# Supplementary material for: Public oral health services performance in Brazil: Influence of the work process and service structure
Source: PLoS One. 2020 May 29;15(5):e0233604. doi: 10.1371/journal.pone.0233604 (PMC7259635; doi:10.1371/journal.pone.0233604)
Supplement: S1 Data — (XLSX) [file pone.0233604.s001.xlsx]

## Sheet: Dicionario TXT
		I Módulo I – Observação na Unidade de Saúde
		I.1 Identificação geralA
			I.1.1 Número do supervisor:
			I.1.2 Número do entrevistador:
		I.2 Identificação da Unidade de Saúde
			I.2.1 Coordenadas GPS (Por favor, capture as coordenadas na tela anterior através do botão com icone de satélite)
		Latitude:
		Longitude:
		997 [*] Não foi possível obter as coordenadas
			I.2.2 Endereço
			I.2.3 Telefone(DDD)+8 digitos
		[12] NULL
		997 [*] Não existe telefone
		I.3 Identificação da Modalidade e Profissionais da Equipe de Atenção Básica
			I.3.1 Qual o tipo de unidade de saúde?
		1 Posto de saúde
		2 Unidade Básica de Saúde
		3 Policlínica
		4 Outro(s)
			I.3.2 - Quantidade de equipes de atenção básica na unidade por modalidade:
				I.3.2.1 Equipe de Saúde da Família com Saúde Bucal
				I.3.2.2 Equipe de Saúde da Família sem Saúde Bucal
				I.3.2.3 Equipe de Atenção Básica Parametrizada com Saúde Bucal
				I.3.2.4 Equipe de Atenção Básica Parametrizada sem Saúde Bucal
				I.3.2.5 Equipe de Consultório na Rua
				I.3.2.6 Outras modalidades de equipe
			I.3.3 - Quantidade de profissionais da(s) equipe(s) mínima(s) (SF, AB) existentes na unidade:
				I.3.3.1 Médico
				I.3.3.2 Enfermeiro
				I.3.3.3 Cirurgião-dentista
				I.3.3.4 Técnico de enfermagem
				I.3.3.5 Auxiliar de enfermagem
				I.3.3.6 Técnico de saúde bucal
				I.3.3.7 Auxiliar de saúde bucal
				I.3.3.8 Agente comunitário de saúde
				I.3.3.9 Técnico de laboratório
				I.3.3.10 Microscopista
				I.3.4 Além dos profissionais da equipe mínima existem outros profissionais que fazem parte da equipe?
					1 Sim
					2 Não
			I.3.5 - Qual número de profissionais existentes para cada profissão?
				I.3.5.1 Médico especialista
				[2-0:50] Quantidade:
				I.3.5.2 Psicólogo
				[2-0:21] Quantidade:
				I.3.5.3 Fisioterapeuta
				[2-0:21] Quantidade:
				I.3.5.4 Nutricionista
				[2-0:21] Quantidade:
				I.3.5.5 Assistente social
				[2-0:21] Quantidade:
				I.3.5.6 Farmacêutico
				[2-0:21] Quantidade:
				I.3.5.7 Terapeuta Ocupacional
				[2-0:21] Quantidade:
				I.3.5.8 Fonoaudiólogo
				[2-0:21] Quantidade:
				I.3.5.9 Profissional de Educação Física
				[2-0:21] Quantidade:
				I.3.5.10 Outro(s) profissionais de nível superior
				[2-0:21] Quantidade:
			I.3.6 Qual o sistema de informação a equipe utiliza para registro das informações?
				1 SIAB
				2 e-SUS/SISAB
				3 Sistema de informação próprio
				999 Não sabe/não respondeu
		I.4 Sinalização Externa da Unidade de Saúde
		ATENÇÃO AVALIADOR: este item é obrigatório, verifique se a informação registrada está correta.
			I.4.1 A UBS possui totem externo adequado, com sinalização da unidade?
				1 Sim
				2 Não
		ATENÇÃO AVALIADOR: este item é obrigatório, verifique se a informação registrada está correta.
			I.4.2 A unidade possui placa da fachada adequada com as especificações do Guia de Sinalização?
				1 Sim
				2 Não
			I.4.3 A unidade possui outra forma de sinalização?
				1 Sim
				2 Não
			I.4.4 - Qual a outra forma de sinalização?
				I.4.4.1 - Placa anexada na parede da entrada da unidade de saúde fora das especificações do Guia de Sinalização
				I.4.4.2 - Placa anexada na lateral da unidade de saúde fora das especificações do Guia de Sinalização
				I.4.4.3 - Faixa na parede da entrada da unidade de saúde
				I.4.4.4 - Pintura com identificação na parede da entrada da unidade de saúde
				I.4.4.5 - Outro(s)
				I.4.4.6 - Nenhuma das anteriores
		I.5 - Acessibilidade na Unidade de Saúde
			I.5.1 - Nas dependências da unidade:
				I.5.1.1 - Todos os corredores adaptados para cadeira de rodas
				I.5.1.2 - Todas as entradas externas e portas internas adaptadas para cadeira de rodas
				I.5.1.3 - Cadeira de rodas disponível para deslocamento do usuário
				I.5.1.4 - Nenhuma das anteriores
		I.6 Veículo na unidade de saúde
			I.6.1 A unidade de saúde dispõe de veículo para a realização de atividade(s) externa(s) da(s) equipe(s) (ex.: visitas domiciliares, busca ativa, acompanhamento e supervisão do território e outros)?
				1 Sim
				2 Não
			I.6.2 A disponibilidade do veículo atende às necessidades da(s) equipe(s)?
				1 Sim
				2 Não
			I.6.3 O veiculo está em condições de uso?
				1 Sim
				2 Não
		I.7 Identificação visual e sinalização das ações e serviços
		I.7.1 - A(s) equipe(s) divulga(m) para os usuários:
			I.7.1.1 - O horário de funcionamento da unidade de saúde
			I.7.1.2 - A listagem (escopo) de ações/ofertas de serviços da equipe
			I.7.1.3 - A escala dos profissionais com nome e horários de trabalho
			I.7.1.4 - Que participa do “Saúde Mais Perto de Você – Acesso e Qualidade (PMAQ)”
			I.7.1.5 - O telefone da ouvidoria do Ministério da Saúde, da secretaria estadual ou municipal de saúde
			I.7.1.6 - Os profissionais da Unidade de Saúde estão com crachás de identificação
			I.7.1.7 - A equipe não divulga suas ações para os usuários
			I.7.2 A unidade de saúde possui sinalização dos ambientes facilitando o acesso (recepção, consultório, banheiro etc)?
				1 Sim
				2 Não
		I.8 Horário de funcionamento da unidade de saúde
			I.8.1 - Quais os turnos de atendimento?
				1 Manhã
				2 Tarde
				3 Noite
			I.8.2 - Esta unidade funciona quais dias na semana (exceto em campanhas e mutirões)?
				1 Segunda
				2 Terça
				3 Quarta
				4 Quinta
				5 Sexta
				6 Sábado
				7 Domingo
		I.8.3	Esta unidade de saúde funciona no horário do almoço (12h às 14h)?
		1 Sim
		2 Não
		I.8.4 Há horário fixo de funcionamento da unidade?
		1 Sim
		2 Não
		I.8.5 - Nos dias em que a unidade de saúde funciona:
		I.8.5.1/1 Em que horário abre?
		6 6
		7 7
		8 8
		9 9
		10 10
		11 11
		12 12
		I.8.5.1/2 Em que horário abre?
		12 12
		13 13
		14 14
		15 15
		16 16
		17 17
		18 18
		I.8.5.1/3 Em que horário abre?
		18 18
		19 19
		20 20
		21 21
		22 22
		23 23
		I.8.5.2/1 Em que horário fecha?
		6 6
		7 7
		8 8
		9 9
		10 10
		11 11
		12 12
		I.8.5.2/2 Em que horário abre?
		12 12
		13 13
		14 14
		15 15
		16 16
		17 17
		18 18
		I.8.5.2/3 Em que horário fecha?
		18 18
		19 19
		20 20
		21 21
		22 22
		23 23
		I.8.6 - Quais serviços estão disponíveis aos usuários durante os horários e dias de funcionamento da unidade de saúde?
		I.8.6.1 Consultas médicas
		1 Sim
		2 Não
		I.8.6.2 Consultas de enfermagem
		1 Sim
		2 Não
		I.8.6.3 Consultas odontológicas
		1 Sim
		2 Não
		I.8.6.4 Acolhimento
		1 Sim
		2 Não
		I.8.6.5 Vacinação
		1 Sim
		2 Não
		I.8.6.6 Dispensação de medicamentos pela farmácia
		1 Sim
		2 Não
		I.8.6.7 Outro(s)
		1 Sim
		2 Não
		I.9 Reforma e Ampliação da Unidade de Saúde
		I.9.1 A UBS está em processo de reforma?
		1 Sim
		2 Não
		I.9.2 A UBS está em processo de ampliação?
		1 Sim
		2 Não
		I.9.3 A unidade possui área para ampliação?
		1 Sim
		2 Não
		I.9.3/1 Existe documento que comprove?
		1 Sim
		2 Não
		I.9.4 A metragem da construção da unidade e a metragem do terreno estão de acordo com a portaria vigente?
		1 Sim
		2 Não
		I.9.4/1 Existe documento que comprove?
		1 Sim
		2 Não
		I.9.5 A equipe atua em unidade provisória?
		1 Sim
		2 Não
		I.9.6 Há quanto tempo a equipe está na unidade provisória?
		1 Menos de um mês
		2 Entre 1 e 6 meses
		3 Entre 7 meses e 1 ano
		4 Mais de 1 ano
		I.10 Características estruturais e ambiência da unidade de saúde
		I.10.1 - Qual (is) ambiente (s) existe (m) na unidade?
		I.10.1.1 Sanitário para os usuários
		1 Sim
		2 Não
		I.10.1.2 Sanitário para pessoa com deficiência
		1 Sim
		2 Não
		I.10.1.3 Banheiro para funcionários
		1 Sim
		2 Não
		I.10.1.4 Vestiário para funcionários
		1 Sim
		2 Não
		I.10.1.5 Sala de recepção e espera
		1 Sim
		2 Não
		I.10.1.5/1 O ambiente é compartilhado com outro?
		1 Sim
		2 Não
		I.10.1.5/1/1 É o ambiente principal?
		1 Sim
		2 Não
		I.10.1.6 Sala de acolhimento multiprofissional
		1 Sim
		2 Não
		I.10.1.6/1 O ambiente é compartilhado com outro?
		1 Sim
		2 Não
		I.10.1.6/1/1 É o ambiente principal?
		1 Sim
		2 Não
		I.10.1.7 Sala de vacina
		1 Sim
		2 Não
		I.10.1.7/1 O ambiente é compartilhado com outro?
		1 Sim
		2 Não
		I.10.1.7/1/1 É o ambiente principal?
		1 Sim
		2 Não
		Sobre os ambientes da Farmácia:
		I.10.1.8 Área de dispensação de medicamentos
		1 Sim
		2 Não
		I.10.1.8/1 O ambiente é compartilhado com outro?
		1 Sim
		2 Não
		I.10.1.8/1/1 É o ambiente principal?
		1 Sim
		2 Não
		I.10.1.9 Área de fracionamento
		1 Sim
		2 Não
		I.10.1.9/1 O ambiente é compartilhado com outro?
		1 Sim
		2 Não
		I.10.1.9/1/1 É o ambiente principal?
		1 Sim
		2 Não
		I.10.1.10 Sala de seguimento farmacoterapêutico
		1 Sim
		2 Não
		I.10.1.10/1 O ambiente é compartilhado com outro?
		1 Sim
		2 Não
		I.10.1.10/1/1 É o ambiente principal?
		1 Sim
		2 Não
		I.10.1.11 Sala de estocagem de medicamentos
		1 Sim
		2 Não
		I.10.1.11/1 O ambiente é compartilhado com outro?
		1 Sim
		2 Não
		I.10.1.11/1/1 É o ambiente principal?
		1 Sim
		2 Não
		I.10.1.12 Os medicamentos estão armazenados e acondicionados adequadamente (local limpo sem presença de mofos, fresco e arejado, as caixas estão em prateleiras afastadas da parede e do chão)?
		1 Sim
		2 Não
		I.10.1.13 Existe computador na fármacia?
		1 Sim
		2 Não
		I.10.1.13/1 Quantos computadores?
		[2] Quantidade:
		I.10.1.14 Existe consultório para médico?
		1 Sim
		2 Não
		I.10.1.14/1 O ambiente é compartilhado com outro?
		1 Sim
		2 Não
		I.10.1.14/1/1 É o ambiente principal?
		1 Sim
		2 Não
		I.10.1.14.2 Quantos consultórios médicos existem na unidade?
		[2-0:21] Quantidade:
		I.10.1.14.3 Quantidade de consultórios médicos com computador?
		[2-0:21] Quantidade:
		I.10.1.14.4 Número de consultórios médicos com computadores conectados à internet
		[2-0:21] Quantidade:
		I.10.1.15 Existe consultório para enfermeiro?
		1 Sim
		2 Não
		I.10.1.15/1 O ambiente é compartilhado com outro?
		1 Sim
		2 Não
		I.10.1.15/1/1 É o ambiente principal?
		1 Sim
		2 Não
		I.10.1.15.2 Quantos consultórios de enfermagem existem na unidade?
		[2-0:21] Quantidade:
		I.10.1.15.3 Quantidade de consultórios de enfermeiro com computador?
		[2-0:21] Quantidade:
		I.10.1.15.4 Número de consultórios de enfermeiro com computadores conectados à internet
		[2-0:21] Quantidade:
		I.10.1.16 Existe consultório para dentista?
		1 Sim
		2 Não
		I.10.1.16/1 O ambiente é compartilhado com outro?
		1 Sim
		2 Não
		I.10.1.16/1/1 É o ambiente principal?
		1 Sim
		2 Não
		I.10.1.16.2 Quantos consultórios de dentista existem na unidade?
		[2-0:21] Quantidade:
		I.10.1.16.3 Quantidade de consultórios de odontologia com computador?
		[2-0:21] Quantidade:
		I.10.1.16.4 Número de consultórios de odontologia com computadores conectados à internet
		[2-0:21] Quantidade:
		I.10.1.17 Consultório(s) com sanitário anexo
		1 Sim
		2 Não
		I.10.1.18 Sala de inalação
		1 Sim
		2 Não
		I.10.1.18/1 O ambiente é compartilhado com outro?
		1 Sim
		2 Não
		I.10.1.18/1/1 É o ambiente principal ?
		1 Sim
		2 Não
		I.10.1.19 Sala de procedimentos
		1 Sim
		2 Não
		I.10.1.19/1 O ambiente é compartilhado com outro?
		1 Sim
		2 Não
		I.10.1.19/1/1 É o ambiente principal ?
		1 Sim
		2 Não
		I.10.1.20 Sala de coleta
		1 Sim
		2 Não
		I.10.1.20/1 O ambiente é compartilhado com outro?
		1 Sim
		2 Não
		I.10.1.20/1/1 É o ambiente principal ?
		1 Sim
		2 Não
		I.10.1.21 Sala de curativo
		1 Sim
		2 Não
		I.10.1.21/1 O ambiente é compartilhado com outro?
		1 Sim
		2 Não
		I.10.1.21/1/1 É o ambiente principal?
		1 Sim
		2 Não
		I.10.1.22 Sala de observação (curta duração)
		1 Sim
		2 Não
		I.10.1.22/1 O ambiente é compartilhado com outro?
		1 Sim
		2 Não
		I.10.1.22/1/1 É o ambiente principal ?
		1 Sim
		2 Não
		I.10.1.23 Banheiro da sala de observação
		1 Sim
		2 Não
		I.10.1.24 Sala de utilidades
		1 Sim
		2 Não
		I.10.1.24/1 O ambiente é compartilhado com outro?
		1 Sim
		2 Não
		I.10.1.24/1/1 É o ambiente principal ?
		1 Sim
		2 Não
		I.10.1.25 Sala de esterilização/estocagem de material esterilizado
		1 Sim
		2 Não
		I.10.1.25/1 O ambiente é compartilhado com outro?
		1 Sim
		2 Não
		I.10.1.25/1/1 É o ambiente principal ?
		1 Sim
		2 Não
		I.10.1.26 Sala de administração e gerência
		1 Sim
		2 Não
		I.10.1.26/1 O ambiente é compartilhado com outro?
		1 Sim
		2 Não
		I.10.1.26/1/1 É o ambiente principal ?
		1 Sim
		2 Não
		I.10.1.27 Sala de atividades coletivas
		1 Sim
		2 Não
		I.10.1.27/1 O ambiente é compartilhado com outro?
		1 Sim
		2 Não
		I.10.1.27/1/1 É o ambiente principal ?
		1 Sim
		2 Não
		I.10.1.28 Sala de agentes (ACS/ACE)
		1 Sim
		2 Não
		I.10.1.28/1 O ambiente é compartilhado com outro?
		1 Sim
		2 Não
		I.10.1.28/1/1 É o ambiente principal ?
		1 Sim
		2 Não
		I.10.1.29 Almoxarifado
		1 Sim
		2 Não
		I.10.1.29/1 O ambiente é compartilhado com outro?
		1 Sim
		2 Não
		I.10.1.29/1/1 É o ambiente principal ?
		1 Sim
		2 Não
		I.10.1.30 Copa
		1 Sim
		2 Não
		I.10.1.30/1 O ambiente é compartilhado com outro?
		1 Sim
		2 Não
		I.10.1.30/1/1 É o ambiente principal ?
		1 Sim
		2 Não
		I.10.1.31 Depósito de material de limpeza (DML)
		1 Sim
		2 Não
		I.10.1.31/1 O ambiente é compartilhado com outro?
		1 Sim
		2 Não
		I.10.1.31/1/1 É o ambiente principal ?
		1 Sim
		2 Não
		I.10.1.32 Sala de armazenamento temporário de resíduos
		1 Sim
		2 Não
		I.10.1.32/1 O ambiente é compartilhado com outro?
		1 Sim
		2 Não
		I.10.1.32/1/1 É o ambiente principal ?
		1 Sim
		2 Não
		I.10.1.33 Abrigo externo de resíduos sólidos
		1 Sim
		2 Não
		I.10.1.33/1 O ambiente é compartilhado com outro?
		1 Sim
		2 Não
		I.10.1.33/1/1 É o ambiente principal ?
		1 Sim
		2 Não
		I.10.1.34 Rouparia (roupa limpa)
		1 Sim
		2 Não
		I.10.1.34/1 O ambiente é compartilhado com outro?
		1 Sim
		2 Não
		I.10.1.34/1/1 É o ambiente principal ?
		1 Sim
		2 Não
		I.10.1.35 - Sobre as características estruturais e ambiência da unidade de saúde, observe se:
		I.10.1.35.1 Os ambientes dispõem de boa ventilação ou climatização
		I.10.1.35.2 Os ambientes são bem iluminados
		I.10.1.35.3 Os pisos, paredes da unidade de saúde são de superfícies e laváveis
		I.10.1.35.4 A acústica da unidade de saúde evita ruídos do ambiente externo e interno
		I.10.1.35.5 Os consultórios da unidade de saúde permitem privacidade ao usuário
		I.10.1.35.6 Os banheiros estão em boas condições de uso e de limpeza
		I.10.1.35.7 A sala de espera está em boas condições de limpeza e possui lugares suficientes para os usuários aguardarem
		I.11 Equipamentos de Tecnologia da Informação e Telessaúde na Unidade de Saúde
		I.11.1 Quantos computadores em condições de uso?
		I.11.2 Quantas câmeras (web cam) em condições de uso?
		I.11.3 Quantas caixas de som em condições de uso?
		I.11.4 Quantos estabilizadores em condições de uso?
		I.11.5 Quantos microfones para computador em condições de uso?
		I.11.6 Quantas impressoras em condições de uso?
		I.11.7 Quantas televisões em condições de uso?
		I.11.8 A equipe tem acesso à internet?
		1 Sim
		2 Não
		I.11.9 A banda larga disponível é suficiente para a realização das atividades:
		1 Funciona de maneira contínua
		2 Funciona de maneira irregular
		3 Nunca funciona
		I.11.10 Número de ambientes com computadores conectados à internet (recepção, farmácia, gerência, sala de acolhimento, sala de observação, imunização, sala de procedimentos)
		[2-0:99] Ambientes:
		I.11.11 A equipe possui telessaúde?
		1 Sim
		2 Não
		I.11.12 A equipe tem acesso a telefone na UBS?
		1 Sim
		2 Não
		I.11.13 A equipe tem acesso a smartphone?
		1 Sim
		2 Não
		I.12 Equipamentos e Materiais
		I.12.1	Microscópio
		1 Sim
		2 Não
		3 Não é área endêmica de malária
		I.12.1/1 Quantos em condições de uso?
		[2-0:9] NULL
		I.12.2 Aparelho de pressão adulto
		1 Sim
		2 Não
		I.12.2/1 Quantos em condições de uso?
		[2-0:90] NULL
		I.12.2.1 Aparelho de pressão infantil
		1 Sim
		2 Não
		I.12.2.1/1 Quantos em condições de uso?
		[2-0:90] NULL
		I.12.3 Aparelho de nebulização
		1 Sim
		2 Não
		I.12.3/1 Quantos em condições de uso?
		[2-0:20] NULL
		I.12.4 Saída de ar comprimido ou Oxigênio
		1 Sim
		2 Não
		I.12.4/1 Quantos em condições de uso?
		[2-0:20] NULL
		I.12.5 Balança antropométrica de 150 kg
		1 Sim
		2 Não
		I.12.5/1 Quantos em condições de uso?
		[2-0:42] NULL
		I.12.6 Balança antropométrica de 200kg
		1 Sim
		2 Não
		I.12.6/1 Quantos em condições de uso?
		[2-0:42] NULL
		I.12.7 Balança infantil
		1 Sim
		2 Não
		I.12.7/1 Quantos em condições de uso?
		[2-0:42] NULL
		I.12.8 Régua antropométrica
		1 Sim
		2 Não
		I.12.8/1 Quantos em condições de uso?
		[2-0:42] NULL
		I.12.9 Estetoscópio adulto
		1 Sim
		2 Não
		I.12.9/1 Quantos em condições de uso?
		[2-0:90] NULL
		I.12.9.1 Estetoscópio infantil
		1 Sim
		2 Não
		I.12.9.1/1 Quantos em condições de uso?
		[2-0:90] NULL
		I.12.10 Foco de luz para exame ginecológico
		1 Sim
		2 Não
		I.12.10/1 Quantos em condições de uso?
		[2-0:28] NULL
		I.12.11 Geladeira exclusiva para vacina
		1 Sim
		2 Não
		I.12.11/1 Quantos em condições de uso?
		[2-0:5] NULL
		I.12.12 Geladeira para farmácia
		1 Sim
		2 Não
		I.12.12/1 Quantos em condições de uso?
		[2-0:5] NULL
		I.12.13 Glicosímetro
		1 Sim
		2 Não
		I.12.13/1 Quantos em condições de uso?
		[3-0:224] NULL
		I.12.14 Mesa para exame ginecológico com perneira
		1 Sim
		2 Não
		I.12.14/1 Quantos em condições de uso?
		[2-0:28] NULL
		I.12.15 Mesa para exame clínico
		1 Sim
		2 Não
		I.12.15/1 Quantos em condições de uso?
		[3-0:122] NULL
		I.12.16 Oftalmoscópio
		1 Sim
		2 Não
		I.12.16/1 Quantos em condições de uso?
		[2-0:28] NULL
		I.12.17 Sonar
		1 Sim
		2 Não
		I.12.17/1 Quantos em condições de uso?
		[2-0:28] NULL
		I.12.18 Termômetro clínico
		1 Sim
		2 Não
		I.12.18/1 Quantos em condições de uso?
		[3-0:224] NULL
		I.12.19 Suporte de soro
		1 Sim
		2 Não
		I.12.19/1 Quantos em condições de uso?
		[2-0:21] NULL
		I.12.20 Otoscópio
		1 Sim
		2 Não
		I.12.20/1 Quantos em condições de uso?
		[3-0:224] NULL
		I.12.21 Kit de monofilamentos para teste de sensibilidade (estesiômetro)
		1 Sim
		2 Não
		I.12.21/1 Quantos em condições de uso?
		[2-0:28] NULL
		I.12.22 Pinard
		1 Sim
		2 Não
		I.12.22/1 Quantos em condições de uso?
		[2-0:28] NULL
		I.12.23 Lanterna clínica
		1 Sim
		2 Não
		I.12.23/1 Quantas em condições de uso?
		[2-0:28] NULL
		I.12.24 Termometro de cabo extensor
		1 Sim
		2 Não
		I.12.24/1 Quantos em condições de uso?
		[2-0:28] NULL
		I.13 Material Impresso para Atenção à Saúde
		I.13.1 Cartão de vacinação
		1 Sempre disponível
		2 Às vezes disponível
		3 Nunca disponível
		I.13.2 Caderneta da gestante
		1 Sempre disponível
		2 Às vezes disponível
		3 Nunca disponível
		I.13.3 Caderneta de saúde da criança
		1 Sempre disponível
		2 Às vezes disponível
		3 Nunca disponível
		I.14 Imunobiológicos na unidade de saúde
		I.14.1 Esta unidade oferta regularmente vacinação?
		1 Sim
		2 Não
		I.14.2 BCG-ID
		1 Sempre disponíveis
		2 Às vezes disponível
		3 Nunca disponíveis
		I.14.3 Dupla tipo adulto - dT
		1 Sempre disponíveis
		2 Às vezes disponível
		3 Nunca disponíveis
		I.14.4 Febre amarela
		1 Sempre disponíveis
		2 Às vezes disponível
		3 Nunca disponíveis
		4 Não é polo de referência
		I.14.5 Influenza sazonal
		1 Disponível no período de sanzonalidade
		2 Nunca disponível
		I.14.6 Hepatite B
		1 Sempre disponíveis
		2 Às vezes disponível
		3 Nunca disponíveis
		I.14.7 Meningocócica C
		1 Sempre disponíveis
		2 Às vezes disponível
		3 Nunca disponíveis
		I.14.8 Pneumocócica 23 valente
		1 Sempre disponíveis
		2 Às vezes disponível
		3 Nunca disponíveis
		I.14.9 Pneumocócica (Salk e Sabin)
		1 Sempre disponíveis
		2 Às vezes disponível
		3 Nunca disponíveis
		I.14.10 Pneumocócica 10
		1 Sempre disponíveis
		2 Às vezes disponível
		3 Nunca disponíveis
		I.14.11 Tríplice viral
		1 Sempre disponíveis
		2 Às vezes disponível
		3 Nunca disponíveis
		I.14.12 Tríplice bacteriana
		1 Sempre disponíveis
		2 Às vezes disponível
		3 Nunca disponíveis
		I.14.13 Pentavalente
		1 Sempre disponíveis
		2 Às vezes disponível
		3 Nunca disponíveis
		I.14.14 Vacina oral de rotavírus humano
		1 Sempre disponíveis
		2 Às vezes disponível
		3 Nunca disponíveis
		I.15 Testes diagnósticos na unidade de saúde
		I.15.1 Teste rápido de sífilis
		1 Sempre disponíveis
		2 Às vezes disponível
		3 Nunca disponíveis
		I.15.2 Teste rápido gravidez
		1 Sempre disponíveis
		2 Às vezes disponível
		3 Nunca disponíveis
		I.15.3 Teste rápido HIV
		1 Sempre disponíveis
		2 Às vezes disponível
		3 Nunca disponíveis
		I.15.4 Teste rápido de malária
		1 Sempre disponíveis
		2 Às vezes disponível
		3 Nunca disponíveis
		4 Não é área endêmica de malária
		I.15.5 Pesquisa de plasmódio (exame de gota espessa)
		1 Sempre disponíveis
		2 Às vezes disponível
		3 Nunca disponíveis
		4 Não é área endêmica de malária
		I.16 Insumos para Atenção à Saúde
		I.16.1 Lâmina (para malária)
		1 Sempre disponível
		2 Às vezes disponível
		3 Nunca disponível
		4 Não é área endêmica de malária
		I.16.2 Corantes para malária (Azul de metileno e Giemsa)
		1 Sempre disponível
		2 Às vezes disponível
		3 Nunca disponível
		4 Não é área endêmica de malária
		I.16.3 Abaixador de língua
		1 Sempre disponível
		2 Às vezes disponível
		3 Nunca disponível
		I.16.4 Agulhas descartáveis de diversos tamanhos
		1 Sempre disponível
		2 Às vezes disponível
		3 Nunca disponível
		I.16.5 Ataduras
		1 Sempre disponível
		2 Às vezes disponível
		3 Nunca disponível
		I.16.6 Caixas térmicas para vacinas
		1 Sempre disponível
		2 Às vezes disponível
		3 Nunca disponível
		I.16.7 Fita métrica
		1 Sempre disponível
		2 Às vezes disponível
		3 Nunca disponível
		I.16.8 Espéculo descartável
		1 Sempre disponível
		2 Às vezes disponível
		3 Nunca disponível
		I.16.9 Equipo de soro macrogotas e microgotas
		1 Sempre disponível
		2 Às vezes disponível
		3 Nunca disponível
		I.16.10 Escovinha endocervical
		1 Sempre disponível
		2 Às vezes disponível
		3 Nunca disponível
		I.16.11 Espátula de Ayres
		1 Sempre disponível
		2 Às vezes disponível
		3 Nunca disponível
		I.16.12 Esparadrapo/fita micropore e outras
		1 Sempre disponível
		2 Às vezes disponível
		3 Nunca disponível
		I.16.13 Fixador de lâmina (álcool/spray ou gotas)
		1 Sempre disponível
		2 Às vezes disponível
		3 Nunca disponível
		I.16.14 Gaze
		1 Sempre disponível
		2 Às vezes disponível
		3 Nunca disponível
		I.16.15 Lâmina de vidro com lado fosco
		1 Sempre disponível
		2 Às vezes disponível
		3 Nunca disponível
		I.16.16 Porta-lâmina ou Frasco plástico com tampa para lâmina
		1 Sempre disponível
		2 Às vezes disponível
		3 Nunca disponível
		I.16.17 Tiras reagentes de medida de glicemia capilar
		1 Sempre disponível
		2 Às vezes disponível
		3 Nunca disponível
		I.16.18 Seringas descartáveis de diversos tamanhos
		1 Sempre disponível
		2 Às vezes disponível
		3 Nunca disponível
		I.16.19 Seringas descartáveis com agulha acoplada
		1 Sempre disponível
		2 Às vezes disponível
		3 Nunca disponível
		I.16.20 Recipientes duros para descarte de perfurocortantes
		1 Sempre disponível
		2 Às vezes disponível
		3 Nunca disponível
		I.16.21 Preservativo masculino (camisinha)
		1 Sempre disponível
		2 Às vezes disponível
		3 Nunca disponível
		I.16.22 Preservativo feminino
		1 Sempre disponível
		2 Às vezes disponível
		3 Nunca disponível
		I.16.23 Dispositivo Intra-Uterino - DIU
		1 Sempre disponível
		2 Às vezes disponível
		3 Nunca disponível
		I.17 Insumos para Práticas Integrativas e Complementares
		I.17.1 A equipe realiza acupuntura e outras práticas da Medicina Tradicional Chinesa?
		1 Sim
		2 Não
		I.17.2 Agulhas filiformes descartáveis de tamanhos e calibres variados (para acupuntura)
		1 Sempre disponível
		2 Às vezes disponível
		3 Nunca disponível
		I.17.3 Copos de ventosa
		1 Sempre disponível
		2 Às vezes disponível
		3 Nunca disponível
		I.17.4 Mapas de pontos de acupuntura
		1 Sempre disponível
		2 Às vezes disponível
		3 Nunca disponível
		I.17.5 Moxa (carvão e/ou artemísia)
		1 Sempre disponível
		2 Às vezes disponível
		3 Nunca disponível
		I.18 Medicamentos Componentes da Farmácia Básica
		I.18.1 A dispensação de medicamentos no município é descentralizada?
		1 Sim
		2 Não
		I.18.2 - Na unidade qual profissional faz a dispensação dos medicamentos?
		I.18.2.1 Farmacêutico
		1 Sim
		2 Não
		I.18.2.2 Técnico em farmácia
		1 Sim
		2 Não
		I.18.2.3 Técnico em enfermagem
		1 Sim
		2 Não
		I.18.2.4 Médico/Enfermeiro/Cirurgião dentista
		1 Sim
		2 Não
		I.18.2.5 ACS
		1 Sim
		2 Não
		I.18.2.6 Recepcionista/auxiliar administrativo
		1 Sim
		2 Não
		Na unidade está disponível:
		I.18.3 Sais para reidratação oral
		1 Sim
		2 Não
		I.18.3/1 Em quantidade suficiente?
		1 Sim
		2 Não
		I.18.4 Soro Fisiológico (frasco de 250 ou 500 mL)
		1 Sim
		2 Não
		I.18.4/1 Em quantidade suficiente?
		1 Sim
		2 Não
		Medicamentos antiparasitários
		I.18.5 Albendazol
		1 Sim
		2 Não
		I.18.5/1 Em quantidade suficiente?
		1 Sim
		2 Não
		I.18.6 Mebendazol
		1 Sim
		2 Não
		I.18.6/1 Em quantidade suficiente?
		1 Sim
		2 Não
		I.18.7 Metronidazol
		1 Sim
		2 Não
		I.18.7/1 Em quantidade suficiente?
		1 Sim
		2 Não
		I.18.8 Teclozana
		1 Sim
		2 Não
		I.18.8/1 Em quantidade suficiente?
		1 Sim
		2 Não
		I.18.9 Permetrina
		1 Sim
		2 Não
		I.18.9/1 Em quantidade suficiente?
		1 Sim
		2 Não
		I.18.10 Ivermectina
		1 Sim
		2 Não
		I.18.10/1 Em quantidade suficiente?
		1 Sim
		2 Não
		I.18.11 Benzoato de benzila
		1 Sim
		2 Não
		I.18.11/1 Em quantidade suficiente?
		1 Sim
		2 Não
		I.18.12 Espiramicina
		1 Sim
		2 Não
		I.18.12/1 Em quantidade suficiente?
		1 Sim
		2 Não
		Medicamentos antianêmicos/vitaminas/polivitamínicos/sais minerais
		I.18.13 Sulfato ferroso
		1 Sim
		2 Não
		I.18.13/1 Em quantidade suficiente?
		1 Sim
		2 Não
		I.18.14 Ácido fólico
		1 Sim
		2 Não
		I.18.14/1 Em quantidade suficiente?
		1 Sim
		2 Não
		I.18.15 Palmiato de retinol
		1 Sim
		2 Não
		I.18.15/1 Em quantidade suficiente?
		1 Sim
		2 Não
		I.18.16 Cloridrato de piridoxina
		1 Sim
		2 Não
		I.18.16/1 Em quantidade suficiente?
		1 Sim
		2 Não
		I.18.17 Cloridrato de hidroxocobalamina
		1 Sim
		2 Não
		I.18.17/1 Em quantidade suficiente?
		1 Sim
		2 Não
		I.18.18 Tiamina
		1 Sim
		2 Não
		I.18.18/1 Em quantidade suficiente?
		1 Sim
		2 Não
		Medicamentos antiasmáticos
		I.18.19 Sulfato de salbutamol
		1 Sim
		2 Não
		I.18.19/1 Em quantidade suficiente?
		1 Sim
		2 Não
		I.18.20 Brometo de ipratrópio
		1 Sim
		2 Não
		I.18.20/1 Em quantidade suficiente?
		1 Sim
		2 Não
		I.18.21 Dipropionato de beclometasona
		1 Sim
		2 Não
		I.18.21/1 Em quantidade suficiente?
		1 Sim
		2 Não
		I.18.22 Budesonida
		1 Sim
		2 Não
		I.18.22/1 Em quantidade suficiente?
		1 Sim
		2 Não
		I.18.23 Fosfato sódico prednisolona
		1 Sim
		2 Não
		I.18.23/1 Em quantidade suficiente?
		1 Sim
		2 Não
		I.18.24 Prednisona
		1 Sim
		2 Não
		I.18.24/1 Em quantidade suficiente?
		1 Sim
		2 Não
		I.18.25 Fenoterol
		1 Sim
		2 Não
		I.18.25/1 Em quantidade suficiente?
		1 Sim
		2 Não
		Medicamentos contraceptivos hormonais/hormônios sexuais
		I.18.26 Enantato de noretisterona + valerato de estradiol
		1 Sim
		2 Não
		I.18.26/1 Em quantidade suficiente?
		1 Sim
		2 Não
		I.18.27 Etinilestradiol + levonorgestrel
		1 Sim
		2 Não
		I.18.27/1 Em quantidade suficiente?
		1 Sim
		2 Não
		I.18.28 Noretisterona
		1 Sim
		2 Não
		I.18.28/1 Em quantidade suficiente?
		1 Sim
		2 Não
		I.18.29 Acetato de medroxiprogesterona
		1 Sim
		2 Não
		I.18.29/1 Em quantidade suficiente?
		1 Sim
		2 Não
		I.18.30 Levonorgestrel
		1 Sim
		2 Não
		I.18.30/1 Em quantidade suficiente?
		1 Sim
		2 Não
		I.18.31 Estriol creme vaginal
		1 Sim
		2 Não
		I.18.31/1 Em quantidade suficiente?
		1 Sim
		2 Não
		I.18.32 Estrogênios conjugados
		1 Sim
		2 Não
		I.18.32/1 Em quantidade suficiente?
		1 Sim
		2 Não
		I.19 Medicamentos anti-hipertensivos, medicamentos de ação cardiovascular e deslipidêmicos
		I.19.1 Captopril
		1 Sim
		2 Não
		I.19.1/1 Em quantidade suficiente?
		1 Sim
		2 Não
		I.19.2 Maleato de enalapril
		1 Sim
		2 Não
		I.19.2/1 Em quantidade suficiente?
		1 Sim
		2 Não
		I.19.3 Cloridrato de propranolol
		1 Sim
		2 Não
		I.19.3/1 Em quantidade suficiente?
		1 Sim
		2 Não
		I.19.4 Atenolol
		1 Sim
		2 Não
		I.19.4/1 Em quantidade suficiente?
		1 Sim
		2 Não
		I.19.5 Carvelidol
		1 Sim
		2 Não
		I.19.5/1 Em quantidade suficiente?
		1 Sim
		2 Não
		I.19.6 Succinato de metoprolol
		1 Sim
		2 Não
		I.19.6/1 Em quantidade suficiente?
		1 Sim
		2 Não
		I.19.7 Metildopa
		1 Sim
		2 Não
		I.19.7/1 Em quantidade suficiente?
		1 Sim
		2 Não
		I.19.8 Hidroclorotiazida
		1 Sim
		2 Não
		I.19.8/1 Em quantidade suficiente?
		1 Sim
		2 Não
		I.19.9 Losartana potássica
		1 Sim
		2 Não
		I.19.9/1 Em quantidade suficiente?
		1 Sim
		2 Não
		I.19.10 Cloridrato de verapamil
		1 Sim
		2 Não
		I.19.10/1 Em quantidade suficiente?
		1 Sim
		2 Não
		I.19.11 Sinvastatina
		1 Sim
		2 Não
		I.19.11/1 Em quantidade suficiente?
		1 Sim
		2 Não
		I.19.12 Besilato de anlodipino
		1 Sim
		2 Não
		I.19.12/1 Em quantidade suficiente?
		1 Sim
		2 Não
		I.19.13 Cloridrato de hidralazina
		1 Sim
		2 Não
		I.19.13/1 Em quantidade suficiente?
		1 Sim
		2 Não
		I.19.14 Espironolactona
		1 Sim
		2 Não
		I.19.14/1 Em quantidade suficiente?
		1 Sim
		2 Não
		I.19.15 Furosemida
		1 Sim
		2 Não
		I.19.15/1 Em quantidade suficiente?
		1 Sim
		2 Não
		I.19.16 Cloridrato de amiodarona
		1 Sim
		2 Não
		I.19.16/1 Em quantidade suficiente?
		1 Sim
		2 Não
		I.19.17 Cloridrato de propafenona
		1 Sim
		2 Não
		I.19.17/1 Em quantidade suficiente?
		1 Sim
		2 Não
		I.19.18 Ácido acetilsalicílico
		1 Sim
		2 Não
		I.19.18/1 Em quantidade suficiente?
		1 Sim
		2 Não
		I.19.19 Digoxina
		1 Sim
		2 Não
		I.19.19/1 Em quantidade suficiente?
		1 Sim
		2 Não
		Medicamentos antidiabéticos
		I.19.20 Glibenclamida
		1 Sim
		2 Não
		I.19.20/1 Em quantidade suficiente?
		1 Sim
		2 Não
		I.19.21 Cloridraro de Metformina
		1 Sim
		2 Não
		I.19.21/1 Em quantidade suficiente?
		1 Sim
		2 Não
		I.19.22 Insulina NPH
		1 Sim
		2 Não
		I.19.22/1 Em quantidade suficiente?
		1 Sim
		2 Não
		I.19.23 Insulina regular
		1 Sim
		2 Não
		I.19.23/1 Em quantidade suficiente?
		1 Sim
		2 Não
		I.20 Medicamentos antibióticos e antifúngicos
		I.20.1 Amoxicilina
		1 Sim
		2 Não
		I.20.1/1 Em quantidade suficiente?
		1 Sim
		2 Não
		I.20.2 Cloridrato de ciprofloxacino
		1 Sim
		2 Não
		I.20.2/1 Em quantidade suficiente?
		1 Sim
		2 Não
		I.20.3 Benzilpenicilina benzatina
		1 Sim
		2 Não
		I.20.3/1 Em quantidade suficiente?
		1 Sim
		2 Não
		I.20.4 Benzilpenicilina procaína + benzilpenicilina potássica
		1 Sim
		2 Não
		I.20.4/1 Em quantidade suficiente?
		1 Sim
		2 Não
		I.20.5 Cefalexina (sódica ou cloridrato)
		1 Sim
		2 Não
		I.20.5/1 Em quantidade suficiente?
		1 Sim
		2 Não
		I.20.6 Amoxicilina + clavulanato de potássio
		1 Sim
		2 Não
		I.20.6/1 Em quantidade suficiente?
		1 Sim
		2 Não
		I.20.7 Cetoconazol
		1 Sim
		2 Não
		I.20.7/1 Em quantidade suficiente?
		1 Sim
		2 Não
		I.20.8 Claritromicina
		1 Sim
		2 Não
		I.20.8/1 Em quantidade suficiente?
		1 Sim
		2 Não
		I.20.9 Cloranfenicol
		1 Sim
		2 Não
		I.20.9/1 Em quantidade suficiente?
		1 Sim
		2 Não
		I.20.10 Cloridrato de clindamicina
		1 Sim
		2 Não
		I.20.10/1 Em quantidade suficiente?
		1 Sim
		2 Não
		I.20.11 Estearato de eritromicina
		1 Sim
		2 Não
		I.20.11/1 Em quantidade suficiente?
		1 Sim
		2 Não
		I.20.12 Sulfato de gentamicina
		1 Sim
		2 Não
		I.20.12/1 Em quantidade suficiente?
		1 Sim
		2 Não
		I.20.13 Nitrofurantoína
		1 Sim
		2 Não
		I.20.13/1 Em quantidade suficiente?
		1 Sim
		2 Não
		I.20.14 Sulfametoxazol + trimetoprima
		1 Sim
		2 Não
		I.20.14/1 Em quantidade suficiente?
		1 Sim
		2 Não
		I.20.15 Sulfadiazina comprimido
		1 Sim
		2 Não
		I.20.15/1 Em quantidade suficiente?
		1 Sim
		2 Não
		I.20.16 Cloridrato de tetraciclina
		1 Sim
		2 Não
		I.20.16/1 Em quantidade suficiente?
		1 Sim
		2 Não
		I.20.17 Fluconazol
		1 Sim
		2 Não
		I.20.17/1 Em quantidade suficiente?
		1 Sim
		2 Não
		I.20.18 Itraconazol
		1 Sim
		2 Não
		I.20.18/1 Em quantidade suficiente?
		1 Sim
		2 Não
		I.20.19 Nitrato de miconazol
		1 Sim
		2 Não
		I.20.19/1 Em quantidade suficiente?
		1 Sim
		2 Não
		I.20.20 Nistatina
		1 Sim
		2 Não
		I.20.20/1 Em quantidade suficiente?
		1 Sim
		2 Não
		I.20.21 Azitromicina
		1 Sim
		2 Não
		I.20.21/1 Em quantidade suficiente?
		1 Sim
		2 Não
		Medicamentos analgésicos/antipiréticos
		I.20.22 Dipirona sódica
		1 Sim
		2 Não
		I.20.22/1 Em quantidade suficiente?
		1 Sim
		2 Não
		I.20.23 Ibuprofeno
		1 Sim
		2 Não
		I.20.23/1 Em quantidade suficiente?
		1 Sim
		2 Não
		I.20.24 Paracetamol
		1 Sim
		2 Não
		I.20.24/1 Em quantidade suficiente?
		1 Sim
		2 Não
		Medicamentos utilizados no tratamento/prevenção de osteoporose
		I.20.25 Alendronato de sódio
		1 Sim
		2 Não
		I.20.25/1 Em quantidade suficiente?
		1 Sim
		2 Não
		I.20.26 Carbonato de cálcio + colecalciferol
		1 Sim
		2 Não
		I.20.26/1 Em quantidade suficiente?
		1 Sim
		2 Não
		I.21 Medicamentos antiácidos/antieméticos/antissecretores
		I.21.1 Hidróxido de alumínio
		1 Sim
		2 Não
		I.21.1/1 Em quantidade suficiente?
		1 Sim
		2 Não
		I.21.2 Hidróxido de magnésio
		1 Sim
		2 Não
		I.21.2/1 Em quantidade suficiente?
		1 Sim
		2 Não
		I.21.3 Cloridrato de metoclopramida
		1 Sim
		2 Não
		I.21.3/1 Em quantidade suficiente?
		1 Sim
		2 Não
		I.21.4 Cloridrato de ranitidina
		1 Sim
		2 Não
		I.21.4/1 Em quantidade suficiente?
		1 Sim
		2 Não
		I.21.5 Omeprazol
		1 Sim
		2 Não
		I.21.5/1 Em quantidade suficiente?
		1 Sim
		2 Não
		Medicamentos anticonvulsivantes/antidepressivos/antipsicóticos/ansiolíticos e hipnosedativos
		I.21.7 A dispensação de medicamentos controlados é descentralizada?
		1 Sim
		2 Não
		I.21.8 Cloridrato de biperideno
		1 Sim
		2 Não
		I.21.8/1 Em quantidade suficiente?
		1 Sim
		2 Não
		I.21.9 Haloperidol
		1 Sim
		2 Não
		I.21.9/1 Em quantidade suficiente?
		1 Sim
		2 Não
		I.21.10 Diazepam
		1 Sim
		2 Não
		I.21.10/1 Em quantidade suficiente?
		1 Sim
		2 Não
		I.21.11 Cloridrato de fluoxetina
		1 Sim
		2 Não
		I.21.11/1 Em quantidade suficiente?
		1 Sim
		2 Não
		I.21.12 Carbonato de lítio
		1 Sim
		2 Não
		I.21.12/1 Em quantidade suficiente?
		1 Sim
		2 Não
		I.21.13 Fenobarbital
		1 Sim
		2 Não
		I.21.13/1 Em quantidade suficiente?
		1 Sim
		2 Não
		I.21.14 Valproato de sódio ou ácido valproíco
		1 Sim
		2 Não
		I.21.14/1 Em quantidade suficiente?
		1 Sim
		2 Não
		I.21.15 Cloridrato de nortriptilina
		1 Sim
		2 Não
		I.21.15/1 Em quantidade suficiente?
		1 Sim
		2 Não
		I.21.16 Fenitoína sódica
		1 Sim
		2 Não
		I.21.16/1 Em quantidade suficiente?
		1 Sim
		2 Não
		I.21.17 Carbamazepina
		1 Sim
		2 Não
		I.21.17/1 Em quantidade suficiente?
		1 Sim
		2 Não
		I.21.18 Cloridrato de clorpromazina
		1 Sim
		2 Não
		I.21.18/1 Em quantidade suficiente?
		1 Sim
		2 Não
		I.21.19 Cloridrato de clomipramina
		1 Sim
		2 Não
		I.21.19/1 Em quantidade suficiente?
		1 Sim
		2 Não
		I.21.20 Cloridrato de amitriptilina
		1 Sim
		2 Não
		I.21.20/1 Em quantidade suficiente?
		1 Sim
		2 Não
		I.21.21 Clonazepam
		1 Sim
		2 Não
		I.21.21/1 Em quantidade suficiente?
		1 Sim
		2 Não
		Medicamentos antiparkisoniano
		I.21.22 Carbidopa + levodopa
		1 Sim
		2 Não
		I.21.22/1 Em quantidade suficiente?
		1 Sim
		2 Não
		I.21.23 Cloridrato de benserazida + levodopa
		1 Sim
		2 Não
		I.21.23/1 Em quantidade suficiente?
		1 Sim
		2 Não
		Medicamentos tireodiano
		I.21.24 Levotiroxina sódica
		1 Sim
		2 Não
		I.21.24/1 Em quantidade suficiente?
		1 Sim
		2 Não
		Medicamentos glaumatoso
		I.21.25 Maleato de timolol
		1 Sim
		2 Não
		I.21.25/1 Em quantidade suficiente?
		1 Sim
		2 Não
		Medicamentos para urgências
		I.21.26 Furosemida injetável
		1 Sim
		2 Não
		I.21.26/1 Em quantidade suficiente?
		1 Sim
		2 Não
		I.21.27 Isossorbida sublingual ou injetável
		1 Sim
		2 Não
		I.21.27/1 Em quantidade suficiente?
		1 Sim
		2 Não
		I.21.28 Epinefrina/Morfina
		1 Sim
		2 Não
		I.21.28/1 Em quantidade suficiente?
		1 Sim
		2 Não
		I.22 Medicamentos fitoterápicos
		I.22.1 A USB disponibiliza medicamentos ou plantas medicinais e/ou fitoterápicos?
		1 Sim
		2 Não
		I.22.2 Planta "in natura"
		1 Sim
		2 Não
		I.22.2/1 Em quantidade suficiente?
		1 Sim
		2 Não
		I.22.3 Droga Vegetal (Planta seca)
		1 Sim
		2 Não
		I.22.3/1 Em quantidade suficiente?
		1 Sim
		2 Não
		I.22.4 Medicamento Fitoterápico manipulado
		1 Sim
		2 Não
		I.22.4/1 Em quantidade suficiente?
		1 Sim
		2 Não
		I.22.5 Medicamento Fitoterápico Industrializado
		1 Sim
		2 Não
		I.22.5/1 Em quantidade suficiente?
		1 Sim
		2 Não
		Perguntar para quem tem Medicamento Fitoterápico Industrializado:
		I.22.6 Espinheira-santa
		1 Sim
		2 Não
		I.22.6/1 Em quantidade suficiente?
		1 Sim
		2 Não
		I.22.7 Guaco
		1 Sim
		2 Não
		I.22.7/1 Em quantidade suficiente?
		1 Sim
		2 Não
		I.22.8 Hortelã
		1 Sim
		2 Não
		I.22.8/1 Em quantidade suficiente?
		1 Sim
		2 Não
		I.22.9 Salgueiro
		1 Sim
		2 Não
		I.22.9/1 Em quantidade suficiente?
		1 Sim
		2 Não
		I.22.10 Babosa
		1 Sim
		2 Não
		I.22.10/1 Em quantidade suficiente?
		1 Sim
		2 Não
		I.22.11 Plantago
		1 Sim
		2 Não
		I.22.11/1 Em quantidade suficiente?
		1 Sim
		2 Não
		I.22.12 Alcachofra
		1 Sim
		2 Não
		I.22.12/1 Em quantidade suficiente?
		1 Sim
		2 Não
		I.22.13 Cáscara-sagrada
		1 Sim
		2 Não
		I.22.13/1 Em quantidade suficiente?
		1 Sim
		2 Não
		I.22.14 Aroeira
		1 Sim
		2 Não
		I.22.14/1 Em quantidade suficiente?
		1 Sim
		2 Não
		I.22.15 Garra-do-diabo
		1 Sim
		2 Não
		I.22.15/1 Em quantidade suficiente?
		1 Sim
		2 Não
		I.22.16 Isoflavona de soja
		1 Sim
		2 Não
		I.22.16/1 Em quantidade suficiente?
		1 Sim
		2 Não
		I.22.17 Unha-de-gato
		1 Sim
		2 Não
		I.22.17/1 Em quantidade suficiente?
		1 Sim
		2 Não
		Medicamentos para malária
		I.22.18 Quinina
		1 Sim
		2 Não
		3 Não é área endêmica de malária
		I.22.18/1 Em quantidade suficiente?
		1 Sim
		2 Não
		I.22.19 Artemeter + lumefantrina
		1 Sim
		2 Não
		3 Não é área endêmica de malária
		I.22.19/1 Em quantidade suficiente?
		1 Sim
		2 Não
		I.22.20 Cloroquina
		1 Sim
		2 Não
		3 Não é área endêmica de malária
		I.22.20/1 Em quantidade suficiente?
		1 Sim
		2 Não
		II Módulo II – Entrevista com Profissional da Equipe de Atenção Básica e Análise de Documentos na Unidade de Saúde
		II.1 Identificação geral
		II.1.3 Número do supervisor:
		II.1.4 Número do entrevistador:
		II.2 Identificação da Unidade de Saúde
		II.2.1 Coordenadas GPS (Por favor, capture as coordenadas na tela anterior através do botão com icone de satélite)
		Latitude:
		Longitude:
		997 [*] Não foi possível obter as coordenadas
		II.2.2 Endereço
		II.2.3 Telefone(DDD)+8 digitos
		[12] NULL
		997 [*] Não existe telefone
		II.3 Informações sobre o entrevistado
		II.3.1 CPF
		II.3.2 Profissão:
		1 Médico(a)
		2 Enfermeiro(a)
		3 Outro profissional (nível superior)
		II.3.3 A equipe possui o termo de compromisso assinado pelo responsável da equipe?
		1 Sim
		2 Não
		II.3.3/1 Documento que comprove?
		1 Sim
		2 Não
		II.3.4 A equipe possui ata de reunião assinada pela gestão municipal e pela própria equipe?
		1 Sim
		2 Não
		II.3.4/1 Documento que comprove?
		1 Sim
		2 Não
		II.3.5 Quanto tempo o(a) senhor(a) atua nesta equipe de atenção básica?
		0 0 anos
		1 1 anos
		2 2 anos
		3 3 anos
		4 4 anos
		5 5 anos
		6 6 anos
		7 7 anos
		8 8 anos
		9 9 anos
		10 10 anos
		11 11 anos ou mais
		II.4 Formação e qualificação dos profissionais da equipe de Atenção básica
		II.4.1 O(a) senhor(a) possui ou está em formação complementar?
		1 Sim
		2 Não
		Possui quais destes processos de formação? (se o respondente for o profissional médico)
		II.4.2/1 Especialização em Medicina de Família e Comunidade
		1 Não possui
		2 Concluído
		3 Em curso
		II.4.2/2 Especialização em Saúde da Família
		1 Não possui
		2 Concluído
		3 Em curso
		II.4.2/3 Especialização em Saúde Pública/Saúde Coletiva
		1 Não possui
		2 Concluído
		3 Em curso
		II.4.2/4 Possui outra especialização?
		1 Não possui
		2 Concluído
		3 Em curso
		II.4.2/5 Residência em Medicina de Família e Comunidade
		1 Não possui
		2 Concluído
		3 Em curso
		II.4.2/6 Residência em Saúde da Família
		1 Não possui
		2 Concluído
		3 Em curso
		II.4.2/7 Residência em Saúde Pública/Saúde Coletiva
		1 Não possui
		2 Concluído
		3 Em curso
		II.4.2/8 Possui outra residência?
		1 Sim
		2 Não
		II.4.2/9 Mestrado em Medicina de Família e Comunidade
		1 Não possui
		2 Concluído
		3 Em curso
		II.4.2/10 Mestrado em Saúde da Família
		1 Não possui
		2 Concluído
		3 Em curso
		II.4.2/11 Mestrado em Saúde Pública/Saúde Coletiva
		1 Não possui
		2 Concluído
		3 Em curso
		II.4.2/12 Possui outro mestrado?
		1 Sim
		2 Não
		II.4.2/13 Doutorado em Saúde da Família
		1 Não possui
		2 Concluído
		3 Em curso
		II.4.2/14 Doutorado em Saúde Pública/Saúde Coletiva
		1 Não possui
		2 Concluído
		3 Em curso
		II.4.2/15 Possui outro doutorado?
		1 Sim
		2 Não
		Possui quais destes processos de formação? (se o respondente for o profissional enfermeiro)
		II.4.3/1 Especialização em Saúde da Família
		1 Não possui
		2 Concluído
		3 Em curso
		II.4.3/2 Especialização em Saúde Pública/Saúde Coletiva
		1 Não possui
		2 Concluído
		3 Em curso
		II.4.3/3 Possui outra especialização?
		1 Não possui
		2 Concluído
		3 Em curso
		II.4.3/4 Residência em Saúde da Família
		1 Não possui
		2 Concluído
		3 Em curso
		II.4.3/5 Residência em Saúde Pública/Saúde Coletiva
		1 Não possui
		2 Concluído
		3 Em curso
		II.4.3/6 Possui outra residência?
		1 Sim
		2 Não
		II.4.3/7 Mestrado em Saúde da Família
		1 Não possui
		2 Concluído
		3 Em curso
		II.4.3/8 Mestrado em Saúde Pública/Saúde Coletiva
		1 Não possui
		2 Concluído
		3 Em curso
		II.4.3/9 Possui outro mestrado?
		1 Sim
		2 Não
		II.4.3/10 Doutorado em Saúde da Família
		1 Não possui
		2 Concluído
		3 Em curso
		II.4.3/11 Doutorado em Saúde Pública/Saúde Coletiva
		1 Não possui
		2 Concluído
		3 Em curso
		II.4.3/12 Possui outro doutorado?
		1 Sim
		2 Não
		Possui quais destes processos de formação? (se o respondente for o outro profissional de nível superior)
		II.4.4/1 Especialização em Saúde da Família
		1 Não possui
		2 Concluído
		3 Em curso
		II.4.4/2 Especialização em Saúde Pública/Saúde Coletiva
		1 Não possui
		2 Concluído
		3 Em curso
		II.4.4/3 Possui outra especialização?
		1 Não possui
		2 Concluído
		3 Em curso
		II.4.4/4 Residência em Saúde da Família
		1 Não possui
		2 Concluído
		3 Em curso
		II.4.4/5 Residência em Saúde Pública/Saúde Coletiva
		1 Não possui
		2 Concluído
		3 Em curso
		II.4.4/6 Possui outra residência?
		1 Sim
		2 Não
		II.4.4/7 Mestrado em Saúde da Família
		1 Não possui
		2 Concluído
		3 Em curso
		II.4.4/8 Mestrado em Saúde Pública/Saúde Coletiva
		1 Não possui
		2 Concluído
		3 Em curso
		II.4.4/9 Possui outro mestrado?
		1 Sim
		2 Não
		II.4.4/10 Doutorado em Saúde da Família
		1 Não possui
		2 Concluído
		3 Em curso
		II.4.4/11 Doutorado em Saúde Pública/Saúde Coletiva
		1 Não possui
		2 Concluído
		3 Em curso
		II.4.4/12 Possui outro doutorado?
		1 Sim
		2 Não
		II.5 Vínculo
		II.5.1 Qual é seu agente contratante?
		1 Administração direta
		2 Consórcio intermunicipal de direito público
		3 Consórcio intermunicipal de direito privado
		4 Fundação pública de direito público
		5 Fundação pública de direito privado
		6 Organização social (OS)
		7 Organização da sociedade civil de interesse público (OSCIP)
		8 Entidade filantrópica
		9 Organização não governamental (ONG)
		10 Empresa
		11 Cooperativa
		12 Outro(s)
		999 Não sabe/não respondeu
		II.5.2 Qual é seu tipo de vínculo?
		1 Servidor público estatutário
		2 Cargo comissionado
		3 Contrato temporário pela administração pública regido por legislação especial (municipal/estadual/federal)
		4 Contrato temporário por prestação de serviço
		5 Empregado público CLT
		6 Contrato CLT
		7 Autônomo
		8 Outro(s)
		999 Não sabe/não respondeu
		II.5.3 Qual a forma de ingresso?
		1 Concurso público
		2 Seleção pública
		3 Indicação
		4 Outra forma
		II.6 Plano de carreira
		II.6.1 O(a) senhor(a) tem plano de carreira?
		1 Sim
		2 Não
		999 Não sabe/não respondeu
		II.6.2 No plano, tem progressão por antiguidade?
		1 Sim
		2 Não
		999 Não sabe/não respondeu
		II.6.3 No plano, tem progressão segundo avaliação de desempenho e/ou desenvolvimento (mérito)?
		1 Sim
		2 Não
		999 Não sabe/não respondeu
		II.6.4 No plano, tem progressão por titulação e formação profissional?
		1 Sim
		2 Não
		999 Não sabe/não respondeu
		II.6.5 O(a) senhor(a) tem incentivo, gratificação, prêmio financeiro por desempenho?
		1 Sim
		2 Não
		3 Não sabe/não respondeu
		II.7 Educação permanente no processo de qualificação das ações desenvolvidas
		II.7.1 A equipe participa de ações de educação permanente organizadas pela gestão municipal?
		1 Sim
		2 Não
		999 Não sabe/ Não respondeu
		II.7.2 - Qual(is) dessa(s) ação(ões) a equipe participa?
		1 Seminários, Mostras, Oficinas, Grupos de discussão
		2 Cursos presenciais
		3 Telessaúde
		4 RUTE – Rede Universitária de Telemedicina
		5 UNASUS
		6 Curso de Educação à Distância
		7 Troca de experiência
		8 Tutoria/preceptoria
		9 A unidade básica como espaço de formação de ensino aprendizagem com os alunos de graduação, especialização, residentes e entre outros
		10 Outro(s)
		1000 Não participa de nenhuma ação de educação permanente
		II.7.3 - A equipe utiliza o Telessaúde para:
		1 Segunda opinião formativa
		2 Telediagnóstico
		3 Teleconsultoria
		4 Tele-educação
		II.7.4 De que forma é realizada a teleconsultoria?
		1 Assíncrona (via plataforma com retorno em 72h)
		2 Síncrona (skype em tempo real)
		II.7.5 A equipe utiliza qual plataforma para o Telessaúde:
		1 Do Ministério da Saúde
		2 Outra plataforma
		II.7.6 A equipe utiliza o 0800 do Telessaúde?
		1 Sim
		2 Não
		II.7.7 A equipe utiliza com que frequência o 0800 do Telessaúde?
		II.7.8 Como a equipe avalia o atendimento recebido no 0800?
		1 Muito Bom
		2 Bom
		3 Razoavelmente bom
		4 Ruim
		5 Muito Ruim
		II.7.9 - Por qual motivo a equipe não utiliza o Telessaúde
		1 Dificuldade de acesso/conectividade
		2 Não há possibilidade de acesso no horário de trabalho
		3 Ninguém atende quando tento telefonar
		4 Não obteve retorno
		5 A equipe não tem necessidade de acessar
		1000 Não existe no município o programa
		II.7.10 Essas ações de educação permanente contemplam as demandas e necessidades da equipe?
		1 Contempla muito
		2 Contempla
		3 Contempla razoavelmente
		4 Contempla pouco
		5 Não contempla
		II.7.11 A unidade recebe estudantes, professores e/ou pesquisadores em atividades de ensino, pesquisa e/ou extensão?
		1 1 vez / semana
		2 2 vezes / semana
		3 3 vezes / semana
		4 4 vezes / semana
		5 5 vezes / semana
		6 Não recebe
		II.7.12 As atividades desenvolvidas pelos estudantes, professores e pesquisadores estão articuladas com o processo de trabalho da(s) equipe(s) da unidade?
		1 Muito articuladas
		2 Razoavelmente articuladas
		3 Pouco articuladas
		II.8 Planejamento da equipe de atenção básica e ações da gestão para organização do processo de trabalho da equipe
		II.8.1 A equipe realiza atividade de planejamento e programação de suas ações mensalmente?
		1 Sim
		2 Não
		II.8.1/1 Existe documento que comprove?
		1 Sim
		2 Não
		II.8.1.2 A equipe realiza atividade de planejamento e programação de suas ações com qual periodicidade?
		1 Semanal
		2 Bimestral
		3 Trimestral
		4 Semestral
[truncated: 6,977 more rows]

## Sheet: Excluídos
Universidade	Uf	Ibge	Munic__Pio	Cnes	Nome_Ubs	V_3_1	V_3_2	V_3_3	V_3_4	V_4_1	V_4_2_1	V_4_2_2	V_4_2_3	V_4_2_4	V_4_2_5	V_4_2_6	V_4_2_7	V_4_2_8	V_4_2_9	V_4_3	V_4_6	V_5_1_1	V_5_1_2	V_5_1_3	V_5_1_4	V_5_1_5	V_5_1_6	V_5_2_1	V_5_2_2	V_5_2_3	V_5_2_4	V_5_2_5	V_5_2_6	V_5_2_7	V_5_2_8	V_5_3_1	V_5_3_2	V_5_3_3	V_6_1_1	V_6_1_2	V_6_1_3	V_6_2_1	V_6_2_2	V_6_2_3	V_6_2_4	V_6_2_5	V_6_2_6	V_6_2_7	V_6_2_10
FIOCRUZ	AP	160015	PEDRA BRANCA DO AMAPARI	2021226	PMPBA UBS SETE ILHAS	998	998	998	998	998	998	998	998	998	998	998	998	998	998	998	998	998	998	998	998	998	998	998	998	998	998	998	998	998	998	998	998	998	998	998	998	998	998	998	998	998	998	998	998
UFRN	CE	230090	APUIARÃS	2726076	PSF SEDE APUIARES	998	998	998	998	998	998	998	998	998	998	998	998	998	998	998	998	998	998	998	998	998	998	998	998	998	998	998	998	998	998	998	998	998	998	998	998	998	998	998	998	998	998	998	998
UFRN	CE	230630	ITAPAGÃ	3541886	PSF MARIO MOREIRA DA SILVA	998	998	998	998	998	998	998	998	998	998	998	998	998	998	998	998	998	998	998	998	998	998	998	998	998	998	998	998	998	998	998	998	998	998	998	998	998	998	998	998	998	998	998	998
UFRGS	PB	251420	SÃO JOSÃ DA LAGOA TAPADA	2341581	PSF I	998	998	998	998	998	998	998	998	998	998	998	998	998	998	998	998	998	998	998	998	998	998	998	998	998	998	998	998	998	998	998	998	998	998	998	998	998	998	998	998	998	998	998	998
UFPEL	MG	310620	BELO HORIZONTE	3008525	CENTRO DE SAUDE MANGUEIRAS	998	998	998	998	998	998	998	998	998	998	998	998	998	998	998	998	998	998	998	998	998	998	998	998	998	998	998	998	998	998	998	998	998	998	998	998	998	998	998	998	998	998	998	998
UFPEL	SC	420540	FLORIANÃPOLIS	0019364	CS COSTEIRA DO PIRAJUBAE	998	998	998	998	998	998	998	998	998	998	998	998	998	998	998	998	998	998	998	998	998	998	998	998	998	998	998	998	998	998	998	998	998	998	998	998	998	998	998	998	998	998	998	998
UFPI	PI	220202	BURITI DOS MONTES	2490412	PS CANABRAVA PSF	998	998	998	998	998	998	998	998	998	998	998	998	998	998	998	998	998	998	998	998	998	998	998	998	998	998	998	998	998	998	998	998	998	998	998	998	998	998	998	998	998	998	998	998
UFMG	RO	110030	VILHENA	2789396	CENTRO DE SAUDE AFONSO MANSUR DE FRANCA	998	998	998	998	998	998	998	998	998	998	998	998	998	998	998	998	998	998	998	998	998	998	998	998	998	998	998	998	998	998	998	998	998	998	998	998	998	998	998	998	998	998	998	998
UFPEL	MA	210770	PARAIBANO	2682826	UNIDADE BASICA DE SAUDE VILA APARECIDA	998	998	998	998	998	998	998	998	998	998	998	998	998	998	998	998	998	998	998	998	998	998	998	998	998	998	998	998	998	998	998	998	998	998	998	998	998	998	998	998	998	998	998	998
UFPEL	MG	310620	BELO HORIZONTE	0023590	CENTRO DE SAUDE ANDRADAS	2	1	998	998	998	998	998	998	998	998	998	998	998	998	998	998	2	2	2	2	2	2	2	2	2	2	2	2	2	2	2	2	2	998	998	998	998	998	998	998	998	998	998	998
UFPI	PI	221140	VÁRZEA GRANDE	2651203	SMS DE VARZEA GRANDE	1	2	2	998	2	998	998	998	998	998	998	998	998	998	2	998	2	2	2	2	2	1	2	2	2	2	2	2	2	1	2	2	1	1	1	2	1	1	1	2	2	2	2	2
FIOCRUZ	PR	410690	CURITIBA	0017140	UMS MORADIAS BELEM PSF	1	1	998	998	998	998	998	998	998	998	998	998	998	998	998	1	1	1	2	2	2	2	2	2	2	2	2	2	1	2	1	2	1	1	1	2	1	1	1	1	2	2	2	1
[truncated: 181 more columns]

## Sheet: Horario
V_6_1_1	V_6_1_2	V_6_1_3	V_6_2__1	V_6_3_1	V_6_3_2_1	V_6_3_2_2	V_6_3_2_3	V_6_3_3_1	V_6_3_3_2	V_6_3_3_3	V_6_3_2	V_6_3_3		Abre 2	Fecha 2
1	2	2	1	1	08:00:00	00:00:00	998	12:00:00	00:00:00	998	08:00:00	13:59:59.712000	FALSE
1	1	2	2	1	07:00:00	00:00:00	998	00:00:00	14:00:00	998	07:00:00	14:00:00	FALSE
1	2	2	1	1	07:00:00	00:00:00	998	12:00:00	00:00:00	998	07:00:00	13:59:59.712000	FALSE
1	2	2	2	1	07:00:00	00:00:00	998	12:00:00	00:00:00	998	07:00:00	12:00:00	FALSE
1	2	2	2	1	07:00:00	00:00:00	998	12:00:00	00:00:00	998	07:00:00	12:00:00	FALSE
1	1	2	2	1	07:00:00	00:00:00	998	00:00:00	17:00:00	998	07:00:00	17:00:00	FALSE
1	1	2	2	1	07:00:00	00:00:00	998	00:00:00	17:00:00	998	07:00:00	17:00:00	FALSE
1	1	2	2	1	07:00:00	00:00:00	998	00:00:00	17:00:00	998	07:00:00	17:00:00	FALSE
2	1	2	1	1	00:00:00	13:00:00	998	00:00:00	17:00:00	998	13:00:00	17:00:00	FALSE
1	1	2	2	1	07:00:00	00:00:00	998	00:00:00	13:00:00	998	07:00:00	13:00:00	FALSE
1	1	2	2	1	07:00:00	00:00:00	998	00:00:00	13:00:00	998	07:00:00	13:00:00	FALSE
1	2	2	2	1	07:00:00	00:00:00	998	11:00:00	00:00:00	998	07:00:00	11:00:00	FALSE
1	2	2	1	1	07:00:00	00:00:00	998	11:00:00	00:00:00	998	07:00:00	13:59:59.712000	FALSE
1	1	2	1	1	07:30:00	00:00:00	998	00:00:00	13:00:00	998	07:30:00	13:00:00	FALSE
1	1	2	2	1	08:00:00	00:00:00	998	00:00:00	13:00:00	998	08:00:00	13:00:00	FALSE
1	1	2	2	1	07:00:00	00:00:00	998	00:00:00	13:00:00	998	07:00:00	13:00:00	FALSE
2	1	2	2	1	00:00:00	13:00:00	998	00:00:00	17:00:00	998	13:00:00	17:00:00	FALSE
1	2	2	2	1	07:00:00	00:00:00	998	12:00:00	00:00:00	998	07:00:00	12:00:00	FALSE
1	2	2	2	1	07:30:00	00:00:00	998	11:30:00	00:00:00	998	07:30:00	11:30:00	FALSE
1	1	2	2	1	07:00:00	00:00:00	998	00:00:00	13:00:00	998	07:00:00	13:00:00	FALSE
1	1	2	2	1	07:00:00	00:00:00	998	00:00:00	17:00:00	998	07:00:00	17:00:00	FALSE
1	1	2	2	1	07:00:00	00:00:00	998	00:00:00	14:00:00	998	07:00:00	14:00:00	FALSE
1	2	2	2	1	07:00:00	00:00:00	998	12:00:00	00:00:00	998	07:00:00	12:00:00	FALSE
1	1	2	2	1	07:00:00	00:00:00	998	00:00:00	14:00:00	998	07:00:00	14:00:00	FALSE
1	2	2	1	1	07:00:00	00:00:00	998	12:00:00	00:00:00	998	07:00:00	13:59:59.712000	FALSE
1	2	2	1	1	07:00:00	00:00:00	998	12:00:00	00:00:00	998	07:00:00	13:59:59.712000	FALSE
1	1	2	2	1	07:00:00	00:00:00	998	00:00:00	14:00:00	998	07:00:00	14:00:00	FALSE
1	1	2	1	1	07:00:00	00:00:00	998	00:00:00	15:30:00	998	07:00:00	15:30:00	FALSE
1	1	2	2	1	00:00:00	00:00:00	998	00:00:00	00:00:00	998	08:00:00	18:00:00	FALSE
1	1	2	2	1	00:00:00	00:00:00	998	00:00:00	00:00:00	998	08:00:00	18:00:00	FALSE
1	1	2	2	1	00:00:00	00:00:00	998	00:00:00	00:00:00	998	08:00:00	18:00:00	FALSE
1	2	2	1	1	00:00:00	00:00:00	998	00:00:00	00:00:00	998	08:00:00	13:59:59.712000	FALSE
1	1	2	2	1	07:00:00	00:00:00	998	00:00:00	17:00:00	998	07:00:00	17:00:00	FALSE
1	2	2	2	1	00:00:00	00:00:00	998	00:00:00	00:00:00	998	08:00:00	00:00:00	FALSE
1	1	2	2	1	00:00:00	00:00:00	998	00:00:00	00:00:00	998	08:00:00	18:00:00	FALSE
1	1	2	1	1	07:00:00	00:00:00	998	00:00:00	12:00:00	998	07:00:00	13:59:59.712000	FALSE
1	1	2	2	1	08:00:00	00:00:00	998	00:00:00	17:00:00	998	08:00:00	17:00:00	FALSE
1	1	2	1	1	08:00:00	00:00:00	998	00:00:00	17:00:00	998	08:00:00	17:00:00	FALSE
1	1	2	2	1	07:00:00	00:00:00	998	00:00:00	17:00:00	998	07:00:00	17:00:00	FALSE
1	1	2	2	1	07:00:00	00:00:00	998	00:00:00	17:00:00	998	07:00:00	17:00:00	FALSE
1	1	2	2	1	08:00:00	00:00:00	998	00:00:00	16:00:00	998	08:00:00	16:00:00	FALSE
1	1	2	1	1	07:00:00	00:00:00	998	00:00:00	17:00:00	998	07:00:00	17:00:00	FALSE
1	1	2	2	1	08:00:00	00:00:00	998	00:00:00	17:00:00	998	08:00:00	17:00:00	FALSE
1	1	2	2	1	08:00:00	00:00:00	998	00:00:00	17:00:00	998	08:00:00	17:00:00	FALSE
1	1	2	2	1	07:00:00	00:00:00	998	00:00:00	14:00:00	998	07:00:00	14:00:00	FALSE
1	1	2	2	1	07:00:00	00:00:00	998	00:00:00	13:00:00	998	07:00:00	13:00:00	FALSE
1	1	2	1	1	07:00:00	00:00:00	998	00:00:00	13:00:00	998	07:00:00	13:00:00	FALSE
1	1	2	2	1	07:00:00	00:00:00	998	00:00:00	13:00:00	998	07:00:00	13:00:00	FALSE
1	1	2	2	1	07:00:00	00:00:00	998	00:00:00	13:00:00	998	07:00:00	13:00:00	FALSE
1	2	2	2	1	07:00:00	00:00:00	998	11:00:00	00:00:00	998	07:00:00	11:00:00	FALSE
1	1	2	1	2	00:00:00	00:00:00	998	00:00:00	00:00:00	998	00:00:00	00:00:00	TRUE
1	1	2	2	1	07:00:00	00:00:00	998	00:00:00	17:00:00	998	07:00:00	17:00:00	FALSE
1	2	2	1	1	08:00:00	00:00:00	998	11:00:00	00:00:00	998	08:00:00	13:59:59.712000	FALSE
1	2	2	1	1	07:00:00	00:00:00	998	12:00:00	00:00:00	998	07:00:00	13:59:59.712000	FALSE
1	1	2	2	1	07:00:00	00:00:00	998	00:00:00	17:00:00	998	07:00:00	17:00:00	FALSE
1	2	2	1	1	07:00:00	00:00:00	998	12:00:00	00:00:00	998	07:00:00	13:59:59.712000	FALSE
1	1	2	1	1	09:00:00	00:00:00	998	00:00:00	14:00:00	998	09:00:00	14:00:00	FALSE
1	1	2	1	2	00:00:00	00:00:00	998	00:00:00	00:00:00	998	00:00:00	00:00:00	TRUE
1	1	2	2	1	08:00:00	00:00:00	998	00:00:00	16:00:00	998	08:00:00	16:00:00	FALSE
1	1	2	2	1	08:00:00	00:00:00	998	00:00:00	16:00:00	998	08:00:00	16:00:00	FALSE
1	1	2	2	1	07:00:00	00:00:00	998	00:00:00	14:00:00	998	07:00:00	14:00:00	FALSE
1	1	2	2	1	08:00:00	00:00:00	998	00:00:00	14:00:00	998	08:00:00	14:00:00	FALSE
1	1	2	2	1	08:00:00	00:00:00	998	00:00:00	17:00:00	998	08:00:00	17:00:00	FALSE
1	1	2	2	1	07:00:00	00:00:00	998	00:00:00	13:30:00	998	07:00:00	13:30:00	FALSE
1	1	2	2	1	08:00:00	00:00:00	998	00:00:00	17:00:00	998	08:00:00	17:00:00	FALSE
1	1	2	2	1	07:00:00	00:00:00	998	00:00:00	17:00:00	998	07:00:00	17:00:00	FALSE
1	1	2	2	1	08:00:00	00:00:00	998	00:00:00	17:00:00	998	08:00:00	17:00:00	FALSE
1	1	2	2	1	08:00:00	00:00:00	998	00:00:00	16:30:00	998	08:00:00	16:30:00	FALSE
1	1	2	2	1	08:00:00	00:00:00	998	00:00:00	14:00:00	998	08:00:00	14:00:00	FALSE
1	1	2	2	1	08:00:00	00:00:00	998	00:00:00	17:00:00	998	08:00:00	17:00:00	FALSE
1	1	2	2	1	07:30:00	00:00:00	998	00:00:00	13:30:00	998	07:30:00	13:30:00	FALSE
1	1	2	2	1	07:30:00	00:00:00	998	00:00:00	14:00:00	998	07:30:00	14:00:00	FALSE
1	1	2	1	1	07:00:00	00:00:00	998	00:00:00	13:00:00	998	07:00:00	13:00:00	FALSE
1	1	2	2	1	07:30:00	00:00:00	998	00:00:00	13:30:00	998	07:30:00	13:30:00	FALSE
1	1	2	2	1	07:30:00	00:00:00	998	00:00:00	17:00:00	998	07:30:00	17:00:00	FALSE
1	1	2	2	1	08:00:00	00:00:00	998	00:00:00	17:00:00	998	08:00:00	17:00:00	FALSE
1	1	2	2	1	07:00:00	00:00:00	998	00:00:00	17:00:00	998	07:00:00	17:00:00	FALSE
1	1	2	2	1	07:00:00	00:00:00	998	00:00:00	13:00:00	998	07:00:00	13:00:00	FALSE
1	1	2	2	1	07:00:00	00:00:00	998	00:00:00	13:00:00	998	07:00:00	13:00:00	FALSE
1	1	2	2	1	08:00:00	00:00:00	998	00:00:00	14:00:00	998	08:00:00	14:00:00	FALSE
1	1	2	2	1	07:00:00	00:00:00	998	00:00:00	13:00:00	998	07:00:00	13:00:00	FALSE
1	1	2	2	1	08:00:00	00:00:00	998	00:00:00	17:00:00	998	08:00:00	17:00:00	FALSE
1	1	2	2	1	08:00:00	00:00:00	998	00:00:00	14:00:00	998	08:00:00	14:00:00	FALSE
1	1	2	2	1	08:00:00	00:00:00	998	00:00:00	14:00:00	998	08:00:00	14:00:00	FALSE
1	1	2	2	1	08:00:00	00:00:00	998	00:00:00	17:00:00	998	08:00:00	17:00:00	FALSE
1	1	2	2	1	06:00:00	00:00:00	998	00:00:00	17:00:00	998	06:00:00	17:00:00	FALSE
1	1	2	2	1	08:00:00	00:00:00	998	00:00:00	13:00:00	998	08:00:00	13:00:00	FALSE
1	1	2	2	1	08:00:00	00:00:00	998	00:00:00	16:00:00	998	08:00:00	16:00:00	FALSE
1	1	2	2	1	08:00:00	00:00:00	998	00:00:00	16:00:00	998	08:00:00	16:00:00	FALSE
1	1	2	2	1	08:00:00	00:00:00	998	00:00:00	16:00:00	998	08:00:00	16:00:00	FALSE
1	1	2	2	1	08:00:00	00:00:00	998	00:00:00	16:00:00	998	08:00:00	16:00:00	FALSE
1	1	2	2	1	07:00:00	00:00:00	998	00:00:00	13:00:00	998	07:00:00	13:00:00	FALSE
1	1	2	1	1	08:00:00	00:00:00	998	00:00:00	13:00:00	998	08:00:00	13:00:00	FALSE
1	1	2	2	1	08:00:00	00:00:00	998	00:00:00	16:00:00	998	08:00:00	16:00:00	FALSE
1	1	2	1	1	08:00:00	00:00:00	998	00:00:00	13:00:00	998	08:00:00	13:00:00	FALSE
1	1	2	2	1	08:00:00	00:00:00	998	00:00:00	16:00:00	998	08:00:00	16:00:00	FALSE
1	1	2	1	1	08:00:00	00:00:00	998	00:00:00	13:00:00	998	08:00:00	13:00:00	FALSE
1	1	2	2	1	07:00:00	00:00:00	998	00:00:00	16:00:00	998	07:00:00	16:00:00	FALSE
1	1	2	2	1	08:00:00	00:00:00	998	00:00:00	16:00:00	998	08:00:00	16:00:00	FALSE
1	1	2	2	1	08:00:00	00:00:00	998	00:00:00	13:00:00	998	08:00:00	13:00:00	FALSE
1	1	2	2	1	08:00:00	00:00:00	998	00:00:00	13:00:00	998	08:00:00	13:00:00	FALSE
1	1	2	2	1	08:00:00	00:00:00	998	00:00:00	16:00:00	998	08:00:00	16:00:00	FALSE
1	1	2	2	1	08:00:00	00:00:00	998	00:00:00	16:00:00	998	08:00:00	16:00:00	FALSE
1	1	2	2	1	08:00:00	00:00:00	998	00:00:00	17:00:00	998	08:00:00	17:00:00	FALSE
1	1	2	1	1	07:15:00	00:00:00	998	00:00:00	17:00:00	998	07:15:00	17:00:00	FALSE
1	1	2	1	1	08:00:00	00:00:00	998	00:00:00	13:00:00	998	08:00:00	13:00:00	FALSE
1	1	2	2	1	07:00:00	00:00:00	998	00:00:00	17:00:00	998	07:00:00	17:00:00	FALSE
1	1	2	2	1	08:00:00	00:00:00	998	00:00:00	15:00:00	998	08:00:00	15:00:00	FALSE
1	1	2	2	1	08:00:00	00:00:00	998	00:00:00	17:00:00	998	08:00:00	17:00:00	FALSE
1	1	2	2	1	07:00:00	00:00:00	998	00:00:00	13:00:00	998	07:00:00	13:00:00	FALSE
1	1	2	2	1	08:00:00	00:00:00	998	00:00:00	13:00:00	998	08:00:00	13:00:00	FALSE
1	1	2	2	1	08:00:00	00:00:00	998	00:00:00	16:00:00	998	08:00:00	16:00:00	FALSE
1	2	2	1	1	07:00:00	00:00:00	998	12:00:00	00:00:00	998	07:00:00	13:59:59.712000	FALSE
1	2	1	2	1	07:00:00	00:00:00	998	00:00:00	00:00:00	0.833333	07:00:00	20:00:00	FALSE
1	1	2	2	1	08:00:00	00:00:00	998	00:00:00	13:00:00	998	08:00:00	13:00:00	FALSE
1	1	2	2	1	08:00:00	00:00:00	998	00:00:00	16:00:00	998	08:00:00	16:00:00	FALSE
1	1	2	2	1	08:00:00	00:00:00	998	00:00:00	16:00:00	998	08:00:00	16:00:00	FALSE
1	1	2	2	1	08:00:00	00:00:00	998	00:00:00	17:00:00	998	08:00:00	17:00:00	FALSE
1	1	2	2	1	08:00:00	00:00:00	998	00:00:00	17:00:00	998	08:00:00	17:00:00	FALSE
1	1	2	2	1	08:00:00	00:00:00	998	00:00:00	17:00:00	998	08:00:00	17:00:00	FALSE
1	1	2	2	1	08:00:00	00:00:00	998	00:00:00	17:00:00	998	08:00:00	17:00:00	FALSE
1	1	2	2	1	08:00:00	00:00:00	998	00:00:00	17:00:00	998	08:00:00	17:00:00	FALSE
1	1	2	1	1	08:00:00	00:00:00	998	00:00:00	16:00:00	998	08:00:00	16:00:00	FALSE
1	1	2	1	1	07:00:00	00:00:00	998	00:00:00	16:00:00	998	07:00:00	16:00:00	FALSE
1	1	2	2	1	08:00:00	00:00:00	998	00:00:00	16:00:00	998	08:00:00	16:00:00	FALSE
1	1	2	2	1	08:00:00	00:00:00	998	00:00:00	18:00:00	998	08:00:00	18:00:00	FALSE
1	1	2	2	1	07:00:00	00:00:00	998	00:00:00	13:00:00	998	07:00:00	13:00:00	FALSE
1	1	2	2	1	07:00:00	00:00:00	998	00:00:00	13:00:00	998	07:00:00	13:00:00	FALSE
1	1	2	2	1	08:00:00	00:00:00	998	00:00:00	16:00:00	998	08:00:00	16:00:00	FALSE
1	1	2	1	1	07:00:00	00:00:00	998	00:00:00	16:00:00	998	07:00:00	16:00:00	FALSE
1	1	2	2	1	08:00:00	00:00:00	998	00:00:00	16:00:00	998	08:00:00	16:00:00	FALSE
1	1	2	1	1	08:00:00	00:00:00	998	00:00:00	14:00:00	998	08:00:00	14:00:00	FALSE
1	1	2	2	1	09:30:00	00:00:00	998	00:00:00	15:30:00	998	09:30:00	15:30:00	FALSE
1	1	2	2	1	08:00:00	00:00:00	998	00:00:00	16:00:00	998	08:00:00	16:00:00	FALSE
1	1	2	2	1	08:00:00	00:00:00	998	00:00:00	15:00:00	998	08:00:00	15:00:00	FALSE
1	1	2	2	1	07:30:00	00:00:00	998	00:00:00	16:00:00	998	07:30:00	16:00:00	FALSE
1	1	2	2	1	07:00:00	00:00:00	998	00:00:00	16:00:00	998	07:00:00	16:00:00	FALSE
1	1	2	2	1	07:00:00	00:00:00	998	00:00:00	17:00:00	998	07:00:00	17:00:00	FALSE
1	1	2	2	1	07:00:00	00:00:00	998	00:00:00	17:00:00	998	07:00:00	17:00:00	FALSE
1	1	2	2	1	08:00:00	00:00:00	998	00:00:00	13:00:00	998	08:00:00	13:00:00	FALSE
1	1	2	2	1	08:00:00	00:00:00	998	00:00:00	13:00:00	998	08:00:00	13:00:00	FALSE
1	1	2	2	1	08:00:00	00:00:00	998	00:00:00	17:00:00	998	08:00:00	17:00:00	FALSE
1	1	2	2	1	08:00:00	00:00:00	998	00:00:00	13:00:00	998	08:00:00	13:00:00	FALSE
1	1	2	1	2	00:00:00	00:00:00	998	00:00:00	00:00:00	998	00:00:00	00:00:00	TRUE
1	1	2	2	1	08:00:00	00:00:00	998	00:00:00	16:00:00	998	08:00:00	16:00:00	FALSE
1	1	2	1	1	08:00:00	00:00:00	998	00:00:00	13:00:00	998	08:00:00	13:00:00	FALSE
1	1	2	2	1	07:30:00	00:00:00	998	00:00:00	15:00:00	998	07:30:00	15:00:00	FALSE
1	1	2	2	1	08:00:00	00:00:00	998	00:00:00	16:00:00	998	08:00:00	16:00:00	FALSE
1	1	2	1	1	08:00:00	00:00:00	998	00:00:00	15:00:00	998	08:00:00	15:00:00	FALSE
1	1	2	1	1	08:00:00	00:00:00	998	00:00:00	15:00:00	998	08:00:00	15:00:00	FALSE
1	1	2	2	1	08:00:00	00:00:00	998	00:00:00	15:00:00	998	08:00:00	15:00:00	FALSE
1	1	2	2	1	08:00:00	00:00:00	998	00:00:00	17:00:00	998	08:00:00	17:00:00	FALSE
1	1	2	1	1	08:00:00	00:00:00	998	00:00:00	15:00:00	998	08:00:00	15:00:00	FALSE
1	1	2	2	1	08:00:00	00:00:00	998	00:00:00	17:00:00	998	08:00:00	17:00:00	FALSE
1	1	2	2	1	08:00:00	00:00:00	998	00:00:00	17:00:00	998	08:00:00	17:00:00	FALSE
1	1	2	2	1	08:00:00	00:00:00	998	00:00:00	17:00:00	998	08:00:00	17:00:00	FALSE
1	1	2	2	1	08:00:00	00:00:00	998	00:00:00	17:00:00	998	08:00:00	17:00:00	FALSE
1	1	2	1	1	08:00:00	00:00:00	998	00:00:00	16:00:00	998	08:00:00	16:00:00	FALSE
1	1	2	1	1	08:00:00	00:00:00	998	00:00:00	17:00:00	998	08:00:00	17:00:00	FALSE
1	1	2	2	1	08:00:00	00:00:00	998	00:00:00	13:00:00	998	08:00:00	13:00:00	FALSE
1	2	2	2	1	08:00:00	00:00:00	998	12:00:00	00:00:00	998	08:00:00	12:00:00	FALSE
1	1	2	2	1	08:00:00	00:00:00	998	00:00:00	15:30:00	998	08:00:00	15:30:00	FALSE
1	1	2	2	1	08:00:00	00:00:00	998	00:00:00	16:00:00	998	08:00:00	16:00:00	FALSE
1	1	2	2	1	08:00:00	00:00:00	998	00:00:00	16:00:00	998	08:00:00	16:00:00	FALSE
1	1	2	2	1	08:00:00	00:00:00	998	00:00:00	16:00:00	998	08:00:00	16:00:00	FALSE
1	1	2	2	1	07:00:00	00:00:00	998	00:00:00	17:00:00	998	07:00:00	17:00:00	FALSE
1	1	2	2	1	08:00:00	00:00:00	998	00:00:00	16:00:00	998	08:00:00	16:00:00	FALSE
1	1	2	2	1	09:00:00	00:00:00	998	00:00:00	14:00:00	998	09:00:00	14:00:00	FALSE
1	1	2	1	1	07:00:00	00:00:00	998	00:00:00	17:00:00	998	07:00:00	17:00:00	FALSE
1	1	2	2	1	08:00:00	00:00:00	998	00:00:00	13:00:00	998	08:00:00	13:00:00	FALSE
1	1	2	2	1	08:30:00	00:00:00	998	00:00:00	13:00:00	998	08:30:00	13:00:00	FALSE
1	1	2	2	1	07:00:00	00:00:00	998	00:00:00	17:00:00	998	07:00:00	17:00:00	FALSE
1	1	2	2	1	07:00:00	00:00:00	998	00:00:00	14:00:00	998	07:00:00	14:00:00	FALSE
1	1	2	2	1	08:00:00	00:00:00	998	00:00:00	17:00:00	998	08:00:00	17:00:00	FALSE
1	1	2	2	1	08:00:00	00:00:00	998	00:00:00	17:00:00	998	08:00:00	17:00:00	FALSE
1	1	2	2	1	06:00:00	00:00:00	998	00:00:00	17:00:00	998	06:00:00	17:00:00	FALSE
1	1	2	2	1	08:00:00	00:00:00	998	00:00:00	16:00:00	998	08:00:00	16:00:00	FALSE
1	1	2	2	1	08:00:00	00:00:00	998	00:00:00	17:00:00	998	08:00:00	17:00:00	FALSE
1	1	2	2	1	07:00:00	00:00:00	998	00:00:00	13:00:00	998	07:00:00	13:00:00	FALSE
1	1	2	1	1	08:00:00	00:00:00	998	00:00:00	12:00:00	998	08:00:00	13:59:59.712000	FALSE
1	1	2	2	1	07:00:00	00:00:00	998	00:00:00	17:00:00	998	07:00:00	17:00:00	FALSE
1	1	2	1	1	08:00:00	00:00:00	998	00:00:00	14:00:00	998	08:00:00	14:00:00	FALSE
1	1	2	2	1	08:00:00	00:00:00	998	00:00:00	16:30:00	998	08:00:00	16:30:00	FALSE
1	1	2	1	1	07:00:00	00:00:00	998	00:00:00	13:00:00	998	07:00:00	13:00:00	FALSE
1	1	2	2	1	08:00:00	00:00:00	998	00:00:00	17:00:00	998	08:00:00	17:00:00	FALSE
1	1	2	2	1	08:00:00	00:00:00	998	00:00:00	17:00:00	998	08:00:00	17:00:00	FALSE
1	1	2	2	1	08:00:00	00:00:00	998	00:00:00	13:00:00	998	08:00:00	13:00:00	FALSE
1	1	2	2	1	07:00:00	00:00:00	998	00:00:00	17:00:00	998	07:00:00	17:00:00	FALSE
1	1	2	2	1	07:00:00	00:00:00	998	00:00:00	17:00:00	998	07:00:00	17:00:00	FALSE
1	1	2	2	1	07:00:00	00:00:00	998	00:00:00	13:00:00	998	07:00:00	13:00:00	FALSE
1	1	2	2	1	07:00:00	00:00:00	998	00:00:00	18:00:00	998	07:00:00	18:00:00	FALSE
1	1	2	2	1	08:00:00	00:00:00	998	00:00:00	18:00:00	998	08:00:00	18:00:00	FALSE
1	1	2	1	1	07:00:00	00:00:00	998	00:00:00	12:00:00	998	07:00:00	13:59:59.712000	FALSE
1	1	2	1	1	08:00:00	00:00:00	998	00:00:00	14:15:00	998	08:00:00	14:15:00	FALSE
1	1	2	2	1	08:00:00	00:00:00	998	00:00:00	17:00:00	998	08:00:00	17:00:00	FALSE
1	1	2	2	1	08:00:00	00:00:00	998	00:00:00	17:00:00	998	08:00:00	17:00:00	FALSE
1	1	2	2	1	07:00:00	00:00:00	998	00:00:00	16:00:00	998	07:00:00	16:00:00	FALSE
1	2	2	2	1	08:30:00	00:00:00	998	12:00:00	00:00:00	998	08:30:00	12:00:00	FALSE
1	1	2	1	1	07:00:00	00:00:00	998	00:00:00	16:00:00	998	07:00:00	16:00:00	FALSE
1	1	2	1	1	08:00:00	00:00:00	998	00:00:00	14:00:00	998	08:00:00	14:00:00	FALSE
1	1	2	2	1	08:00:00	00:00:00	998	00:00:00	16:00:00	998	08:00:00	16:00:00	FALSE
1	1	2	2	1	08:00:00	00:00:00	998	00:00:00	16:00:00	998	08:00:00	16:00:00	FALSE
1	1	2	2	1	08:00:00	00:00:00	998	00:00:00	17:00:00	998	08:00:00	17:00:00	FALSE
1	1	2	2	1	07:30:00	00:00:00	998	00:00:00	17:00:00	998	07:30:00	17:00:00	FALSE
1	1	2	2	1	08:00:00	00:00:00	998	00:00:00	17:00:00	998	08:00:00	17:00:00	FALSE
1	1	2	2	1	08:00:00	00:00:00	998	00:00:00	17:00:00	998	08:00:00	17:00:00	FALSE
1	1	2	2	1	08:00:00	00:00:00	998	00:00:00	16:00:00	998	08:00:00	16:00:00	FALSE
1	1	2	2	1	08:00:00	00:00:00	998	00:00:00	16:00:00	998	08:00:00	16:00:00	FALSE
1	1	2	2	1	08:00:00	00:00:00	998	00:00:00	16:00:00	998	08:00:00	16:00:00	FALSE
1	1	2	2	1	08:00:00	00:00:00	998	00:00:00	15:00:00	998	08:00:00	15:00:00	FALSE
1	1	2	1	1	07:30:00	00:00:00	998	00:00:00	16:30:00	998	07:30:00	16:30:00	FALSE
1	1	2	2	1	08:00:00	00:00:00	998	00:00:00	17:00:00	998	08:00:00	17:00:00	FALSE
1	2	2	2	1	07:00:00	00:00:00	998	12:00:00	00:00:00	998	07:00:00	12:00:00	FALSE
1	1	2	2	1	08:00:00	00:00:00	998	00:00:00	17:00:00	998	08:00:00	17:00:00	FALSE
1	1	2	1	1	07:00:00	00:00:00	998	00:00:00	14:00:00	998	07:00:00	14:00:00	FALSE
1	1	2	2	1	08:00:00	00:00:00	998	00:00:00	14:00:00	998	08:00:00	14:00:00	FALSE
1	2	2	1	2	00:00:00	00:00:00	998	00:00:00	00:00:00	998	00:00:00	00:00:00	TRUE
1	1	2	1	1	08:00:00	00:00:00	998	00:00:00	14:00:00	998	08:00:00	14:00:00	FALSE
1	1	2	2	1	08:00:00	00:00:00	998	00:00:00	17:00:00	998	08:00:00	17:00:00	FALSE
1	1	2	1	1	08:00:00	00:00:00	998	00:00:00	13:00:00	998	08:00:00	13:00:00	FALSE
1	1	2	1	1	08:00:00	00:00:00	998	00:00:00	12:00:00	998	08:00:00	13:59:59.712000	FALSE
1	1	2	2	1	07:30:00	00:00:00	998	00:00:00	17:00:00	998	07:30:00	17:00:00	FALSE
1	1	2	2	1	07:00:00	00:00:00	998	00:00:00	12:00:00	998	07:00:00	12:00:00	FALSE
1	1	2	2	1	07:00:00	00:00:00	998	00:00:00	13:00:00	998	07:00:00	13:00:00	FALSE
1	1	2	1	1	07:30:00	00:00:00	998	00:00:00	15:30:00	998	07:30:00	15:30:00	FALSE
1	1	2	2	1	07:30:00	00:00:00	998	00:00:00	13:00:00	998	07:30:00	13:00:00	FALSE
1	1	2	1	1	08:00:00	00:00:00	998	00:00:00	15:00:00	998	08:00:00	15:00:00	FALSE
1	1	2	2	1	08:00:00	00:00:00	998	00:00:00	17:00:00	998	08:00:00	17:00:00	FALSE
1	1	2	2	1	08:00:00	00:00:00	998	00:00:00	17:00:00	998	08:00:00	17:00:00	FALSE
1	1	2	2	1	07:00:00	00:00:00	998	00:00:00	16:00:00	998	07:00:00	16:00:00	FALSE
1	1	2	1	1	08:00:00	00:00:00	998	00:00:00	15:00:00	998	08:00:00	15:00:00	FALSE
1	1	2	2	1	08:00:00	00:00:00	998	00:00:00	16:00:00	998	08:00:00	16:00:00	FALSE
1	1	2	2	1	08:00:00	00:00:00	998	00:00:00	14:00:00	998	08:00:00	14:00:00	FALSE
1	1	2	2	1	08:00:00	00:00:00	998	00:00:00	17:00:00	998	08:00:00	17:00:00	FALSE
1	1	2	2	1	08:00:00	00:00:00	998	00:00:00	17:00:00	998	08:00:00	17:00:00	FALSE
1	1	2	2	1	08:00:00	00:00:00	998	00:00:00	16:30:00	998	08:00:00	16:30:00	FALSE
1	1	2	2	1	08:15:00	00:00:00	998	00:00:00	16:30:00	998	08:15:00	16:30:00	FALSE
1	1	2	2	1	08:00:00	00:00:00	998	00:00:00	13:00:00	998	08:00:00	13:00:00	FALSE
1	1	2	2	1	08:00:00	00:00:00	998	00:00:00	14:00:00	998	08:00:00	14:00:00	FALSE
1	1	2	2	1	08:00:00	00:00:00	998	00:00:00	13:00:00	998	08:00:00	13:00:00	FALSE
1	1	2	1	1	08:00:00	00:00:00	998	00:00:00	16:00:00	998	08:00:00	16:00:00	FALSE
1	1	2	2	1	07:00:00	00:00:00	998	00:00:00	16:00:00	998	07:00:00	16:00:00	FALSE
1	2	2	2	1	08:00:00	00:00:00	998	12:00:00	00:00:00	998	08:00:00	12:00:00	FALSE
1	1	2	2	1	09:00:00	00:00:00	998	00:00:00	15:00:00	998	09:00:00	15:00:00	FALSE
1	1	2	2	1	08:00:00	00:00:00	998	00:00:00	15:00:00	998	08:00:00	15:00:00	FALSE
1	1	2	2	1	07:30:00	00:00:00	998	00:00:00	16:00:00	998	07:30:00	16:00:00	FALSE
1	1	2	2	1	08:00:00	00:00:00	998	00:00:00	16:00:00	998	08:00:00	16:00:00	FALSE
1	1	2	2	1	08:30:00	00:00:00	998	00:00:00	15:15:00	998	08:30:00	15:15:00	FALSE
1	1	2	2	1	07:00:00	00:00:00	998	00:00:00	16:00:00	998	07:00:00	16:00:00	FALSE
1	1	2	2	1	08:00:00	00:00:00	998	00:00:00	16:00:00	998	08:00:00	16:00:00	FALSE
1	1	2	2	1	07:30:00	00:00:00	998	00:00:00	16:00:00	998	07:30:00	16:00:00	FALSE
1	1	2	2	1	08:00:00	00:00:00	998	00:00:00	15:00:00	998	08:00:00	15:00:00	FALSE
1	1	2	2	1	07:00:00	00:00:00	998	00:00:00	16:00:00	998	07:00:00	16:00:00	FALSE
1	1	2	2	1	08:00:00	00:00:00	998	00:00:00	16:00:00	998	08:00:00	16:00:00	FALSE
1	1	2	1	1	07:00:00	00:00:00	998	00:00:00	15:00:00	998	07:00:00	15:00:00	FALSE
1	1	2	2	1	08:00:00	00:00:00	998	00:00:00	13:00:00	998	08:00:00	13:00:00	FALSE
1	1	2	2	1	08:30:00	00:00:00	998	00:00:00	13:30:00	998	08:30:00	13:30:00	FALSE
1	1	2	2	1	08:00:00	00:00:00	998	00:00:00	17:00:00	998	08:00:00	17:00:00	FALSE
1	1	2	2	1	09:00:00	00:00:00	998	00:00:00	16:00:00	998	09:00:00	16:00:00	FALSE
1	1	2	2	1	08:00:00	00:00:00	998	00:00:00	16:30:00	998	08:00:00	16:30:00	FALSE
1	1	2	2	1	08:30:00	00:00:00	998	00:00:00	17:00:00	998	08:30:00	17:00:00	FALSE
1	1	2	2	1	08:00:00	00:00:00	998	00:00:00	16:00:00	998	08:00:00	16:00:00	FALSE
1	1	2	2	1	08:00:00	00:00:00	998	00:00:00	16:00:00	998	08:00:00	16:00:00	FALSE
1	1	2	2	1	08:00:00	00:00:00	998	00:00:00	13:00:00	998	08:00:00	13:00:00	FALSE
1	1	2	2	1	08:00:00	00:00:00	998	00:00:00	16:00:00	998	08:00:00	16:00:00	FALSE
1	1	2	2	1	07:00:00	00:00:00	998	00:00:00	17:00:00	998	07:00:00	17:00:00	FALSE
1	1	2	2	1	07:30:00	00:00:00	998	00:00:00	17:00:00	998	07:30:00	17:00:00	FALSE
1	2	2	2	1	07:30:00	00:00:00	998	11:30:00	00:00:00	998	07:30:00	11:30:00	FALSE
1	1	2	2	1	08:00:00	00:00:00	998	00:00:00	16:00:00	998	08:00:00	16:00:00	FALSE
1	1	2	2	1	07:30:00	00:00:00	998	00:00:00	13:30:00	998	07:30:00	13:30:00	FALSE
1	1	2	2	1	07:00:00	00:00:00	998	00:00:00	13:00:00	998	07:00:00	13:00:00	FALSE
1	1	2	2	1	08:00:00	00:00:00	998	00:00:00	16:00:00	998	08:00:00	16:00:00	FALSE
1	1	2	2	1	07:00:00	00:00:00	998	00:00:00	16:00:00	998	07:00:00	16:00:00	FALSE
1	1	2	2	1	07:30:00	00:00:00	998	00:00:00	16:30:00	998	07:30:00	16:30:00	FALSE
1	1	2	2	1	08:00:00	00:00:00	998	00:00:00	13:30:00	998	08:00:00	13:30:00	FALSE
1	1	2	2	1	08:00:00	00:00:00	998	00:00:00	17:00:00	998	08:00:00	17:00:00	FALSE
1	1	2	1	1	07:00:00	00:00:00	998	00:00:00	14:00:00	998	07:00:00	14:00:00	FALSE
1	2	2	1	1	08:00:00	00:00:00	998	12:00:00	00:00:00	998	08:00:00	13:59:59.712000	FALSE
1	1	2	2	1	08:00:00	00:00:00	998	00:00:00	17:00:00	998	08:00:00	17:00:00	FALSE
1	1	2	2	1	08:00:00	00:00:00	998	00:00:00	14:00:00	998	08:00:00	14:00:00	FALSE
1	1	2	2	1	08:00:00	00:00:00	998	00:00:00	17:00:00	998	08:00:00	17:00:00	FALSE
1	1	2	2	1	08:00:00	00:00:00	998	00:00:00	16:00:00	998	08:00:00	16:00:00	FALSE
1	1	2	2	1	07:00:00	00:00:00	998	00:00:00	16:00:00	998	07:00:00	16:00:00	FALSE
1	1	2	2	1	07:00:00	00:00:00	998	00:00:00	16:00:00	998	07:00:00	16:00:00	FALSE
1	1	2	2	1	08:00:00	00:00:00	998	00:00:00	13:00:00	998	08:00:00	13:00:00	FALSE
1	1	2	2	1	08:00:00	00:00:00	998	00:00:00	17:00:00	998	08:00:00	17:00:00	FALSE
1	1	2	2	1	08:00:00	00:00:00	998	00:00:00	16:00:00	998	08:00:00	16:00:00	FALSE
1	1	2	2	1	08:00:00	00:00:00	998	00:00:00	16:00:00	998	08:00:00	16:00:00	FALSE
1	1	2	2	1	08:00:00	00:00:00	998	00:00:00	16:00:00	998	08:00:00	16:00:00	FALSE
1	1	2	2	1	08:00:00	00:00:00	998	00:00:00	17:00:00	998	08:00:00	17:00:00	FALSE
1	1	2	2	1	08:00:00	00:00:00	998	00:00:00	14:00:00	998	08:00:00	14:00:00	FALSE
1	1	2	2	1	08:00:00	00:00:00	998	00:00:00	17:00:00	998	08:00:00	17:00:00	FALSE
1	1	2	2	1	08:00:00	00:00:00	998	00:00:00	16:00:00	998	08:00:00	16:00:00	FALSE
1	1	2	1	1	08:00:00	00:00:00	998	00:00:00	17:00:00	998	08:00:00	17:00:00	FALSE
1	1	2	2	1	08:00:00	00:00:00	998	00:00:00	16:00:00	998	08:00:00	16:00:00	FALSE
1	1	2	1	1	08:00:00	00:00:00	998	00:00:00	16:00:00	998	08:00:00	16:00:00	FALSE
1	1	2	2	1	08:00:00	00:00:00	998	00:00:00	13:00:00	998	08:00:00	13:00:00	FALSE
1	1	2	2	1	08:00:00	00:00:00	998	00:00:00	16:00:00	998	08:00:00	16:00:00	FALSE
1	1	2	2	1	08:00:00	00:00:00	998	00:00:00	13:00:00	998	08:00:00	13:00:00	FALSE
1	1	2	2	1	07:00:00	00:00:00	998	00:00:00	13:00:00	998	07:00:00	13:00:00	FALSE
1	1	2	2	1	08:00:00	00:00:00	998	00:00:00	13:00:00	998	08:00:00	13:00:00	FALSE
1	1	2	2	1	08:00:00	00:00:00	998	00:00:00	16:00:00	998	08:00:00	16:00:00	FALSE
1	1	2	1	1	07:00:00	00:00:00	998	00:00:00	16:00:00	998	07:00:00	16:00:00	FALSE
1	1	2	2	1	07:00:00	00:00:00	998	00:00:00	16:00:00	998	07:00:00	16:00:00	FALSE
1	1	2	1	1	08:00:00	00:00:00	998	00:00:00	13:00:00	998	08:00:00	13:00:00	FALSE
1	2	2	1	1	07:00:00	00:00:00	998	12:00:00	00:00:00	998	07:00:00	13:59:59.712000	FALSE
1	1	2	2	1	08:00:00	00:00:00	998	00:00:00	16:00:00	998	08:00:00	16:00:00	FALSE
1	2	2	2	1	07:00:00	00:00:00	998	11:00:00	00:00:00	998	07:00:00	11:00:00	FALSE
1	1	2	2	1	07:00:00	00:00:00	998	00:00:00	16:00:00	998	07:00:00	16:00:00	FALSE
1	1	2	2	1	08:00:00	00:00:00	998	00:00:00	17:00:00	998	08:00:00	17:00:00	FALSE
1	1	2	2	1	08:00:00	00:00:00	998	00:00:00	17:00:00	998	08:00:00	17:00:00	FALSE
1	1	2	2	1	08:00:00	00:00:00	998	00:00:00	16:30:00	998	08:00:00	16:30:00	FALSE
1	1	2	1	1	07:00:00	00:00:00	998	00:00:00	17:00:00	998	07:00:00	17:00:00	FALSE
1	1	2	2	1	08:00:00	00:00:00	998	00:00:00	16:00:00	998	08:00:00	16:00:00	FALSE
1	1	2	2	1	08:00:00	00:00:00	998	00:00:00	16:00:00	998	08:00:00	16:00:00	FALSE
1	1	2	2	1	07:00:00	00:00:00	998	00:00:00	16:00:00	998	07:00:00	16:00:00	FALSE
1	1	2	2	1	07:00:00	00:00:00	998	00:00:00	17:00:00	998	07:00:00	17:00:00	FALSE
1	1	2	2	1	08:00:00	00:00:00	998	00:00:00	16:00:00	998	08:00:00	16:00:00	FALSE
1	1	2	1	1	08:00:00	00:00:00	998	00:00:00	16:00:00	998	08:00:00	16:00:00	FALSE
1	2	2	1	1	07:00:00	00:00:00	998	12:00:00	00:00:00	998	07:00:00	13:59:59.712000	FALSE
1	1	2	2	1	08:00:00	00:00:00	998	00:00:00	16:00:00	998	08:00:00	16:00:00	FALSE
1	1	2	2	1	08:00:00	00:00:00	998	00:00:00	16:00:00	998	08:00:00	16:00:00	FALSE
1	1	2	2	1	08:00:00	00:00:00	998	00:00:00	17:00:00	998	08:00:00	17:00:00	FALSE
1	1	2	2	1	08:00:00	00:00:00	998	00:00:00	17:00:00	998	08:00:00	17:00:00	FALSE
1	1	2	2	1	07:30:00	00:00:00	998	00:00:00	17:00:00	998	07:30:00	17:00:00	FALSE
1	1	2	1	1	08:00:00	00:00:00	998	00:00:00	12:00:00	998	08:00:00	13:59:59.712000	FALSE
1	1	2	2	1	07:00:00	00:00:00	998	00:00:00	17:00:00	998	07:00:00	17:00:00	FALSE
1	1	2	2	1	08:00:00	00:00:00	998	00:00:00	16:00:00	998	08:00:00	16:00:00	FALSE
1	2	2	2	1	08:00:00	00:00:00	998	12:00:00	00:00:00	998	08:00:00	12:00:00	FALSE
1	1	2	2	1	08:00:00	00:00:00	998	00:00:00	16:30:00	998	08:00:00	16:30:00	FALSE
1	2	2	2	1	08:00:00	00:00:00	998	12:00:00	00:00:00	998	08:00:00	12:00:00	FALSE
1	2	2	2	1	08:00:00	00:00:00	998	12:00:00	00:00:00	998	08:00:00	12:00:00	FALSE
1	1	2	2	1	08:00:00	00:00:00	998	00:00:00	16:00:00	998	08:00:00	16:00:00	FALSE
1	1	2	2	1	08:00:00	00:00:00	998	00:00:00	15:00:00	998	08:00:00	15:00:00	FALSE
1	1	2	2	1	08:00:00	00:00:00	998	00:00:00	17:00:00	998	08:00:00	17:00:00	FALSE
1	1	2	2	1	07:30:00	00:00:00	998	00:00:00	17:00:00	998	07:30:00	17:00:00	FALSE
1	1	2	2	1	07:00:00	00:00:00	998	00:00:00	14:00:00	998	07:00:00	14:00:00	FALSE
1	1	2	2	1	08:00:00	00:00:00	998	00:00:00	14:00:00	998	08:00:00	14:00:00	FALSE
1	1	2	2	1	07:00:00	00:00:00	998	00:00:00	17:00:00	998	07:00:00	17:00:00	FALSE
1	1	2	2	1	08:00:00	00:00:00	998	00:00:00	13:00:00	998	08:00:00	13:00:00	FALSE
1	1	2	2	1	08:00:00	00:00:00	998	00:00:00	13:00:00	998	08:00:00	13:00:00	FALSE
1	1	2	1	1	07:30:00	00:00:00	998	00:00:00	14:00:00	998	07:30:00	14:00:00	FALSE
1	1	2	1	1	07:30:00	00:00:00	998	00:00:00	16:00:00	998	07:30:00	16:00:00	FALSE
1	1	2	2	1	08:00:00	00:00:00	998	00:00:00	17:00:00	998	08:00:00	17:00:00	FALSE
1	1	2	2	1	08:00:00	00:00:00	998	00:00:00	17:00:00	998	08:00:00	17:00:00	FALSE
1	1	2	2	1	08:00:00	00:00:00	998	00:00:00	14:00:00	998	08:00:00	14:00:00	FALSE
1	2	2	2	1	10:00:00	00:00:00	998	12:00:00	00:00:00	998	10:00:00	12:00:00	FALSE
1	1	2	2	1	07:00:00	00:00:00	998	00:00:00	12:00:00	998	07:00:00	12:00:00	FALSE
1	2	2	2	1	07:00:00	00:00:00	998	11:00:00	00:00:00	998	07:00:00	11:00:00	FALSE
1	1	2	2	1	07:00:00	00:00:00	998	00:00:00	17:00:00	998	07:00:00	17:00:00	FALSE
1	1	2	2	1	08:00:00	00:00:00	998	00:00:00	17:00:00	998	08:00:00	17:00:00	FALSE
1	1	2	2	1	07:00:00	00:00:00	998	00:00:00	12:00:00	998	07:00:00	12:00:00	FALSE
1	1	2	2	1	08:00:00	00:00:00	998	00:00:00	14:00:00	998	08:00:00	14:00:00	FALSE
1	2	2	2	1	07:00:00	00:00:00	998	12:00:00	00:00:00	998	07:00:00	12:00:00	FALSE
1	2	2	1	1	08:00:00	00:00:00	998	12:00:00	00:00:00	998	08:00:00	13:59:59.712000	FALSE
1	1	2	2	1	07:30:00	00:00:00	998	00:00:00	13:30:00	998	07:30:00	13:30:00	FALSE
1	2	2	2	1	08:00:00	00:00:00	998	11:00:00	00:00:00	998	08:00:00	11:00:00	FALSE
1	1	2	1	1	07:00:00	00:00:00	998	00:00:00	14:00:00	998	07:00:00	14:00:00	FALSE
1	2	2	1	1	08:00:00	00:00:00	998	12:00:00	00:00:00	998	08:00:00	13:59:59.712000	FALSE
1	1	2	2	1	07:00:00	00:00:00	998	00:00:00	12:00:00	998	07:00:00	12:00:00	FALSE
1	1	2	2	1	07:00:00	00:00:00	998	00:00:00	17:00:00	998	07:00:00	17:00:00	FALSE
1	2	2	2	1	08:00:00	00:00:00	998	12:00:00	00:00:00	998	08:00:00	12:00:00	FALSE
1	1	2	1	1	07:30:00	00:00:00	998	00:00:00	13:30:00	998	07:30:00	13:30:00	FALSE
1	2	2	2	1	07:00:00	00:00:00	998	12:00:00	00:00:00	998	07:00:00	12:00:00	FALSE
1	1	2	1	1	08:00:00	00:00:00	998	00:00:00	14:00:00	998	08:00:00	14:00:00	FALSE
1	2	2	2	1	08:00:00	00:00:00	998	12:00:00	00:00:00	998	08:00:00	12:00:00	FALSE
1	2	2	1	1	07:00:00	00:00:00	998	12:00:00	00:00:00	998	07:00:00	13:59:59.712000	FALSE
1	1	2	2	1	07:00:00	00:00:00	998	00:00:00	17:00:00	998	07:00:00	17:00:00	FALSE
1	1	2	2	1	07:00:00	00:00:00	998	00:00:00	16:00:00	998	07:00:00	16:00:00	FALSE
1	2	2	2	1	08:00:00	00:00:00	998	12:00:00	00:00:00	998	08:00:00	12:00:00	FALSE
1	1	2	2	1	07:00:00	00:00:00	998	00:00:00	12:00:00	998	07:00:00	12:00:00	FALSE
1	1	2	2	1	08:00:00	00:00:00	998	00:00:00	16:00:00	998	08:00:00	16:00:00	FALSE
1	1	2	1	1	07:00:00	00:00:00	998	00:00:00	15:00:00	998	07:00:00	15:00:00	FALSE
1	1	2	2	1	08:00:00	00:00:00	998	00:00:00	16:00:00	998	08:00:00	16:00:00	FALSE
1	1	2	2	1	08:00:00	00:00:00	998	00:00:00	16:00:00	998	08:00:00	16:00:00	FALSE
1	1	2	2	1	08:00:00	00:00:00	998	00:00:00	16:00:00	998	08:00:00	16:00:00	FALSE
1	1	2	2	1	08:00:00	00:00:00	998	00:00:00	12:00:00	998	08:00:00	12:00:00	FALSE
1	2	2	1	1	08:00:00	00:00:00	998	12:00:00	00:00:00	998	08:00:00	13:59:59.712000	FALSE
1	1	2	2	1	08:00:00	00:00:00	998	00:00:00	16:00:00	998	08:00:00	16:00:00	FALSE
1	1	2	2	1	07:00:00	00:00:00	998	00:00:00	15:00:00	998	07:00:00	15:00:00	FALSE
1	1	2	1	1	08:00:00	00:00:00	998	00:00:00	14:00:00	998	08:00:00	14:00:00	FALSE
1	2	2	1	1	08:00:00	00:00:00	998	12:00:00	00:00:00	998	08:00:00	13:59:59.712000	FALSE
1	1	2	1	1	08:00:00	00:00:00	998	00:00:00	16:30:00	998	08:00:00	16:30:00	FALSE
1	1	2	2	1	07:00:00	00:00:00	998	00:00:00	13:30:00	998	07:00:00	13:30:00	FALSE
1	1	2	2	1	07:00:00	00:00:00	998	00:00:00	13:30:00	998	07:00:00	13:30:00	FALSE
1	1	2	2	1	07:30:00	00:00:00	998	00:00:00	17:00:00	998	07:30:00	17:00:00	FALSE
1	1	2	2	1	07:00:00	00:00:00	998	00:00:00	17:00:00	998	07:00:00	17:00:00	FALSE
1	1	2	2	1	07:00:00	00:00:00	998	00:00:00	17:00:00	998	07:00:00	17:00:00	FALSE
1	1	2	2	1	07:00:00	00:00:00	998	00:00:00	13:30:00	998	07:00:00	13:30:00	FALSE
1	1	2	2	1	08:00:00	00:00:00	998	00:00:00	17:00:00	998	08:00:00	17:00:00	FALSE
1	1	2	2	1	07:00:00	00:00:00	998	00:00:00	17:00:00	998	07:00:00	17:00:00	FALSE
1	1	2	2	1	07:00:00	00:00:00	998	00:00:00	13:30:00	998	07:00:00	13:30:00	FALSE
1	1	2	2	1	07:00:00	00:00:00	998	00:00:00	17:00:00	998	07:00:00	17:00:00	FALSE
1	1	2	2	1	07:30:00	00:00:00	998	00:00:00	17:00:00	998	07:30:00	17:00:00	FALSE
1	1	2	2	1	07:30:00	00:00:00	998	00:00:00	13:00:00	998	07:30:00	13:00:00	FALSE
1	2	2	2	1	07:30:00	00:00:00	998	11:30:00	00:00:00	998	07:30:00	11:30:00	FALSE
1	1	2	2	1	07:30:00	00:00:00	998	00:00:00	13:00:00	998	07:30:00	13:00:00	FALSE
1	1	2	2	1	07:30:00	00:00:00	998	00:00:00	13:00:00	998	07:30:00	13:00:00	FALSE
1	1	2	2	1	07:30:00	00:00:00	998	00:00:00	13:00:00	998	07:30:00	13:00:00	FALSE
1	1	2	2	1	08:30:00	00:00:00	998	00:00:00	16:00:00	998	08:30:00	16:00:00	FALSE
1	1	2	2	1	08:00:00	00:00:00	998	00:00:00	16:00:00	998	08:00:00	16:00:00	FALSE
1	1	2	2	1	08:00:00	00:00:00	998	00:00:00	17:00:00	998	08:00:00	17:00:00	FALSE
1	1	2	2	1	08:00:00	00:00:00	998	00:00:00	14:00:00	998	08:00:00	14:00:00	FALSE
1	1	2	2	1	08:00:00	00:00:00	998	00:00:00	16:00:00	998	08:00:00	16:00:00	FALSE
1	1	2	2	1	08:00:00	00:00:00	998	00:00:00	16:00:00	998	08:00:00	16:00:00	FALSE
1	1	2	2	1	08:00:00	00:00:00	998	00:00:00	13:00:00	998	08:00:00	13:00:00	FALSE
1	1	2	2	1	08:30:00	00:00:00	998	00:00:00	16:00:00	998	08:30:00	16:00:00	FALSE
1	1	2	2	1	08:00:00	00:00:00	998	00:00:00	15:00:00	998	08:00:00	15:00:00	FALSE
1	1	2	2	1	07:00:00	00:00:00	998	00:00:00	17:00:00	998	07:00:00	17:00:00	FALSE
1	1	2	2	1	08:00:00	00:00:00	998	00:00:00	16:00:00	998	08:00:00	16:00:00	FALSE
1	1	2	1	1	08:00:00	00:00:00	998	00:00:00	15:00:00	998	08:00:00	15:00:00	FALSE
1	1	2	1	1	08:00:00	00:00:00	998	00:00:00	13:00:00	998	08:00:00	13:00:00	FALSE
1	1	2	2	1	07:30:00	00:00:00	998	00:00:00	17:00:00	998	07:30:00	17:00:00	FALSE
1	2	2	2	1	07:00:00	00:00:00	998	12:00:00	00:00:00	998	07:00:00	12:00:00	FALSE
1	1	2	2	1	07:00:00	00:00:00	998	00:00:00	17:00:00	998	07:00:00	17:00:00	FALSE
1	1	2	2	1	07:00:00	00:00:00	998	00:00:00	17:00:00	998	07:00:00	17:00:00	FALSE
1	1	2	2	1	08:00:00	00:00:00	998	00:00:00	17:00:00	998	08:00:00	17:00:00	FALSE
1	1	2	2	1	08:00:00	00:00:00	998	00:00:00	17:00:00	998	08:00:00	17:00:00	FALSE
1	1	2	2	1	07:00:00	00:00:00	998	00:00:00	17:00:00	998	07:00:00	17:00:00	FALSE
1	1	2	1	1	08:00:00	00:00:00	998	00:00:00	16:00:00	998	08:00:00	16:00:00	FALSE
1	1	1	2	1	08:00:00	00:00:00	998	00:00:00	00:00:00	0.75	08:00:00	18:00:00	FALSE
1	1	2	2	1	08:00:00	00:00:00	998	00:00:00	17:00:00	998	08:00:00	17:00:00	FALSE
1	1	2	2	1	08:00:00	00:00:00	998	00:00:00	16:00:00	998	08:00:00	16:00:00	FALSE
1	1	2	1	1	08:00:00	00:00:00	998	00:00:00	14:30:00	998	08:00:00	14:30:00	FALSE
1	1	2	2	1	08:00:00	00:00:00	998	00:00:00	15:00:00	998	08:00:00	15:00:00	FALSE
1	1	2	2	1	08:00:00	00:00:00	998	00:00:00	16:00:00	998	08:00:00	16:00:00	FALSE
1	1	2	2	1	08:00:00	00:00:00	998	00:00:00	16:00:00	998	08:00:00	16:00:00	FALSE
1	1	2	1	1	08:00:00	00:00:00	998	00:00:00	14:00:00	998	08:00:00	14:00:00	FALSE
1	1	2	2	1	08:00:00	00:00:00	998	00:00:00	16:00:00	998	08:00:00	16:00:00	FALSE
1	1	2	2	1	08:00:00	00:00:00	998	00:00:00	16:00:00	998	08:00:00	16:00:00	FALSE
1	1	2	1	1	08:00:00	00:00:00	998	00:00:00	16:00:00	998	08:00:00	16:00:00	FALSE
1	1	2	2	1	08:00:00	00:00:00	998	00:00:00	14:00:00	998	08:00:00	14:00:00	FALSE
1	1	2	2	1	07:00:00	00:00:00	998	00:00:00	13:00:00	998	07:00:00	13:00:00	FALSE
1	1	2	2	1	09:00:00	00:00:00	998	00:00:00	17:00:00	998	09:00:00	17:00:00	FALSE
1	1	2	2	1	08:00:00	00:00:00	998	00:00:00	17:00:00	998	08:00:00	17:00:00	FALSE
1	1	2	2	1	08:00:00	00:00:00	998	00:00:00	16:30:00	998	08:00:00	16:30:00	FALSE
1	1	2	2	1	07:00:00	00:00:00	998	00:00:00	17:00:00	998	07:00:00	17:00:00	FALSE
1	1	2	2	1	07:00:00	00:00:00	998	00:00:00	16:00:00	998	07:00:00	16:00:00	FALSE
1	1	2	2	1	08:00:00	00:00:00	998	00:00:00	16:00:00	998	08:00:00	16:00:00	FALSE
1	1	2	1	1	08:00:00	00:00:00	998	00:00:00	16:00:00	998	08:00:00	16:00:00	FALSE
1	1	2	2	1	08:00:00	00:00:00	998	00:00:00	16:00:00	998	08:00:00	16:00:00	FALSE
1	1	2	2	1	07:00:00	00:00:00	998	00:00:00	13:00:00	998	07:00:00	13:00:00	FALSE
1	1	2	2	1	07:00:00	00:00:00	998	00:00:00	16:00:00	998	07:00:00	16:00:00	FALSE
1	1	2	2	1	07:00:00	00:00:00	998	00:00:00	16:00:00	998	07:00:00	16:00:00	FALSE
1	1	2	2	1	08:00:00	00:00:00	998	00:00:00	16:00:00	998	08:00:00	16:00:00	FALSE
1	2	2	2	1	07:00:00	00:00:00	998	12:00:00	00:00:00	998	07:00:00	12:00:00	FALSE
1	1	2	2	1	08:00:00	00:00:00	998	00:00:00	17:00:00	998	08:00:00	17:00:00	FALSE
1	1	2	2	1	08:00:00	00:00:00	998	00:00:00	17:00:00	998	08:00:00	17:00:00	FALSE
1	1	2	2	1	08:00:00	00:00:00	998	00:00:00	16:00:00	998	08:00:00	16:00:00	FALSE
1	1	2	2	1	08:00:00	00:00:00	998	00:00:00	17:00:00	998	08:00:00	17:00:00	FALSE
1	1	2	2	1	08:00:00	00:00:00	998	00:00:00	15:00:00	998	08:00:00	15:00:00	FALSE
1	1	2	1	1	07:00:00	00:00:00	998	00:00:00	13:00:00	998	07:00:00	13:00:00	FALSE
1	1	2	2	1	08:00:00	00:00:00	998	00:00:00	17:00:00	998	08:00:00	17:00:00	FALSE
1	1	2	1	1	08:00:00	00:00:00	998	00:00:00	13:00:00	998	08:00:00	13:00:00	FALSE
1	1	2	1	1	07:00:00	00:00:00	998	00:00:00	16:00:00	998	07:00:00	16:00:00	FALSE
1	1	2	2	1	08:00:00	00:00:00	998	00:00:00	15:00:00	998	08:00:00	15:00:00	FALSE
1	2	2	1	2	00:00:00	00:00:00	998	00:00:00	00:00:00	998	00:00:00	00:00:00	TRUE
1	1	2	1	1	08:00:00	00:00:00	998	00:00:00	16:00:00	998	08:00:00	16:00:00	FALSE
1	1	2	1	1	08:00:00	00:00:00	998	00:00:00	16:00:00	998	08:00:00	16:00:00	FALSE
1	1	2	2	1	08:00:00	00:00:00	998	00:00:00	16:30:00	998	08:00:00	16:30:00	FALSE
1	1	2	2	1	08:00:00	00:00:00	998	00:00:00	18:00:00	998	08:00:00	18:00:00	FALSE
1	1	2	1	1	07:00:00	00:00:00	998	00:00:00	14:00:00	998	07:00:00	14:00:00	FALSE
1	1	2	1	1	07:00:00	00:00:00	998	00:00:00	13:00:00	998	07:00:00	13:00:00	FALSE
1	1	2	1	1	09:00:00	00:00:00	998	00:00:00	16:00:00	998	09:00:00	16:00:00	FALSE
1	1	2	1	1	08:00:00	00:00:00	998	00:00:00	15:00:00	998	08:00:00	15:00:00	FALSE
1	1	2	2	1	09:00:00	00:00:00	998	00:00:00	13:00:00	998	09:00:00	13:00:00	FALSE
1	1	2	1	1	08:00:00	00:00:00	998	00:00:00	15:00:00	998	08:00:00	15:00:00	FALSE
1	2	2	2	1	08:00:00	00:00:00	998	12:00:00	00:00:00	998	08:00:00	12:00:00	FALSE
1	2	2	1	1	08:00:00	00:00:00	998	12:00:00	00:00:00	998	08:00:00	13:59:59.712000	FALSE
1	1	2	1	1	09:00:00	00:00:00	998	00:00:00	14:00:00	998	09:00:00	14:00:00	FALSE
1	2	2	1	1	08:00:00	00:00:00	998	12:00:00	00:00:00	998	08:00:00	13:59:59.712000	FALSE
1	1	2	1	1	08:00:00	00:00:00	998	00:00:00	15:00:00	998	08:00:00	15:00:00	FALSE
1	1	2	1	1	07:00:00	00:00:00	998	00:00:00	16:30:00	998	07:00:00	16:30:00	FALSE
1	1	2	2	1	07:00:00	00:00:00	998	00:00:00	13:30:00	998	07:00:00	13:30:00	FALSE
1	1	2	2	1	08:00:00	00:00:00	998	00:00:00	13:30:00	998	08:00:00	13:30:00	FALSE
1	1	2	2	1	07:30:00	00:00:00	998	00:00:00	17:00:00	998	07:30:00	17:00:00	FALSE
1	1	2	2	1	08:00:00	00:00:00	998	00:00:00	14:00:00	998	08:00:00	14:00:00	FALSE
1	1	2	2	1	08:15:00	00:00:00	998	00:00:00	13:00:00	998	08:15:00	13:00:00	FALSE
1	1	2	2	1	08:00:00	00:00:00	998	00:00:00	17:00:00	998	08:00:00	17:00:00	FALSE
1	1	2	2	1	08:00:00	00:00:00	998	00:00:00	14:00:00	998	08:00:00	14:00:00	FALSE
1	2	2	2	1	08:00:00	00:00:00	998	12:00:00	00:00:00	998	08:00:00	12:00:00	FALSE
1	1	2	2	1	07:00:00	00:00:00	998	00:00:00	13:00:00	998	07:00:00	13:00:00	FALSE
1	1	2	2	1	08:00:00	00:00:00	998	00:00:00	14:00:00	998	08:00:00	14:00:00	FALSE
1	1	2	2	1	07:00:00	00:00:00	998	00:00:00	16:00:00	998	07:00:00	16:00:00	FALSE
1	1	2	2	1	08:00:00	00:00:00	998	00:00:00	16:00:00	998	08:00:00	16:00:00	FALSE
1	1	2	2	1	08:00:00	00:00:00	998	00:00:00	16:00:00	998	08:00:00	16:00:00	FALSE
1	1	2	2	1	08:00:00	00:00:00	998	00:00:00	16:00:00	998	08:00:00	16:00:00	FALSE
1	1	2	2	1	07:00:00	00:00:00	998	00:00:00	13:00:00	998	07:00:00	13:00:00	FALSE
1	1	2	2	1	07:30:00	00:00:00	998	00:00:00	17:00:00	998	07:30:00	17:00:00	FALSE
1	1	2	2	1	08:30:00	00:00:00	998	00:00:00	13:30:00	998	08:30:00	13:30:00	FALSE
1	1	2	2	1	07:00:00	00:00:00	998	00:00:00	17:00:00	998	07:00:00	17:00:00	FALSE
1	1	2	2	1	07:00:00	00:00:00	998	00:00:00	17:00:00	998	07:00:00	17:00:00	FALSE
1	1	2	2	1	08:00:00	00:00:00	998	00:00:00	17:00:00	998	08:00:00	17:00:00	FALSE
1	1	2	2	1	08:00:00	00:00:00	998	00:00:00	16:00:00	998	08:00:00	16:00:00	FALSE
1	1	2	2	1	07:00:00	00:00:00	998	00:00:00	17:00:00	998	07:00:00	17:00:00	FALSE
1	1	2	2	1	07:00:00	00:00:00	998	00:00:00	13:00:00	998	07:00:00	13:00:00	FALSE
1	1	2	2	1	08:00:00	00:00:00	998	00:00:00	13:00:00	998	08:00:00	13:00:00	FALSE
1	1	2	2	1	07:00:00	00:00:00	998	00:00:00	13:00:00	998	07:00:00	13:00:00	FALSE
1	1	2	2	1	07:00:00	00:00:00	998	00:00:00	17:00:00	998	07:00:00	17:00:00	FALSE
1	1	2	2	1	08:00:00	00:00:00	998	00:00:00	16:00:00	998	08:00:00	16:00:00	FALSE
1	1	2	2	1	08:00:00	00:00:00	998	00:00:00	16:00:00	998	08:00:00	16:00:00	FALSE
1	1	2	2	1	08:00:00	00:00:00	998	00:00:00	17:00:00	998	08:00:00	17:00:00	FALSE
1	1	2	2	1	07:00:00	00:00:00	998	00:00:00	17:00:00	998	07:00:00	17:00:00	FALSE
1	1	2	2	1	07:00:00	00:00:00	998	00:00:00	16:00:00	998	07:00:00	16:00:00	FALSE
1	1	2	2	1	08:00:00	00:00:00	998	00:00:00	16:00:00	998	08:00:00	16:00:00	FALSE
1	1	2	2	1	08:00:00	00:00:00	998	00:00:00	17:00:00	998	08:00:00	17:00:00	FALSE
1	2	2	1	1	09:00:00	00:00:00	998	12:00:00	00:00:00	998	09:00:00	13:59:59.712000	FALSE
1	1	2	1	1	08:00:00	00:00:00	998	00:00:00	15:30:00	998	08:00:00	15:30:00	FALSE
1	1	2	2	1	08:00:00	00:00:00	998	00:00:00	17:00:00	998	08:00:00	17:00:00	FALSE
1	1	2	2	1	08:30:00	00:00:00	998	00:00:00	13:00:00	998	08:30:00	13:00:00	FALSE
1	1	2	2	1	08:00:00	00:00:00	998	00:00:00	12:00:00	998	08:00:00	12:00:00	FALSE
1	1	2	2	1	08:00:00	00:00:00	998	00:00:00	17:00:00	998	08:00:00	17:00:00	FALSE
1	1	2	2	1	08:00:00	00:00:00	998	00:00:00	16:00:00	998	08:00:00	16:00:00	FALSE
1	1	2	2	1	08:00:00	00:00:00	998	00:00:00	13:00:00	998	08:00:00	13:00:00	FALSE
1	1	2	2	1	08:00:00	00:00:00	998	00:00:00	13:00:00	998	08:00:00	13:00:00	FALSE
1	1	2	2	1	07:00:00	00:00:00	998	00:00:00	17:00:00	998	07:00:00	17:00:00	FALSE
1	1	2	2	1	07:00:00	00:00:00	998	00:00:00	17:00:00	998	07:00:00	17:00:00	FALSE
1	1	2	2	1	08:00:00	00:00:00	998	00:00:00	15:00:00	998	08:00:00	15:00:00	FALSE
1	1	2	2	1	07:00:00	00:00:00	998	00:00:00	16:00:00	998	07:00:00	16:00:00	FALSE
1	1	2	2	1	07:00:00	00:00:00	998	00:00:00	17:00:00	998	07:00:00	17:00:00	FALSE
1	1	2	1	1	08:00:00	00:00:00	998	00:00:00	15:00:00	998	08:00:00	15:00:00	FALSE
1	1	2	2	1	07:00:00	00:00:00	998	00:00:00	16:00:00	998	07:00:00	16:00:00	FALSE
1	1	2	2	1	07:00:00	00:00:00	998	00:00:00	17:00:00	998	07:00:00	17:00:00	FALSE
1	1	2	2	1	07:00:00	00:00:00	998	00:00:00	17:00:00	998	07:00:00	17:00:00	FALSE
1	1	2	2	1	07:00:00	00:00:00	998	00:00:00	17:00:00	998	07:00:00	17:00:00	FALSE
1	1	2	2	1	08:30:00	00:00:00	998	00:00:00	15:30:00	998	08:30:00	15:30:00	FALSE
1	1	2	1	1	08:00:00	00:00:00	998	00:00:00	14:00:00	998	08:00:00	14:00:00	FALSE
1	1	2	1	1	08:00:00	00:00:00	998	00:00:00	12:00:00	998	08:00:00	13:59:59.712000	FALSE
1	1	1	2	1	08:00:00	00:00:00	998	00:00:00	00:00:00	0.875	08:00:00	21:00:00	FALSE
1	1	2	2	1	08:00:00	00:00:00	998	00:00:00	17:00:00	998	08:00:00	17:00:00	FALSE
1	1	2	2	1	08:00:00	00:00:00	998	00:00:00	15:00:00	998	08:00:00	15:00:00	FALSE
1	1	2	2	1	07:00:00	00:00:00	998	00:00:00	16:00:00	998	07:00:00	16:00:00	FALSE
1	1	2	2	1	07:00:00	00:00:00	998	00:00:00	17:00:00	998	07:00:00	17:00:00	FALSE
1	1	2	2	1	07:00:00	00:00:00	998	00:00:00	16:00:00	998	07:00:00	16:00:00	FALSE
1	1	2	2	1	08:00:00	00:00:00	998	00:00:00	15:00:00	998	08:00:00	15:00:00	FALSE
1	1	2	1	1	08:00:00	00:00:00	998	00:00:00	15:00:00	998	08:00:00	15:00:00	FALSE
1	1	2	2	1	07:00:00	00:00:00	998	00:00:00	16:00:00	998	07:00:00	16:00:00	FALSE
1	1	2	2	1	08:00:00	00:00:00	998	00:00:00	16:00:00	998	08:00:00	16:00:00	FALSE
1	1	2	2	1	08:00:00	00:00:00	998	00:00:00	15:00:00	998	08:00:00	15:00:00	FALSE
1	1	2	2	1	07:00:00	00:00:00	998	00:00:00	16:00:00	998	07:00:00	16:00:00	FALSE
1	1	2	1	1	08:00:00	00:00:00	998	00:00:00	16:00:00	998	08:00:00	16:00:00	FALSE
1	1	2	2	1	07:00:00	00:00:00	998	00:00:00	16:00:00	998	07:00:00	16:00:00	FALSE
1	1	2	2	1	08:00:00	00:00:00	998	00:00:00	17:00:00	998	08:00:00	17:00:00	FALSE
1	1	2	2	1	08:00:00	00:00:00	998	00:00:00	16:00:00	998	08:00:00	16:00:00	FALSE
1	1	2	2	1	08:00:00	00:00:00	998	00:00:00	13:00:00	998	08:00:00	13:00:00	FALSE
1	1	2	2	1	08:00:00	00:00:00	998	00:00:00	16:00:00	998	08:00:00	16:00:00	FALSE
1	1	2	2	1	08:00:00	00:00:00	998	00:00:00	16:00:00	998	08:00:00	16:00:00	FALSE
1	1	2	2	1	08:00:00	00:00:00	998	00:00:00	16:00:00	998	08:00:00	16:00:00	FALSE
1	2	2	2	1	08:00:00	00:00:00	998	12:00:00	00:00:00	998	08:00:00	12:00:00	FALSE
1	1	2	2	1	08:00:00	00:00:00	998	00:00:00	17:00:00	998	08:00:00	17:00:00	FALSE
1	1	2	1	1	07:00:00	00:00:00	998	00:00:00	17:00:00	998	07:00:00	17:00:00	FALSE
1	1	2	2	1	07:00:00	00:00:00	998	00:00:00	17:00:00	998	07:00:00	17:00:00	FALSE
1	1	2	2	1	07:00:00	00:00:00	998	00:00:00	17:00:00	998	07:00:00	17:00:00	FALSE
1	1	2	2	1	07:00:00	00:00:00	998	00:00:00	17:00:00	998	07:00:00	17:00:00	FALSE
1	1	2	2	1	07:00:00	00:00:00	998	00:00:00	17:00:00	998	07:00:00	17:00:00	FALSE
1	1	2	2	1	07:00:00	00:00:00	998	00:00:00	17:00:00	998	07:00:00	17:00:00	FALSE
1	1	2	2	1	08:00:00	00:00:00	998	00:00:00	17:00:00	998	08:00:00	17:00:00	FALSE
1	1	1	2	1	07:00:00	00:00:00	998	00:00:00	00:00:00	0.75	07:00:00	18:00:00	FALSE
1	1	2	2	1	07:00:00	00:00:00	998	00:00:00	17:00:00	998	07:00:00	17:00:00	FALSE
1	1	2	2	1	07:00:00	00:00:00	998	00:00:00	13:00:00	998	07:00:00	13:00:00	FALSE
1	1	2	1	1	07:00:00	00:00:00	998	00:00:00	13:00:00	998	07:00:00	13:00:00	FALSE
1	1	2	2	1	07:00:00	00:00:00	998	00:00:00	13:00:00	998	07:00:00	13:00:00	FALSE
1	1	2	2	1	07:00:00	00:00:00	998	00:00:00	17:00:00	998	07:00:00	17:00:00	FALSE
1	1	2	1	1	08:00:00	00:00:00	998	00:00:00	14:00:00	998	08:00:00	14:00:00	FALSE
1	1	2	2	1	07:00:00	00:00:00	998	00:00:00	17:00:00	998	07:00:00	17:00:00	FALSE
1	1	2	2	1	07:00:00	00:00:00	998	00:00:00	17:00:00	998	07:00:00	17:00:00	FALSE
1	1	1	2	2	00:00:00	00:00:00	998	00:00:00	00:00:00	998	00:00:00	1902-09-24	FALSE
1	1	2	1	1	07:00:00	00:00:00	998	00:00:00	17:00:00	998	07:00:00	17:00:00	FALSE
1	1	2	2	1	07:00:00	00:00:00	998	00:00:00	16:00:00	998	07:00:00	16:00:00	FALSE
1	1	2	2	1	07:30:00	00:00:00	998	00:00:00	17:00:00	998	07:30:00	17:00:00	FALSE
1	1	2	2	1	07:00:00	00:00:00	998	00:00:00	17:00:00	998	07:00:00	17:00:00	FALSE
1	1	2	2	1	07:00:00	00:00:00	998	00:00:00	17:00:00	998	07:00:00	17:00:00	FALSE
1	1	2	2	1	07:00:00	00:00:00	998	00:00:00	17:00:00	998	07:00:00	17:00:00	FALSE
1	1	2	2	1	07:00:00	00:00:00	998	00:00:00	17:00:00	998	07:00:00	17:00:00	FALSE
1	1	2	2	1	07:00:00	00:00:00	998	00:00:00	17:00:00	998	07:00:00	17:00:00	FALSE
1	1	2	2	1	07:00:00	00:00:00	998	00:00:00	17:00:00	998	07:00:00	17:00:00	FALSE
1	1	2	2	1	07:00:00	00:00:00	998	00:00:00	17:00:00	998	07:00:00	17:00:00	FALSE
1	1	2	2	1	07:30:00	00:00:00	998	00:00:00	17:30:00	998	07:30:00	17:30:00	FALSE
1	1	2	2	1	07:00:00	00:00:00	998	00:00:00	17:00:00	998	07:00:00	17:00:00	FALSE
1	1	2	2	1	07:00:00	00:00:00	998	00:00:00	18:00:00	998	07:00:00	18:00:00	FALSE
1	1	2	2	1	07:00:00	00:00:00	998	00:00:00	17:00:00	998	07:00:00	17:00:00	FALSE
1	1	2	2	1	07:00:00	00:00:00	998	00:00:00	17:00:00	998	07:00:00	17:00:00	FALSE
1	1	2	1	1	07:00:00	00:00:00	998	00:00:00	17:00:00	998	07:00:00	17:00:00	FALSE
1	1	2	2	1	07:00:00	00:00:00	998	00:00:00	17:00:00	998	07:00:00	17:00:00	FALSE
1	1	2	2	1	08:00:00	00:00:00	998	00:00:00	17:00:00	998	08:00:00	17:00:00	FALSE
1	2	2	2	2	00:00:00	00:00:00	998	00:00:00	00:00:00	998	00:00:00	00:00:00	TRUE
1	2	2	2	1	08:00:00	00:00:00	998	12:00:00	00:00:00	998	08:00:00	12:00:00	FALSE
2	1	2	2	1	00:00:00	13:00:00	998	00:00:00	16:00:00	998	13:00:00	16:00:00	FALSE
1	1	2	2	1	08:00:00	00:00:00	998	00:00:00	18:00:00	998	08:00:00	18:00:00	FALSE
1	1	2	2	1	08:00:00	00:00:00	998	00:00:00	14:00:00	998	08:00:00	14:00:00	FALSE
1	1	2	2	1	08:00:00	00:00:00	998	00:00:00	18:00:00	998	08:00:00	18:00:00	FALSE
1	1	2	1	1	08:00:00	00:00:00	998	00:00:00	14:00:00	998	08:00:00	14:00:00	FALSE
1	1	2	2	1	08:00:00	00:00:00	998	00:00:00	17:00:00	998	08:00:00	17:00:00	FALSE
1	1	2	2	1	07:00:00	00:00:00	998	00:00:00	17:00:00	998	07:00:00	17:00:00	FALSE
1	1	2	2	1	07:00:00	00:00:00	998	00:00:00	14:00:00	998	07:00:00	14:00:00	FALSE
1	1	2	2	1	07:00:00	00:00:00	998	00:00:00	14:00:00	998	07:00:00	14:00:00	FALSE
1	1	2	2	1	08:00:00	00:00:00	998	00:00:00	12:00:00	998	08:00:00	12:00:00	FALSE
1	1	2	2	1	07:00:00	00:00:00	998	00:00:00	17:00:00	998	07:00:00	17:00:00	FALSE
1	1	2	2	1	07:00:00	00:00:00	998	00:00:00	17:00:00	998	07:00:00	17:00:00	FALSE
1	1	2	1	1	06:00:00	00:00:00	998	00:00:00	18:00:00	998	06:00:00	18:00:00	FALSE
1	1	2	2	1	07:00:00	00:00:00	998	00:00:00	17:00:00	998	07:00:00	17:00:00	FALSE
1	1	2	2	1	07:00:00	00:00:00	998	00:00:00	17:00:00	998	07:00:00	17:00:00	FALSE
1	1	2	2	1	07:00:00	00:00:00	998	00:00:00	17:00:00	998	07:00:00	17:00:00	FALSE
1	1	2	2	1	07:00:00	00:00:00	998	00:00:00	17:00:00	998	07:00:00	17:00:00	FALSE
1	1	2	2	1	07:00:00	00:00:00	998	00:00:00	17:00:00	998	07:00:00	17:00:00	FALSE
1	1	2	2	1	07:00:00	00:00:00	998	00:00:00	17:00:00	998	07:00:00	17:00:00	FALSE
1	1	2	2	1	07:00:00	00:00:00	998	00:00:00	17:00:00	998	07:00:00	17:00:00	FALSE
1	1	2	2	1	07:00:00	00:00:00	998	00:00:00	17:00:00	998	07:00:00	17:00:00	FALSE
1	1	2	2	1	07:00:00	00:00:00	998	00:00:00	17:00:00	998	07:00:00	17:00:00	FALSE
1	1	2	2	1	07:00:00	00:00:00	998	00:00:00	13:00:00	998	07:00:00	13:00:00	FALSE
1	1	2	1	1	07:00:00	00:00:00	998	00:00:00	17:00:00	998	07:00:00	17:00:00	FALSE
1	1	2	2	1	08:00:00	00:00:00	998	00:00:00	17:00:00	998	08:00:00	17:00:00	FALSE
1	1	2	2	1	08:00:00	00:00:00	998	00:00:00	17:00:00	998	08:00:00	17:00:00	FALSE
1	1	2	1	1	08:00:00	00:00:00	998	00:00:00	16:00:00	998	08:00:00	16:00:00	FALSE
1	1	2	1	1	07:00:00	00:00:00	998	00:00:00	17:00:00	998	07:00:00	17:00:00	FALSE
1	1	2	1	1	07:00:00	00:00:00	998	00:00:00	17:00:00	998	07:00:00	17:00:00	FALSE
1	1	2	2	1	07:00:00	00:00:00	998	00:00:00	17:00:00	998	07:00:00	17:00:00	FALSE
1	1	2	2	2	00:00:00	00:00:00	998	00:00:00	00:00:00	998	00:00:00	00:00:00	TRUE
1	1	2	2	1	07:00:00	00:00:00	998	00:00:00	17:00:00	998	07:00:00	17:00:00	FALSE
1	1	2	2	1	08:00:00	00:00:00	998	00:00:00	13:00:00	998	08:00:00	13:00:00	FALSE
1	1	2	2	1	07:00:00	00:00:00	998	00:00:00	17:00:00	998	07:00:00	17:00:00	FALSE
1	1	2	2	1	08:00:00	00:00:00	998	00:00:00	17:00:00	998	08:00:00	17:00:00	FALSE
1	1	2	2	1	07:00:00	00:00:00	998	00:00:00	17:00:00	998	07:00:00	17:00:00	FALSE
1	1	2	1	1	07:00:00	00:00:00	998	00:00:00	17:00:00	998	07:00:00	17:00:00	FALSE
1	1	2	2	1	07:00:00	00:00:00	998	00:00:00	14:00:00	998	07:00:00	14:00:00	FALSE
1	1	2	1	1	07:00:00	00:00:00	998	00:00:00	17:00:00	998	07:00:00	17:00:00	FALSE
1	1	2	2	1	07:00:00	00:00:00	998	00:00:00	13:00:00	998	07:00:00	13:00:00	FALSE
1	1	2	2	1	07:00:00	00:00:00	998	00:00:00	17:00:00	998	07:00:00	17:00:00	FALSE
1	1	2	1	1	07:00:00	00:00:00	998	00:00:00	17:00:00	998	07:00:00	17:00:00	FALSE
1	1	2	2	1	07:00:00	00:00:00	998	00:00:00	13:00:00	998	07:00:00	13:00:00	FALSE
1	1	2	2	1	07:00:00	00:00:00	998	00:00:00	17:00:00	998	07:00:00	17:00:00	FALSE
1	1	2	2	1	07:00:00	00:00:00	998	00:00:00	17:00:00	998	07:00:00	17:00:00	FALSE
1	1	2	2	2	00:00:00	00:00:00	998	00:00:00	00:00:00	998	00:00:00	00:00:00	TRUE
1	1	2	1	1	07:30:00	00:00:00	998	00:00:00	14:00:00	998	07:30:00	14:00:00	FALSE
2	1	2	2	1	00:00:00	14:00:00	998	00:00:00	17:00:00	998	14:00:00	17:00:00	FALSE
1	1	2	2	1	07:00:00	00:00:00	998	00:00:00	17:00:00	998	07:00:00	17:00:00	FALSE
1	1	2	2	1	07:00:00	00:00:00	998	00:00:00	17:00:00	998	07:00:00	17:00:00	FALSE
1	1	2	2	1	07:00:00	00:00:00	998	00:00:00	13:00:00	998	07:00:00	13:00:00	FALSE
1	1	2	2	1	08:00:00	00:00:00	998	00:00:00	17:00:00	998	08:00:00	17:00:00	FALSE
1	1	2	2	1	07:00:00	00:00:00	998	00:00:00	17:00:00	998	07:00:00	17:00:00	FALSE
1	1	2	2	1	07:30:00	00:00:00	998	00:00:00	17:00:00	998	07:30:00	17:00:00	FALSE
1	1	2	2	1	07:00:00	00:00:00	998	00:00:00	17:00:00	998	07:00:00	17:00:00	FALSE
1	1	2	2	1	07:00:00	00:00:00	998	00:00:00	17:00:00	998	07:00:00	17:00:00	FALSE
1	1	2	2	1	07:30:00	00:00:00	998	00:00:00	17:00:00	998	07:30:00	17:00:00	FALSE
1	1	2	2	1	07:30:00	00:00:00	998	00:00:00	17:30:00	998	07:30:00	17:30:00	FALSE
1	1	2	2	1	07:30:00	00:00:00	998	00:00:00	17:30:00	998	07:30:00	17:30:00	FALSE
1	1	2	2	1	07:00:00	00:00:00	998	00:00:00	17:30:00	998	07:00:00	17:30:00	FALSE
1	1	2	2	1	07:30:00	00:00:00	998	00:00:00	17:30:00	998	07:30:00	17:30:00	FALSE
1	1	2	2	1	07:00:00	00:00:00	998	00:00:00	17:30:00	998	07:00:00	17:30:00	FALSE
1	1	2	2	1	08:30:00	00:00:00	998	00:00:00	18:00:00	998	08:30:00	18:00:00	FALSE
1	1	2	2	1	07:00:00	00:00:00	998	00:00:00	17:30:00	998	07:00:00	17:30:00	FALSE
1	1	2	1	1	08:00:00	00:00:00	998	00:00:00	17:30:00	998	08:00:00	17:30:00	FALSE
1	1	2	2	1	08:00:00	00:00:00	998	00:00:00	17:00:00	998	08:00:00	17:00:00	FALSE
1	1	2	2	1	07:30:00	00:00:00	998	00:00:00	17:00:00	998	07:30:00	17:00:00	FALSE
1	1	2	2	1	07:30:00	00:00:00	998	00:00:00	17:00:00	998	07:30:00	17:00:00	FALSE
1	1	2	2	1	07:30:00	00:00:00	998	00:00:00	16:30:00	998	07:30:00	16:30:00	FALSE
1	1	2	2	1	07:30:00	00:00:00	998	00:00:00	16:30:00	998	07:30:00	16:30:00	FALSE
1	1	2	2	1	07:30:00	00:00:00	998	00:00:00	12:30:00	998	07:30:00	12:30:00	FALSE
1	1	2	2	1	08:00:00	00:00:00	998	00:00:00	13:00:00	998	08:00:00	13:00:00	FALSE
1	1	2	2	1	07:30:00	00:00:00	998	00:00:00	12:30:00	998	07:30:00	12:30:00	FALSE
1	1	2	2	1	07:00:00	00:00:00	998	00:00:00	17:00:00	998	07:00:00	17:00:00	FALSE
1	1	2	2	1	07:30:00	00:00:00	998	00:00:00	17:00:00	998	07:30:00	17:00:00	FALSE
1	1	2	2	1	07:30:00	00:00:00	998	00:00:00	16:30:00	998	07:30:00	16:30:00	FALSE
1	1	2	1	1	07:30:00	00:00:00	998	00:00:00	17:30:00	998	07:30:00	17:30:00	FALSE
1	1	2	2	1	07:30:00	00:00:00	998	00:00:00	16:30:00	998	07:30:00	16:30:00	FALSE
1	1	2	2	1	07:30:00	00:00:00	998	00:00:00	17:00:00	998	07:30:00	17:00:00	FALSE
1	1	2	1	1	07:30:00	00:00:00	998	00:00:00	17:30:00	998	07:30:00	17:30:00	FALSE
1	1	2	2	1	08:00:00	00:00:00	998	00:00:00	17:00:00	998	08:00:00	17:00:00	FALSE
1	1	2	2	1	07:00:00	00:00:00	998	00:00:00	12:30:00	998	07:00:00	12:30:00	FALSE
1	1	2	2	1	07:30:00	00:00:00	998	00:00:00	13:30:00	998	07:30:00	13:30:00	FALSE
1	1	2	2	1	07:30:00	00:00:00	998	00:00:00	16:30:00	998	07:30:00	16:30:00	FALSE
1	1	2	2	1	08:00:00	00:00:00	998	00:00:00	17:00:00	998	08:00:00	17:00:00	FALSE
1	1	2	2	1	08:00:00	00:00:00	998	00:00:00	17:00:00	998	08:00:00	17:00:00	FALSE
1	1	2	1	1	07:30:00	00:00:00	998	00:00:00	16:30:00	998	07:30:00	16:30:00	FALSE
1	1	2	2	1	07:30:00	00:00:00	998	00:00:00	16:30:00	998	07:30:00	16:30:00	FALSE
1	1	2	2	1	07:30:00	00:00:00	998	00:00:00	12:30:00	998	07:30:00	12:30:00	FALSE
1	1	2	1	1	07:30:00	00:00:00	998	00:00:00	16:30:00	998	07:30:00	16:30:00	FALSE
1	1	2	1	1	07:30:00	00:00:00	998	00:00:00	17:30:00	998	07:30:00	17:30:00	FALSE
1	1	2	2	1	08:30:00	00:00:00	998	00:00:00	13:00:00	998	08:30:00	13:00:00	FALSE
1	1	2	2	1	07:30:00	00:00:00	998	00:00:00	17:30:00	998	07:30:00	17:30:00	FALSE
1	1	2	2	1	07:00:00	00:00:00	998	00:00:00	16:00:00	998	07:00:00	16:00:00	FALSE
1	1	2	1	1	07:30:00	00:00:00	998	00:00:00	14:30:00	998	07:30:00	14:30:00	FALSE
1	1	2	2	1	07:30:00	00:00:00	998	00:00:00	16:30:00	998	07:30:00	16:30:00	FALSE
1	1	2	2	1	07:30:00	00:00:00	998	00:00:00	12:30:00	998	07:30:00	12:30:00	FALSE
1	1	2	2	1	07:30:00	00:00:00	998	00:00:00	16:30:00	998	07:30:00	16:30:00	FALSE
1	2	2	2	1	07:30:00	00:00:00	998	11:30:00	00:00:00	998	07:30:00	11:30:00	FALSE
1	1	2	2	1	07:00:00	00:00:00	998	00:00:00	16:00:00	998	07:00:00	16:00:00	FALSE
1	1	2	2	1	07:30:00	00:00:00	998	00:00:00	13:30:00	998	07:30:00	13:30:00	FALSE
1	1	2	2	1	07:30:00	00:00:00	998	00:00:00	16:30:00	998	07:30:00	16:30:00	FALSE
1	1	2	2	1	08:00:00	00:00:00	998	00:00:00	13:00:00	998	08:00:00	13:00:00	FALSE
1	1	2	2	1	08:30:00	00:00:00	998	00:00:00	17:30:00	998	08:30:00	17:30:00	FALSE
1	1	2	2	1	07:30:00	00:00:00	998	00:00:00	16:30:00	998	07:30:00	16:30:00	FALSE
1	1	2	2	1	08:00:00	00:00:00	998	00:00:00	16:30:00	998	08:00:00	16:30:00	FALSE
1	1	2	2	1	07:30:00	00:00:00	998	00:00:00	16:30:00	998	07:30:00	16:30:00	FALSE
1	1	2	2	1	07:30:00	00:00:00	998	00:00:00	17:30:00	998	07:30:00	17:30:00	FALSE
1	1	2	2	1	07:30:00	00:00:00	998	00:00:00	17:00:00	998	07:30:00	17:00:00	FALSE
1	1	2	1	1	08:00:00	00:00:00	998	00:00:00	15:30:00	998	08:00:00	15:30:00	FALSE
1	1	2	2	1	07:30:00	00:00:00	998	00:00:00	12:00:00	998	07:30:00	12:00:00	FALSE
1	1	2	2	1	08:00:00	00:00:00	998	00:00:00	16:00:00	998	08:00:00	16:00:00	FALSE
1	1	2	2	1	07:00:00	00:00:00	998	00:00:00	17:00:00	998	07:00:00	17:00:00	FALSE
1	1	2	1	1	07:30:00	00:00:00	998	00:00:00	17:30:00	998	07:30:00	17:30:00	FALSE
1	1	2	1	1	08:00:00	00:00:00	998	00:00:00	13:00:00	998	08:00:00	13:00:00	FALSE
1	1	2	2	1	07:30:00	00:00:00	998	00:00:00	16:30:00	998	07:30:00	16:30:00	FALSE
1	1	2	1	1	07:00:00	00:00:00	998	00:00:00	14:00:00	998	07:00:00	14:00:00	FALSE
1	1	2	1	1	07:30:00	00:00:00	998	00:00:00	12:30:00	998	07:30:00	12:30:00	FALSE
1	1	2	2	1	07:30:00	00:00:00	998	00:00:00	12:30:00	998	07:30:00	12:30:00	FALSE
1	1	2	1	1	07:30:00	00:00:00	998	00:00:00	16:30:00	998	07:30:00	16:30:00	FALSE
1	1	2	2	1	07:30:00	00:00:00	998	00:00:00	17:30:00	998	07:30:00	17:30:00	FALSE
1	1	2	2	1	07:00:00	00:00:00	998	00:00:00	13:00:00	998	07:00:00	13:00:00	FALSE
1	1	2	2	1	07:30:00	00:00:00	998	00:00:00	14:00:00	998	07:30:00	14:00:00	FALSE
1	1	2	2	1	07:30:00	00:00:00	998	00:00:00	17:30:00	998	07:30:00	17:30:00	FALSE
1	1	2	1	1	08:00:00	00:00:00	998	00:00:00	16:30:00	998	08:00:00	16:30:00	FALSE
1	1	2	2	1	08:00:00	00:00:00	998	00:00:00	16:30:00	998	08:00:00	16:30:00	FALSE
1	1	1	2	1	07:30:00	00:00:00	998	00:00:00	00:00:00	0.770833	07:30:00	18:30:00	FALSE
2	1	2	2	1	00:00:00	13:00:00	998	00:00:00	17:00:00	998	13:00:00	17:00:00	FALSE
1	1	2	2	1	07:30:00	00:00:00	998	00:00:00	16:30:00	998	07:30:00	16:30:00	FALSE
1	1	2	1	1	07:00:00	00:00:00	998	00:00:00	17:00:00	998	07:00:00	17:00:00	FALSE
1	1	2	1	1	07:30:00	00:00:00	998	00:00:00	12:30:00	998	07:30:00	12:30:00	FALSE
1	1	2	2	1	07:00:00	00:00:00	998	00:00:00	17:00:00	998	07:00:00	17:00:00	FALSE
1	1	2	2	1	07:15:00	00:00:00	998	00:00:00	17:00:00	998	07:15:00	17:00:00	FALSE
1	1	2	2	1	07:00:00	00:00:00	998	00:00:00	13:00:00	998	07:00:00	13:00:00	FALSE
2	1	1	2	1	00:00:00	16:30:00	998	00:00:00	00:00:00	0.854167	16:30:00	20:30:00	FALSE
1	1	2	2	1	07:00:00	00:00:00	998	00:00:00	17:00:00	998	07:00:00	17:00:00	FALSE
1	1	2	2	1	07:00:00	00:00:00	998	00:00:00	17:00:00	998	07:00:00	17:00:00	FALSE
1	1	2	2	1	07:00:00	00:00:00	998	00:00:00	13:00:00	998	07:00:00	13:00:00	FALSE
1	1	1	2	1	07:00:00	00:00:00	998	00:00:00	00:00:00	0.916667	07:00:00	22:00:00	FALSE
1	1	2	2	1	07:00:00	00:00:00	998	00:00:00	13:00:00	998	07:00:00	13:00:00	FALSE
1	1	2	2	1	07:00:00	00:00:00	998	00:00:00	13:00:00	998	07:00:00	13:00:00	FALSE
1	1	2	2	1	07:00:00	00:00:00	998	00:00:00	13:00:00	998	07:00:00	13:00:00	FALSE
1	1	2	2	1	07:00:00	00:00:00	998	00:00:00	17:00:00	998	07:00:00	17:00:00	FALSE
1	1	2	2	2	00:00:00	00:00:00	998	00:00:00	00:00:00	998	00:00:00	00:00:00	TRUE
1	1	2	2	1	08:00:00	00:00:00	998	00:00:00	17:00:00	998	08:00:00	17:00:00	FALSE
1	1	2	2	1	07:00:00	00:00:00	998	00:00:00	17:00:00	998	07:00:00	17:00:00	FALSE
1	1	2	1	1	07:00:00	00:00:00	998	00:00:00	17:00:00	998	07:00:00	17:00:00	FALSE
1	2	2	2	1	08:00:00	00:00:00	998	12:00:00	00:00:00	998	08:00:00	12:00:00	FALSE
2	1	2	2	1	00:00:00	12:00:00	998	00:00:00	18:00:00	998	12:00:00	18:00:00	FALSE
1	1	2	2	1	07:00:00	00:00:00	998	00:00:00	15:30:00	998	07:00:00	15:30:00	FALSE
1	1	2	2	1	06:00:00	00:00:00	998	00:00:00	18:00:00	998	06:00:00	18:00:00	FALSE
1	1	2	1	1	07:00:00	00:00:00	998	00:00:00	17:00:00	998	07:00:00	17:00:00	FALSE
1	1	2	2	1	07:00:00	00:00:00	998	00:00:00	17:00:00	998	07:00:00	17:00:00	FALSE
1	1	2	1	1	07:00:00	00:00:00	998	00:00:00	17:00:00	998	07:00:00	17:00:00	FALSE
1	1	2	2	1	07:00:00	00:00:00	998	00:00:00	17:00:00	998	07:00:00	17:00:00	FALSE
1	1	2	2	1	07:30:00	00:00:00	998	00:00:00	17:00:00	998	07:30:00	17:00:00	FALSE
1	2	2	2	1	09:30:00	00:00:00	998	12:00:00	00:00:00	998	09:30:00	12:00:00	FALSE
1	2	2	2	2	00:00:00	00:00:00	998	00:00:00	00:00:00	998	00:00:00	00:00:00	TRUE
1	1	2	2	1	07:00:00	00:00:00	998	00:00:00	16:00:00	998	07:00:00	16:00:00	FALSE
1	2	2	2	1	09:00:00	00:00:00	998	12:30:00	00:00:00	998	09:00:00	12:30:00	FALSE
1	1	2	2	1	08:00:00	00:00:00	998	00:00:00	16:00:00	998	08:00:00	16:00:00	FALSE
1	1	2	2	1	07:00:00	00:00:00	998	00:00:00	16:30:00	998	07:00:00	16:30:00	FALSE
1	1	2	2	1	08:00:00	00:00:00	998	00:00:00	14:00:00	998	08:00:00	14:00:00	FALSE
1	1	2	2	1	07:00:00	00:00:00	998	00:00:00	17:00:00	998	07:00:00	17:00:00	FALSE
1	1	2	2	1	07:00:00	00:00:00	998	00:00:00	17:00:00	998	07:00:00	17:00:00	FALSE
2	1	1	2	1	00:00:00	13:00:00	998	00:00:00	00:00:00	0.8125	13:00:00	19:30:00	FALSE
1	1	2	2	1	07:00:00	00:00:00	998	00:00:00	17:00:00	998	07:00:00	17:00:00	FALSE
1	1	1	2	1	07:00:00	00:00:00	998	00:00:00	00:00:00	0.875	07:00:00	21:00:00	FALSE
1	1	2	2	1	07:00:00	00:00:00	998	00:00:00	17:00:00	998	07:00:00	17:00:00	FALSE
1	1	2	2	1	08:00:00	00:00:00	998	00:00:00	17:00:00	998	08:00:00	17:00:00	FALSE
1	1	2	2	1	07:00:00	00:00:00	998	00:00:00	17:30:00	998	07:00:00	17:30:00	FALSE
1	1	2	2	1	07:30:00	00:00:00	998	00:00:00	17:30:00	998	07:30:00	17:30:00	FALSE
1	1	2	2	1	07:00:00	00:00:00	998	00:00:00	17:00:00	998	07:00:00	17:00:00	FALSE
1	1	2	2	1	07:00:00	00:00:00	998	00:00:00	17:00:00	998	07:00:00	17:00:00	FALSE
1	1	1	2	1	07:00:00	00:00:00	998	00:00:00	00:00:00	0.916667	07:00:00	22:00:00	FALSE
1	1	2	2	1	07:00:00	00:00:00	998	00:00:00	17:00:00	998	07:00:00	17:00:00	FALSE
1	1	2	2	1	08:00:00	00:00:00	998	00:00:00	17:00:00	998	08:00:00	17:00:00	FALSE
1	1	2	2	1	07:00:00	00:00:00	998	00:00:00	13:00:00	998	07:00:00	13:00:00	FALSE
1	1	2	2	1	08:00:00	00:00:00	998	00:00:00	16:00:00	998	08:00:00	16:00:00	FALSE
1	1	2	2	1	08:00:00	00:00:00	998	00:00:00	17:00:00	998	08:00:00	17:00:00	FALSE
1	1	2	2	1	07:00:00	00:00:00	998	00:00:00	17:00:00	998	07:00:00	17:00:00	FALSE
1	1	2	2	1	07:00:00	00:00:00	998	00:00:00	17:00:00	998	07:00:00	17:00:00	FALSE
1	1	2	2	1	08:00:00	00:00:00	998	00:00:00	18:00:00	998	08:00:00	18:00:00	FALSE
1	1	2	2	1	08:00:00	00:00:00	998	00:00:00	18:00:00	998	08:00:00	18:00:00	FALSE
1	1	2	2	1	08:00:00	00:00:00	998	00:00:00	17:00:00	998	08:00:00	17:00:00	FALSE
1	1	2	2	1	08:00:00	00:00:00	998	00:00:00	17:00:00	998	08:00:00	17:00:00	FALSE
1	1	2	2	1	07:00:00	00:00:00	998	00:00:00	17:00:00	998	07:00:00	17:00:00	FALSE
1	1	2	2	1	07:00:00	00:00:00	998	00:00:00	17:00:00	998	07:00:00	17:00:00	FALSE
1	1	2	2	1	07:00:00	00:00:00	998	00:00:00	13:00:00	998	07:00:00	13:00:00	FALSE
1	1	2	1	1	07:00:00	00:00:00	998	00:00:00	17:00:00	998	07:00:00	17:00:00	FALSE
1	1	2	2	1	08:00:00	00:00:00	998	00:00:00	18:00:00	998	08:00:00	18:00:00	FALSE
1	1	2	1	1	08:00:00	00:00:00	998	00:00:00	18:00:00	998	08:00:00	18:00:00	FALSE
1	1	2	2	1	08:00:00	00:00:00	998	00:00:00	18:00:00	998	08:00:00	18:00:00	FALSE
1	1	2	1	1	08:00:00	00:00:00	998	00:00:00	14:00:00	998	08:00:00	14:00:00	FALSE
1	1	2	2	2	00:00:00	00:00:00	998	00:00:00	00:00:00	998	00:00:00	00:00:00	TRUE
1	1	2	2	1	08:00:00	00:00:00	998	00:00:00	18:00:00	998	08:00:00	18:00:00	FALSE
1	2	2	1	1	07:00:00	00:00:00	998	11:00:00	00:00:00	998	07:00:00	13:59:59.712000	FALSE
2	1	2	1	1	00:00:00	12:00:00	998	00:00:00	12:00:00	998	12:00:00	13:59:59.712000	FALSE
1	1	2	2	1	07:00:00	00:00:00	998	00:00:00	17:00:00	998	07:00:00	17:00:00	FALSE
1	1	2	1	1	08:00:00	00:00:00	998	00:00:00	18:00:00	998	08:00:00	18:00:00	FALSE
1	1	1	2	1	07:00:00	00:00:00	998	00:00:00	00:00:00	0.791667	07:00:00	19:00:00	FALSE
2	1	2	1	2	00:00:00	00:00:00	998	00:00:00	00:00:00	998	00:00:00	00:00:00	TRUE
1	1	2	1	1	10:00:00	00:00:00	998	00:00:00	14:00:00	998	10:00:00	14:00:00	FALSE
1	1	2	1	1	08:00:00	00:00:00	998	00:00:00	17:00:00	998	08:00:00	17:00:00	FALSE
2	1	2	2	1	00:00:00	14:00:00	998	00:00:00	18:00:00	998	14:00:00	18:00:00	FALSE
1	1	2	1	1	07:00:00	00:00:00	998	00:00:00	17:00:00	998	07:00:00	17:00:00	FALSE
1	1	2	2	1	07:00:00	00:00:00	998	00:00:00	18:00:00	998	07:00:00	18:00:00	FALSE
1	1	2	1	1	07:00:00	00:00:00	998	00:00:00	17:00:00	998	07:00:00	17:00:00	FALSE
1	1	2	2	1	08:00:00	00:00:00	998	00:00:00	18:00:00	998	08:00:00	18:00:00	FALSE
1	2	2	2	1	07:30:00	00:00:00	998	12:30:00	00:00:00	998	07:30:00	12:30:00	FALSE
1	1	2	2	1	08:00:00	00:00:00	998	00:00:00	14:00:00	998	08:00:00	14:00:00	FALSE
1	1	2	2	1	08:00:00	00:00:00	998	00:00:00	14:00:00	998	08:00:00	14:00:00	FALSE
1	1	2	1	1	07:30:00	00:00:00	998	00:00:00	14:30:00	998	07:30:00	14:30:00	FALSE
1	1	2	2	1	07:30:00	00:00:00	998	00:00:00	13:30:00	998	07:30:00	13:30:00	FALSE
1	1	2	2	1	07:00:00	00:00:00	998	00:00:00	18:00:00	998	07:00:00	18:00:00	FALSE
2	1	2	1	1	00:00:00	14:00:00	998	00:00:00	18:00:00	998	12:00:00	18:00:00	FALSE
2	1	2	1	1	00:00:00	14:00:00	998	00:00:00	17:00:00	998	12:00:00	17:00:00	FALSE
1	1	2	1	1	08:00:00	00:00:00	998	00:00:00	12:00:00	998	08:00:00	13:59:59.712000	FALSE
1	1	1	1	2	00:00:00	00:00:00	998	00:00:00	00:00:00	998	00:00:00	1902-09-24	FALSE
1	1	2	2	1	08:00:00	00:00:00	998	00:00:00	18:00:00	998	08:00:00	18:00:00	FALSE
1	1	2	2	1	08:00:00	00:00:00	998	00:00:00	18:00:00	998	08:00:00	18:00:00	FALSE
2	1	2	2	1	00:00:00	13:30:00	998	00:00:00	17:30:00	998	13:30:00	17:30:00	FALSE
1	1	2	2	1	08:00:00	00:00:00	998	00:00:00	14:00:00	998	08:00:00	14:00:00	FALSE
1	2	2	1	1	08:00:00	00:00:00	998	12:00:00	00:00:00	998	08:00:00	13:59:59.712000	FALSE
1	1	2	2	1	07:00:00	00:00:00	998	00:00:00	14:00:00	998	07:00:00	14:00:00	FALSE
1	1	2	1	1	07:30:00	00:00:00	998	00:00:00	18:30:00	998	07:30:00	18:30:00	FALSE
1	1	2	2	1	07:00:00	00:00:00	998	00:00:00	13:00:00	998	07:00:00	13:00:00	FALSE
1	1	2	1	1	07:00:00	00:00:00	998	00:00:00	14:00:00	998	07:00:00	14:00:00	FALSE
1	2	2	1	1	07:00:00	00:00:00	998	12:00:00	00:00:00	998	07:00:00	13:59:59.712000	FALSE
1	1	2	2	1	07:00:00	00:00:00	998	00:00:00	15:00:00	998	07:00:00	15:00:00	FALSE
1	1	2	1	1	07:00:00	00:00:00	998	00:00:00	17:00:00	998	07:00:00	17:00:00	FALSE
1	1	2	2	1	07:00:00	00:00:00	998	00:00:00	14:00:00	998	07:00:00	14:00:00	FALSE
1	1	2	1	1	07:00:00	00:00:00	998	00:00:00	14:00:00	998	07:00:00	14:00:00	FALSE
1	1	2	2	1	08:00:00	00:00:00	998	00:00:00	18:00:00	998	08:00:00	18:00:00	FALSE
1	1	2	2	1	07:00:00	00:00:00	998	00:00:00	17:00:00	998	07:00:00	17:00:00	FALSE
1	1	2	2	1	07:30:00	00:00:00	998	00:00:00	16:30:00	998	07:30:00	16:30:00	FALSE
1	1	2	1	1	08:00:00	00:00:00	998	00:00:00	15:30:00	998	08:00:00	15:30:00	FALSE
1	1	2	1	1	08:00:00	00:00:00	998	00:00:00	17:00:00	998	08:00:00	17:00:00	FALSE
1	1	2	2	1	08:00:00	00:00:00	998	00:00:00	16:00:00	998	08:00:00	16:00:00	FALSE
1	1	2	2	1	08:00:00	00:00:00	998	00:00:00	17:00:00	998	08:00:00	17:00:00	FALSE
1	1	2	2	1	08:00:00	00:00:00	998	00:00:00	17:00:00	998	08:00:00	17:00:00	FALSE
1	1	2	2	1	07:30:00	00:00:00	998	00:00:00	17:00:00	998	07:30:00	17:00:00	FALSE
1	1	2	2	1	07:30:00	00:00:00	998	00:00:00	17:00:00	998	07:30:00	17:00:00	FALSE
1	1	2	2	1	07:30:00	00:00:00	998	00:00:00	13:30:00	998	07:30:00	13:30:00	FALSE
1	1	2	2	1	08:00:00	00:00:00	998	00:00:00	16:00:00	998	08:00:00	16:00:00	FALSE
1	1	2	2	1	07:30:00	00:00:00	998	00:00:00	16:00:00	998	07:30:00	16:00:00	FALSE
1	1	2	2	1	08:15:00	00:00:00	998	00:00:00	13:30:00	998	08:15:00	13:30:00	FALSE
1	1	2	2	1	07:00:00	00:00:00	998	00:00:00	17:00:00	998	07:00:00	17:00:00	FALSE
1	1	2	1	1	07:00:00	00:00:00	998	00:00:00	17:00:00	998	07:00:00	17:00:00	FALSE
1	1	2	1	1	07:00:00	00:00:00	998	00:00:00	16:00:00	998	07:00:00	16:00:00	FALSE
1	1	2	2	1	07:00:00	00:00:00	998	00:00:00	17:00:00	998	07:00:00	17:00:00	FALSE
1	2	2	1	1	07:00:00	00:00:00	998	12:00:00	00:00:00	998	07:00:00	13:59:59.712000	FALSE
1	1	2	1	1	07:00:00	00:00:00	998	00:00:00	13:00:00	998	07:00:00	13:00:00	FALSE
1	1	2	2	1	07:00:00	00:00:00	998	00:00:00	17:00:00	998	07:00:00	17:00:00	FALSE
1	2	2	2	1	07:00:00	00:00:00	998	12:00:00	00:00:00	998	07:00:00	12:00:00	FALSE
1	1	2	1	1	07:00:00	00:00:00	998	00:00:00	16:30:00	998	07:00:00	16:30:00	FALSE
1	1	2	2	1	08:00:00	00:00:00	998	00:00:00	16:00:00	998	08:00:00	16:00:00	FALSE
1	2	2	2	1	08:00:00	00:00:00	998	12:00:00	00:00:00	998	08:00:00	12:00:00	FALSE
1	1	2	2	1	08:00:00	00:00:00	998	00:00:00	17:00:00	998	08:00:00	17:00:00	FALSE
1	1	2	1	1	08:00:00	00:00:00	998	00:00:00	17:00:00	998	08:00:00	17:00:00	FALSE
1	1	2	1	1	08:00:00	00:00:00	998	00:00:00	12:00:00	998	08:00:00	13:59:59.712000	FALSE
1	1	2	1	1	08:00:00	00:00:00	998	00:00:00	17:00:00	998	08:00:00	17:00:00	FALSE
1	1	2	2	1	08:00:00	00:00:00	998	00:00:00	17:00:00	998	08:00:00	17:00:00	FALSE
1	1	2	1	1	08:00:00	00:00:00	998	00:00:00	17:00:00	998	08:00:00	17:00:00	FALSE
1	1	2	1	1	08:00:00	00:00:00	998	00:00:00	17:00:00	998	08:00:00	17:00:00	FALSE
1	1	2	2	1	08:00:00	00:00:00	998	00:00:00	17:00:00	998	08:00:00	17:00:00	FALSE
1	1	2	2	1	08:00:00	00:00:00	998	00:00:00	17:00:00	998	08:00:00	17:00:00	FALSE
1	1	2	2	1	08:00:00	00:00:00	998	00:00:00	16:00:00	998	08:00:00	16:00:00	FALSE
1	1	2	2	1	08:00:00	00:00:00	998	00:00:00	16:00:00	998	08:00:00	16:00:00	FALSE
1	1	2	2	1	08:00:00	00:00:00	998	00:00:00	13:00:00	998	08:00:00	13:00:00	FALSE
1	1	2	2	1	08:00:00	00:00:00	998	00:00:00	16:00:00	998	08:00:00	16:00:00	FALSE
1	1	2	2	1	08:00:00	00:00:00	998	00:00:00	16:00:00	998	08:00:00	16:00:00	FALSE
1	1	2	2	1	08:00:00	00:00:00	998	00:00:00	16:00:00	998	08:00:00	16:00:00	FALSE
1	1	2	2	1	08:00:00	00:00:00	998	00:00:00	16:00:00	998	08:00:00	16:00:00	FALSE
1	1	2	1	1	08:00:00	00:00:00	998	00:00:00	13:00:00	998	08:00:00	13:00:00	FALSE
1	1	2	2	1	08:00:00	00:00:00	998	00:00:00	17:00:00	998	08:00:00	17:00:00	FALSE
1	1	2	2	1	08:00:00	00:00:00	998	00:00:00	17:00:00	998	08:00:00	17:00:00	FALSE
1	1	2	2	1	08:00:00	00:00:00	998	00:00:00	16:00:00	998	08:00:00	16:00:00	FALSE
1	1	2	2	1	08:00:00	00:00:00	998	00:00:00	16:00:00	998	08:00:00	16:00:00	FALSE
1	1	2	2	1	08:00:00	00:00:00	998	00:00:00	15:00:00	998	08:00:00	15:00:00	FALSE
1	1	2	2	1	08:00:00	00:00:00	998	00:00:00	16:00:00	998	08:00:00	16:00:00	FALSE
1	1	2	1	1	08:00:00	00:00:00	998	00:00:00	17:00:00	998	08:00:00	17:00:00	FALSE
1	1	2	2	1	08:00:00	00:00:00	998	00:00:00	17:00:00	998	08:00:00	17:00:00	FALSE
1	1	2	2	1	07:00:00	00:00:00	998	00:00:00	17:00:00	998	07:00:00	17:00:00	FALSE
1	1	2	1	1	08:00:00	00:00:00	998	00:00:00	17:00:00	998	08:00:00	17:00:00	FALSE
1	1	2	2	1	08:00:00	00:00:00	998	00:00:00	17:00:00	998	08:00:00	17:00:00	FALSE
1	1	2	2	1	08:00:00	00:00:00	998	00:00:00	16:00:00	998	08:00:00	16:00:00	FALSE
1	1	2	1	1	08:00:00	00:00:00	998	00:00:00	16:00:00	998	08:00:00	16:00:00	FALSE
1	1	2	1	1	08:00:00	00:00:00	998	00:00:00	16:00:00	998	08:00:00	16:00:00	FALSE
1	1	2	2	1	08:00:00	00:00:00	998	00:00:00	17:00:00	998	08:00:00	17:00:00	FALSE
1	1	2	1	1	08:00:00	00:00:00	998	00:00:00	16:00:00	998	08:00:00	16:00:00	FALSE
1	1	2	2	1	08:00:00	00:00:00	998	00:00:00	17:00:00	998	08:00:00	17:00:00	FALSE
1	1	2	2	1	08:00:00	00:00:00	998	00:00:00	13:30:00	998	08:00:00	13:30:00	FALSE
1	1	2	2	1	07:00:00	00:00:00	998	00:00:00	15:00:00	998	07:00:00	15:00:00	FALSE
1	1	2	1	2	00:00:00	00:00:00	998	00:00:00	00:00:00	998	00:00:00	00:00:00	TRUE
1	1	2	1	1	08:00:00	00:00:00	998	00:00:00	15:00:00	998	08:00:00	15:00:00	FALSE
1	1	2	1	1	08:00:00	00:00:00	998	00:00:00	15:00:00	998	08:00:00	15:00:00	FALSE
1	1	2	1	1	08:00:00	00:00:00	998	00:00:00	16:00:00	998	08:00:00	16:00:00	FALSE
1	1	2	1	1	07:30:00	00:00:00	998	00:00:00	16:30:00	998	07:30:00	16:30:00	FALSE
1	1	2	2	1	07:30:00	00:00:00	998	00:00:00	16:30:00	998	07:30:00	16:30:00	FALSE
1	1	2	2	1	08:00:00	00:00:00	998	00:00:00	16:30:00	998	08:00:00	16:30:00	FALSE
1	1	2	2	1	09:00:00	00:00:00	998	00:00:00	16:00:00	998	09:00:00	16:00:00	FALSE
1	1	2	2	1	08:30:00	00:00:00	998	00:00:00	16:00:00	998	08:30:00	16:00:00	FALSE
1	1	2	2	1	08:00:00	00:00:00	998	00:00:00	17:00:00	998	08:00:00	17:00:00	FALSE
1	1	2	2	1	08:00:00	00:00:00	998	00:00:00	17:00:00	998	08:00:00	17:00:00	FALSE
1	1	2	2	1	08:00:00	00:00:00	998	00:00:00	16:00:00	998	08:00:00	16:00:00	FALSE
1	1	2	2	1	07:00:00	00:00:00	998	00:00:00	17:00:00	998	07:00:00	17:00:00	FALSE
1	1	2	2	1	08:00:00	00:00:00	998	00:00:00	16:00:00	998	08:00:00	16:00:00	FALSE
1	1	2	2	1	07:00:00	00:00:00	998	00:00:00	17:00:00	998	07:00:00	17:00:00	FALSE
1	1	2	2	1	08:00:00	00:00:00	998	00:00:00	14:00:00	998	08:00:00	14:00:00	FALSE
1	1	2	2	1	08:00:00	00:00:00	998	00:00:00	16:30:00	998	08:00:00	16:30:00	FALSE
1	1	2	2	1	07:30:00	00:00:00	998	00:00:00	16:00:00	998	07:30:00	16:00:00	FALSE
1	1	2	2	1	07:30:00	00:00:00	998	00:00:00	17:00:00	998	07:30:00	17:00:00	FALSE
1	1	2	2	1	08:00:00	00:00:00	998	00:00:00	16:00:00	998	08:00:00	16:00:00	FALSE
1	1	2	2	1	07:30:00	00:00:00	998	00:00:00	17:00:00	998	07:30:00	17:00:00	FALSE
1	1	2	2	1	08:00:00	00:00:00	998	00:00:00	16:00:00	998	08:00:00	16:00:00	FALSE
1	2	2	2	1	08:00:00	00:00:00	998	12:00:00	00:00:00	998	08:00:00	12:00:00	FALSE
1	1	2	1	1	08:00:00	00:00:00	998	00:00:00	13:30:00	998	08:00:00	13:30:00	FALSE
1	1	2	2	1	09:00:00	00:00:00	998	00:00:00	17:00:00	998	09:00:00	17:00:00	FALSE
1	1	2	2	1	08:00:00	00:00:00	998	00:00:00	17:00:00	998	08:00:00	17:00:00	FALSE
1	1	2	2	1	08:00:00	00:00:00	998	00:00:00	16:00:00	998	08:00:00	16:00:00	FALSE
1	1	2	2	1	08:00:00	00:00:00	998	00:00:00	16:00:00	998	08:00:00	16:00:00	FALSE
1	1	2	2	1	08:00:00	00:00:00	998	00:00:00	16:00:00	998	08:00:00	16:00:00	FALSE
1	1	2	2	1	08:00:00	00:00:00	998	00:00:00	16:00:00	998	08:00:00	16:00:00	FALSE
1	1	2	2	1	08:00:00	00:00:00	998	00:00:00	15:30:00	998	08:00:00	15:30:00	FALSE
1	1	2	2	1	07:30:00	00:00:00	998	00:00:00	17:00:00	998	07:30:00	17:00:00	FALSE
1	1	2	2	1	07:30:00	00:00:00	998	00:00:00	17:00:00	998	07:30:00	17:00:00	FALSE
1	1	2	2	1	07:30:00	00:00:00	998	00:00:00	17:00:00	998	07:30:00	17:00:00	FALSE
1	1	2	2	1	08:00:00	00:00:00	998	00:00:00	14:30:00	998	08:00:00	14:30:00	FALSE
1	1	2	2	1	08:00:00	00:00:00	998	00:00:00	17:00:00	998	08:00:00	17:00:00	FALSE
1	1	2	2	1	08:00:00	00:00:00	998	00:00:00	17:00:00	998	08:00:00	17:00:00	FALSE
1	1	2	2	1	08:00:00	00:00:00	998	00:00:00	17:00:00	998	08:00:00	17:00:00	FALSE
1	1	2	2	1	08:00:00	00:00:00	998	00:00:00	12:00:00	998	08:00:00	12:00:00	FALSE
1	1	2	2	1	08:00:00	00:00:00	998	00:00:00	17:00:00	998	08:00:00	17:00:00	FALSE
1	1	2	1	1	08:00:00	00:00:00	998	00:00:00	16:00:00	998	08:00:00	16:00:00	FALSE
1	1	2	1	1	07:00:00	00:00:00	998	00:00:00	16:30:00	998	07:00:00	16:30:00	FALSE
1	1	2	2	1	08:00:00	00:00:00	998	00:00:00	15:45:00	998	08:00:00	15:45:00	FALSE
1	1	2	1	1	08:00:00	00:00:00	998	00:00:00	15:00:00	998	08:00:00	15:00:00	FALSE
1	1	2	2	1	08:00:00	00:00:00	998	00:00:00	16:00:00	998	08:00:00	16:00:00	FALSE
1	1	2	1	1	08:00:00	00:00:00	998	00:00:00	15:00:00	998	08:00:00	15:00:00	FALSE
1	1	2	2	1	07:00:00	00:00:00	998	00:00:00	17:00:00	998	07:00:00	17:00:00	FALSE
1	1	2	2	1	07:30:00	00:00:00	998	00:00:00	17:30:00	998	07:30:00	17:30:00	FALSE
1	1	2	2	1	07:30:00	00:00:00	998	00:00:00	17:30:00	998	07:30:00	17:30:00	FALSE
1	1	2	2	1	07:30:00	00:00:00	998	00:00:00	17:30:00	998	07:30:00	17:30:00	FALSE
1	1	2	2	1	07:30:00	00:00:00	998	00:00:00	17:30:00	998	07:30:00	17:30:00	FALSE
1	1	2	2	1	07:30:00	00:00:00	998	00:00:00	17:30:00	998	07:30:00	17:30:00	FALSE
1	1	2	2	1	07:30:00	00:00:00	998	00:00:00	17:30:00	998	07:30:00	17:30:00	FALSE
1	1	2	2	1	08:00:00	00:00:00	998	00:00:00	16:00:00	998	08:00:00	16:00:00	FALSE
1	1	2	1	1	08:00:00	00:00:00	998	00:00:00	17:00:00	998	08:00:00	17:00:00	FALSE
1	1	2	2	1	08:00:00	00:00:00	998	00:00:00	13:00:00	998	08:00:00	13:00:00	FALSE
1	1	2	2	1	08:00:00	00:00:00	998	00:00:00	16:00:00	998	08:00:00	16:00:00	FALSE
1	1	2	2	1	08:00:00	00:00:00	998	00:00:00	15:30:00	998	08:00:00	15:30:00	FALSE
1	2	2	2	1	08:00:00	00:00:00	998	12:00:00	00:00:00	998	08:00:00	12:00:00	FALSE
1	1	2	2	1	08:00:00	00:00:00	998	00:00:00	17:00:00	998	08:00:00	17:00:00	FALSE
1	2	2	2	1	08:00:00	00:00:00	998	12:00:00	00:00:00	998	08:00:00	12:00:00	FALSE
1	1	2	2	1	08:00:00	00:00:00	998	00:00:00	17:30:00	998	08:00:00	17:30:00	FALSE
1	1	2	2	1	08:00:00	00:00:00	998	00:00:00	14:00:00	998	08:00:00	14:00:00	FALSE
1	1	2	2	1	08:00:00	00:00:00	998	00:00:00	17:00:00	998	08:00:00	17:00:00	FALSE
1	1	2	2	1	08:00:00	00:00:00	998	00:00:00	16:30:00	998	08:00:00	16:30:00	FALSE
1	1	2	2	1	08:00:00	00:00:00	998	00:00:00	13:00:00	998	08:00:00	13:00:00	FALSE
1	1	2	2	1	08:00:00	00:00:00	998	00:00:00	17:00:00	998	08:00:00	17:00:00	FALSE
1	1	2	2	1	08:00:00	00:00:00	998	00:00:00	16:00:00	998	08:00:00	16:00:00	FALSE
1	1	2	2	1	08:00:00	00:00:00	998	00:00:00	16:00:00	998	08:00:00	16:00:00	FALSE
1	1	2	2	1	08:00:00	00:00:00	998	00:00:00	16:00:00	998	08:00:00	16:00:00	FALSE
1	1	2	2	1	08:00:00	00:00:00	998	00:00:00	14:30:00	998	08:00:00	14:30:00	FALSE
1	1	2	2	1	08:00:00	00:00:00	998	00:00:00	15:30:00	998	08:00:00	15:30:00	FALSE
1	1	2	2	1	08:00:00	00:00:00	998	00:00:00	17:00:00	998	08:00:00	17:00:00	FALSE
1	1	2	2	1	08:00:00	00:00:00	998	00:00:00	17:00:00	998	08:00:00	17:00:00	FALSE
1	1	2	2	1	07:30:00	00:00:00	998	00:00:00	14:00:00	998	07:30:00	14:00:00	FALSE
1	1	2	1	1	07:30:00	00:00:00	998	00:00:00	13:00:00	998	07:30:00	13:00:00	FALSE
1	1	2	2	1	07:30:00	00:00:00	998	00:00:00	17:30:00	998	07:30:00	17:30:00	FALSE
1	1	2	2	1	07:30:00	00:00:00	998	00:00:00	17:30:00	998	07:30:00	17:30:00	FALSE
1	1	2	2	1	07:30:00	00:00:00	998	00:00:00	17:30:00	998	07:30:00	17:30:00	FALSE
1	1	2	2	1	07:30:00	00:00:00	998	00:00:00	17:30:00	998	07:30:00	17:30:00	FALSE
1	1	2	2	1	07:30:00	00:00:00	998	00:00:00	17:30:00	998	07:30:00	17:30:00	FALSE
1	1	2	2	1	07:30:00	00:00:00	998	00:00:00	17:00:00	998	07:30:00	17:00:00	FALSE
1	1	2	2	1	09:00:00	00:00:00	998	00:00:00	15:30:00	998	09:00:00	15:30:00	FALSE
1	1	2	2	1	08:00:00	00:00:00	998	00:00:00	16:00:00	998	08:00:00	16:00:00	FALSE
1	1	2	1	1	08:00:00	00:00:00	998	00:00:00	16:30:00	998	08:00:00	16:30:00	FALSE
1	1	2	1	1	08:00:00	00:00:00	998	00:00:00	15:00:00	998	08:00:00	15:00:00	FALSE
1	1	2	2	1	08:00:00	00:00:00	998	00:00:00	17:00:00	998	08:00:00	17:00:00	FALSE
1	1	2	2	1	08:00:00	00:00:00	998	00:00:00	16:00:00	998	08:00:00	16:00:00	FALSE
1	1	2	2	1	08:00:00	00:00:00	998	00:00:00	16:00:00	998	08:00:00	16:00:00	FALSE
1	1	2	2	1	08:00:00	00:00:00	998	00:00:00	16:00:00	998	08:00:00	16:00:00	FALSE
1	1	2	2	1	07:00:00	00:00:00	998	00:00:00	17:00:00	998	07:00:00	17:00:00	FALSE
1	1	2	2	1	07:00:00	00:00:00	998	00:00:00	17:00:00	998	07:00:00	17:00:00	FALSE
1	1	2	1	1	08:00:00	00:00:00	998	00:00:00	15:00:00	998	08:00:00	15:00:00	FALSE
1	1	2	2	1	08:00:00	00:00:00	998	00:00:00	17:00:00	998	08:00:00	17:00:00	FALSE
1	1	2	2	1	08:00:00	00:00:00	998	00:00:00	17:00:00	998	08:00:00	17:00:00	FALSE
1	1	2	2	1	07:30:00	00:00:00	998	00:00:00	17:00:00	998	07:30:00	17:00:00	FALSE
1	1	2	2	1	07:30:00	00:00:00	998	00:00:00	17:00:00	998	07:30:00	17:00:00	FALSE
1	1	2	1	1	07:00:00	00:00:00	998	00:00:00	14:00:00	998	07:00:00	14:00:00	FALSE
1	1	2	2	1	07:00:00	00:00:00	998	00:00:00	17:15:00	998	07:00:00	17:15:00	FALSE
1	1	2	1	1	07:00:00	00:00:00	998	00:00:00	17:00:00	998	07:00:00	17:00:00	FALSE
1	1	2	2	1	07:00:00	00:00:00	998	00:00:00	15:15:00	998	07:00:00	15:15:00	FALSE
1	1	2	2	1	07:00:00	00:00:00	998	00:00:00	17:00:00	998	07:00:00	17:00:00	FALSE
1	1	2	2	1	07:00:00	00:00:00	998	00:00:00	17:00:00	998	07:00:00	17:00:00	FALSE
1	1	2	2	1	07:00:00	00:00:00	998	00:00:00	17:00:00	998	07:00:00	17:00:00	FALSE
1	1	2	2	1	08:00:00	00:00:00	998	00:00:00	13:30:00	998	08:00:00	13:30:00	FALSE
1	1	2	1	1	07:00:00	00:00:00	998	00:00:00	14:15:00	998	07:00:00	14:15:00	FALSE
1	1	2	1	1	07:30:00	00:00:00	998	00:00:00	17:15:00	998	07:30:00	17:15:00	FALSE
1	1	2	2	1	07:30:00	00:00:00	998	00:00:00	17:00:00	998	07:30:00	17:00:00	FALSE
1	1	2	2	1	07:30:00	00:00:00	998	00:00:00	13:00:00	998	07:30:00	13:00:00	FALSE
1	1	2	2	1	07:30:00	00:00:00	998	00:00:00	17:00:00	998	07:30:00	17:00:00	FALSE
1	1	2	2	1	07:30:00	00:00:00	998	00:00:00	16:30:00	998	07:30:00	16:30:00	FALSE
1	1	2	2	1	07:30:00	00:00:00	998	00:00:00	17:00:00	998	07:30:00	17:00:00	FALSE
1	1	2	2	1	07:30:00	00:00:00	998	00:00:00	13:15:00	998	07:30:00	13:15:00	FALSE
1	1	2	2	1	07:30:00	00:00:00	998	00:00:00	16:30:00	998	07:30:00	16:30:00	FALSE
1	1	2	2	1	08:00:00	00:00:00	998	00:00:00	13:00:00	998	08:00:00	13:00:00	FALSE
1	1	2	2	1	08:00:00	00:00:00	998	00:00:00	13:00:00	998	08:00:00	13:00:00	FALSE
1	1	2	2	1	07:00:00	00:00:00	998	00:00:00	16:00:00	998	07:00:00	16:00:00	FALSE
1	1	2	2	1	07:00:00	00:00:00	998	00:00:00	13:00:00	998	07:00:00	13:00:00	FALSE
1	1	2	2	1	08:00:00	00:00:00	998	00:00:00	17:00:00	998	08:00:00	17:00:00	FALSE
1	1	2	2	1	08:00:00	00:00:00	998	00:00:00	17:00:00	998	08:00:00	17:00:00	FALSE
1	1	2	2	1	08:00:00	00:00:00	998	00:00:00	14:00:00	998	08:00:00	14:00:00	FALSE
1	1	2	2	1	08:00:00	00:00:00	998	00:00:00	16:00:00	998	08:00:00	16:00:00	FALSE
1	1	2	1	1	08:00:00	00:00:00	998	00:00:00	17:00:00	998	08:00:00	17:00:00	FALSE
1	1	2	2	1	08:00:00	00:00:00	998	00:00:00	16:00:00	998	08:00:00	16:00:00	FALSE
1	1	2	2	1	08:00:00	00:00:00	998	00:00:00	13:00:00	998	08:00:00	13:00:00	FALSE
1	1	2	2	1	08:00:00	00:00:00	998	00:00:00	17:00:00	998	08:00:00	17:00:00	FALSE
1	1	2	1	1	07:30:00	00:00:00	998	00:00:00	16:30:00	998	07:30:00	16:30:00	FALSE
1	1	2	2	1	07:30:00	00:00:00	998	00:00:00	13:30:00	998	07:30:00	13:30:00	FALSE
1	1	2	2	1	07:30:00	00:00:00	998	00:00:00	16:00:00	998	07:30:00	16:00:00	FALSE
1	1	2	2	1	08:00:00	00:00:00	998	00:00:00	16:30:00	998	08:00:00	16:30:00	FALSE
1	1	2	2	1	08:00:00	00:00:00	998	00:00:00	16:00:00	998	08:00:00	16:00:00	FALSE
1	1	2	2	1	07:00:00	00:00:00	998	00:00:00	16:30:00	998	07:00:00	16:30:00	FALSE
1	1	2	2	1	07:30:00	00:00:00	998	00:00:00	16:00:00	998	07:30:00	16:00:00	FALSE
1	2	2	2	1	07:30:00	00:00:00	998	12:00:00	00:00:00	998	07:30:00	12:00:00	FALSE
1	1	2	2	1	08:00:00	00:00:00	998	00:00:00	17:00:00	998	08:00:00	17:00:00	FALSE
1	1	2	2	1	07:30:00	00:00:00	998	00:00:00	15:00:00	998	07:30:00	15:00:00	FALSE
1	1	2	2	1	08:00:00	00:00:00	998	00:00:00	16:00:00	998	08:00:00	16:00:00	FALSE
1	1	2	1	1	07:00:00	00:00:00	998	00:00:00	15:00:00	998	07:00:00	15:00:00	FALSE
1	1	2	1	1	07:30:00	00:00:00	998	00:00:00	14:30:00	998	07:30:00	14:30:00	FALSE
1	1	2	2	1	08:00:00	00:00:00	998	00:00:00	16:30:00	998	08:00:00	16:30:00	FALSE
1	1	2	1	1	08:00:00	00:00:00	998	00:00:00	14:00:00	998	08:00:00	14:00:00	FALSE
1	1	2	1	1	08:00:00	00:00:00	998	00:00:00	15:00:00	998	08:00:00	15:00:00	FALSE
1	1	2	1	1	08:00:00	00:00:00	998	00:00:00	14:00:00	998	08:00:00	14:00:00	FALSE
1	1	2	1	2	00:00:00	00:00:00	998	00:00:00	00:00:00	998	00:00:00	00:00:00	TRUE
1	1	2	1	1	07:00:00	00:00:00	998	00:00:00	15:00:00	998	07:00:00	15:00:00	FALSE
1	1	2	1	1	07:30:00	00:00:00	998	00:00:00	15:00:00	998	07:30:00	15:00:00	FALSE
1	1	2	1	1	08:00:00	00:00:00	998	00:00:00	17:00:00	998	08:00:00	17:00:00	FALSE
1	1	2	2	1	08:00:00	00:00:00	998	00:00:00	16:00:00	998	08:00:00	16:00:00	FALSE
1	1	2	2	1	08:00:00	00:00:00	998	00:00:00	17:00:00	998	08:00:00	17:00:00	FALSE
1	1	2	2	1	08:00:00	00:00:00	998	00:00:00	17:00:00	998	08:00:00	17:00:00	FALSE
1	1	2	2	1	08:00:00	00:00:00	998	00:00:00	17:00:00	998	08:00:00	17:00:00	FALSE
1	1	2	1	1	07:30:00	00:00:00	998	00:00:00	14:00:00	998	07:30:00	14:00:00	FALSE
1	1	2	1	1	08:00:00	00:00:00	998	00:00:00	13:00:00	998	08:00:00	13:00:00	FALSE
1	1	2	2	1	07:00:00	00:00:00	998	00:00:00	16:00:00	998	07:00:00	16:00:00	FALSE
1	1	2	2	1	07:30:00	00:00:00	998	00:00:00	17:00:00	998	07:30:00	17:00:00	FALSE
1	1	2	2	1	07:30:00	00:00:00	998	00:00:00	16:30:00	998	07:30:00	16:30:00	FALSE
1	1	2	2	1	07:15:00	00:00:00	998	00:00:00	17:15:00	998	07:15:00	17:15:00	FALSE
1	1	2	2	1	08:00:00	00:00:00	998	00:00:00	17:00:00	998	08:00:00	17:00:00	FALSE
1	1	2	2	1	07:45:00	00:00:00	998	00:00:00	16:30:00	998	07:45:00	16:30:00	FALSE
1	1	2	2	1	08:00:00	00:00:00	998	00:00:00	13:00:00	998	08:00:00	13:00:00	FALSE
1	1	2	1	1	07:30:00	00:00:00	998	00:00:00	17:00:00	998	07:30:00	17:00:00	FALSE
1	1	2	2	1	07:30:00	00:00:00	998	00:00:00	17:00:00	998	07:30:00	17:00:00	FALSE
1	1	2	2	1	07:30:00	00:00:00	998	00:00:00	17:00:00	998	07:30:00	17:00:00	FALSE
1	1	2	2	1	08:00:00	00:00:00	998	00:00:00	17:00:00	998	08:00:00	17:00:00	FALSE
1	1	2	2	1	07:00:00	00:00:00	998	00:00:00	16:00:00	998	07:00:00	16:00:00	FALSE
1	1	2	2	1	08:00:00	00:00:00	998	00:00:00	16:00:00	998	08:00:00	16:00:00	FALSE
1	1	2	2	1	07:00:00	00:00:00	998	00:00:00	16:00:00	998	07:00:00	16:00:00	FALSE
1	1	2	2	1	07:30:00	00:00:00	998	00:00:00	16:30:00	998	07:30:00	16:30:00	FALSE
1	1	2	1	1	08:00:00	00:00:00	998	00:00:00	17:00:00	998	08:00:00	17:00:00	FALSE
1	1	2	2	1	08:00:00	00:00:00	998	00:00:00	17:00:00	998	08:00:00	17:00:00	FALSE
1	1	2	2	1	07:00:00	00:00:00	998	00:00:00	17:00:00	998	07:00:00	17:00:00	FALSE
1	1	2	2	1	08:00:00	00:00:00	998	00:00:00	16:00:00	998	08:00:00	16:00:00	FALSE
1	1	2	2	1	09:00:00	00:00:00	998	00:00:00	17:00:00	998	09:00:00	17:00:00	FALSE
1	1	2	2	1	08:00:00	00:00:00	998	00:00:00	17:00:00	998	08:00:00	17:00:00	FALSE
1	1	2	2	1	08:00:00	00:00:00	998	00:00:00	17:00:00	998	08:00:00	17:00:00	FALSE
1	1	2	2	1	08:00:00	00:00:00	998	00:00:00	17:30:00	998	08:00:00	17:30:00	FALSE
1	1	2	2	1	08:00:00	00:00:00	998	00:00:00	15:30:00	998	08:00:00	15:30:00	FALSE
1	1	2	1	1	08:00:00	00:00:00	998	00:00:00	15:00:00	998	08:00:00	15:00:00	FALSE
1	1	2	2	1	08:00:00	00:00:00	998	00:00:00	17:00:00	998	08:00:00	17:00:00	FALSE
1	1	2	1	1	08:00:00	00:00:00	998	00:00:00	16:00:00	998	08:00:00	16:00:00	FALSE
1	1	2	2	1	07:30:00	00:00:00	998	00:00:00	16:00:00	998	07:30:00	16:00:00	FALSE
1	1	2	1	1	08:00:00	00:00:00	998	00:00:00	17:00:00	998	08:00:00	17:00:00	FALSE
1	1	2	2	1	07:00:00	00:00:00	998	00:00:00	17:00:00	998	07:00:00	17:00:00	FALSE
1	1	2	1	1	08:00:00	00:00:00	998	00:00:00	16:00:00	998	08:00:00	16:00:00	FALSE
1	2	2	1	1	07:30:00	00:00:00	998	12:30:00	00:00:00	998	07:30:00	12:30:00	FALSE
1	1	2	1	1	08:00:00	00:00:00	998	00:00:00	16:00:00	998	08:00:00	16:00:00	FALSE
1	1	2	2	1	07:00:00	00:00:00	998	00:00:00	17:00:00	998	07:00:00	17:00:00	FALSE
1	1	2	2	1	07:30:00	00:00:00	998	00:00:00	16:30:00	998	07:30:00	16:30:00	FALSE
1	1	2	1	1	07:30:00	00:00:00	998	00:00:00	14:00:00	998	07:30:00	14:00:00	FALSE
1	1	2	2	1	08:00:00	00:00:00	998	00:00:00	17:00:00	998	08:00:00	17:00:00	FALSE
1	1	2	2	1	07:00:00	00:00:00	998	00:00:00	13:00:00	998	07:00:00	13:00:00	FALSE
1	1	2	2	1	08:00:00	00:00:00	998	00:00:00	17:00:00	998	08:00:00	17:00:00	FALSE
1	1	2	2	1	08:00:00	00:00:00	998	00:00:00	17:00:00	998	08:00:00	17:00:00	FALSE
1	1	2	2	1	08:00:00	00:00:00	998	00:00:00	16:00:00	998	08:00:00	16:00:00	FALSE
1	1	2	2	1	08:00:00	00:00:00	998	00:00:00	16:00:00	998	08:00:00	16:00:00	FALSE
1	1	2	2	1	08:00:00	00:00:00	998	00:00:00	16:00:00	998	08:00:00	16:00:00	FALSE
1	1	2	1	1	08:00:00	00:00:00	998	00:00:00	16:00:00	998	08:00:00	16:00:00	FALSE
1	1	2	1	1	07:00:00	00:00:00	998	00:00:00	16:00:00	998	07:00:00	16:00:00	FALSE
1	1	2	2	1	08:15:00	00:00:00	998	00:00:00	13:00:00	998	08:15:00	13:00:00	FALSE
1	1	2	2	1	08:00:00	00:00:00	998	00:00:00	13:00:00	998	08:00:00	13:00:00	FALSE
1	1	2	2	1	08:00:00	00:00:00	998	00:00:00	16:00:00	998	08:00:00	16:00:00	FALSE
1	1	2	2	1	08:00:00	00:00:00	998	00:00:00	13:00:00	998	08:00:00	13:00:00	FALSE
1	1	2	2	1	08:00:00	00:00:00	998	00:00:00	16:00:00	998	08:00:00	16:00:00	FALSE
1	1	2	2	1	07:30:00	00:00:00	998	00:00:00	17:00:00	998	07:30:00	17:00:00	FALSE
1	1	2	2	1	08:00:00	00:00:00	998	00:00:00	17:00:00	998	08:00:00	17:00:00	FALSE
1	1	2	1	1	07:30:00	00:00:00	998	00:00:00	16:30:00	998	07:30:00	16:30:00	FALSE
1	1	2	2	1	08:00:00	00:00:00	998	00:00:00	18:00:00	998	08:00:00	18:00:00	FALSE
1	1	2	1	1	08:00:00	00:00:00	998	00:00:00	17:00:00	998	08:00:00	17:00:00	FALSE
1	1	2	1	1	08:00:00	00:00:00	998	00:00:00	17:00:00	998	08:00:00	17:00:00	FALSE
1	2	2	2	1	08:00:00	00:00:00	998	12:00:00	00:00:00	998	08:00:00	12:00:00	FALSE
1	1	2	2	1	08:00:00	00:00:00	998	00:00:00	17:00:00	998	08:00:00	17:00:00	FALSE
1	1	2	2	1	08:00:00	00:00:00	998	00:00:00	16:00:00	998	08:00:00	16:00:00	FALSE
1	1	2	2	1	08:00:00	00:00:00	998	00:00:00	17:00:00	998	08:00:00	17:00:00	FALSE
1	1	2	2	1	08:00:00	00:00:00	998	00:00:00	17:00:00	998	08:00:00	17:00:00	FALSE
1	1	2	2	1	08:00:00	00:00:00	998	00:00:00	17:00:00	998	08:00:00	17:00:00	FALSE
1	1	2	2	1	08:00:00	00:00:00	998	00:00:00	17:30:00	998	08:00:00	17:30:00	FALSE
1	1	2	2	1	07:30:00	00:00:00	998	00:00:00	16:30:00	998	07:30:00	16:30:00	FALSE
1	1	2	2	1	08:00:00	00:00:00	998	00:00:00	17:00:00	998	08:00:00	17:00:00	FALSE
1	1	2	2	1	08:00:00	00:00:00	998	00:00:00	17:00:00	998	08:00:00	17:00:00	FALSE
1	1	2	2	1	08:00:00	00:00:00	998	00:00:00	17:00:00	998	08:00:00	17:00:00	FALSE
1	1	2	2	1	08:00:00	00:00:00	998	00:00:00	15:00:00	998	08:00:00	15:00:00	FALSE
1	1	2	1	1	08:00:00	00:00:00	998	00:00:00	17:00:00	998	08:00:00	17:00:00	FALSE
1	1	2	2	1	08:00:00	00:00:00	998	00:00:00	17:00:00	998	08:00:00	17:00:00	FALSE
1	1	2	2	1	08:00:00	00:00:00	998	00:00:00	16:00:00	998	08:00:00	16:00:00	FALSE
1	1	2	2	1	08:00:00	00:00:00	998	00:00:00	16:00:00	998	08:00:00	16:00:00	FALSE
1	1	2	1	1	08:00:00	00:00:00	998	00:00:00	17:00:00	998	08:00:00	17:00:00	FALSE
1	2	2	2	1	08:00:00	00:00:00	998	12:00:00	00:00:00	998	08:00:00	12:00:00	FALSE
1	2	2	2	1	08:00:00	00:00:00	998	12:00:00	00:00:00	998	08:00:00	12:00:00	FALSE
1	1	2	1	1	08:00:00	00:00:00	998	00:00:00	16:00:00	998	08:00:00	16:00:00	FALSE
1	2	2	1	1	07:00:00	00:00:00	998	12:30:00	00:00:00	998	07:00:00	12:30:00	FALSE
1	1	2	2	1	08:00:00	00:00:00	998	00:00:00	17:00:00	998	08:00:00	17:00:00	FALSE
1	1	2	2	1	08:00:00	00:00:00	998	00:00:00	17:00:00	998	08:00:00	17:00:00	FALSE
1	1	2	2	1	08:00:00	00:00:00	998	00:00:00	17:00:00	998	08:00:00	17:00:00	FALSE
1	1	2	1	1	08:00:00	00:00:00	998	00:00:00	14:00:00	998	08:00:00	14:00:00	FALSE
1	1	2	2	1	08:00:00	00:00:00	998	00:00:00	17:00:00	998	08:00:00	17:00:00	FALSE
1	1	2	1	1	07:00:00	00:00:00	998	00:00:00	17:00:00	998	07:00:00	17:00:00	FALSE
1	1	2	2	1	07:00:00	00:00:00	998	00:00:00	17:00:00	998	07:00:00	17:00:00	FALSE
1	1	2	1	1	08:00:00	00:00:00	998	00:00:00	14:30:00	998	08:00:00	14:30:00	FALSE
1	1	2	2	1	08:00:00	00:00:00	998	00:00:00	17:00:00	998	08:00:00	17:00:00	FALSE
1	1	2	2	1	07:30:00	00:00:00	998	00:00:00	16:30:00	998	07:30:00	16:30:00	FALSE
1	1	2	2	1	08:00:00	00:00:00	998	00:00:00	17:00:00	998	08:00:00	17:00:00	FALSE
1	1	2	1	1	08:00:00	00:00:00	998	00:00:00	14:00:00	998	08:00:00	14:00:00	FALSE
1	1	2	2	1	08:00:00	00:00:00	998	00:00:00	16:00:00	998	08:00:00	16:00:00	FALSE
1	1	2	2	1	08:00:00	00:00:00	998	00:00:00	17:00:00	998	08:00:00	17:00:00	FALSE
1	1	2	1	1	08:00:00	00:00:00	998	00:00:00	16:00:00	998	08:00:00	16:00:00	FALSE
1	1	2	1	1	08:00:00	00:00:00	998	00:00:00	16:00:00	998	08:00:00	16:00:00	FALSE
1	1	2	1	1	08:00:00	00:00:00	998	00:00:00	16:00:00	998	08:00:00	16:00:00	FALSE
1	1	2	1	1	08:00:00	00:00:00	998	00:00:00	16:00:00	998	08:00:00	16:00:00	FALSE
1	1	2	2	1	08:00:00	00:00:00	998	00:00:00	17:00:00	998	08:00:00	17:00:00	FALSE
1	1	2	2	1	08:00:00	00:00:00	998	00:00:00	17:00:00	998	08:00:00	17:00:00	FALSE
1	1	2	2	1	08:00:00	00:00:00	998	00:00:00	16:00:00	998	08:00:00	16:00:00	FALSE
1	1	2	2	1	07:30:00	00:00:00	998	00:00:00	17:00:00	998	07:30:00	17:00:00	FALSE
1	1	2	2	1	08:00:00	00:00:00	998	00:00:00	16:00:00	998	08:00:00	16:00:00	FALSE
1	1	2	1	1	08:00:00	00:00:00	998	00:00:00	16:00:00	998	08:00:00	16:00:00	FALSE
1	1	2	1	1	07:30:00	00:00:00	998	00:00:00	16:00:00	998	07:30:00	16:00:00	FALSE
1	1	2	2	1	08:00:00	00:00:00	998	00:00:00	13:00:00	998	08:00:00	13:00:00	FALSE
1	1	2	2	1	08:00:00	00:00:00	998	00:00:00	16:00:00	998	08:00:00	16:00:00	FALSE
1	1	2	2	1	08:00:00	00:00:00	998	00:00:00	16:00:00	998	08:00:00	16:00:00	FALSE
1	1	2	1	1	08:30:00	00:00:00	998	00:00:00	15:30:00	998	08:30:00	15:30:00	FALSE
1	1	2	1	1	08:00:00	00:00:00	998	00:00:00	16:00:00	998	08:00:00	16:00:00	FALSE
1	1	2	2	1	08:00:00	00:00:00	998	00:00:00	16:00:00	998	08:00:00	16:00:00	FALSE
1	1	2	2	1	09:00:00	00:00:00	998	00:00:00	15:00:00	998	09:00:00	15:00:00	FALSE
1	1	2	1	1	08:00:00	00:00:00	998	00:00:00	16:00:00	998	08:00:00	16:00:00	FALSE
1	1	2	1	1	07:30:00	00:00:00	998	00:00:00	16:00:00	998	07:30:00	16:00:00	FALSE
1	1	2	1	1	08:00:00	00:00:00	998	00:00:00	16:00:00	998	08:00:00	16:00:00	FALSE
1	1	2	2	1	08:00:00	00:00:00	998	00:00:00	16:00:00	998	08:00:00	16:00:00	FALSE
1	1	2	2	1	08:00:00	00:00:00	998	00:00:00	17:00:00	998	08:00:00	17:00:00	FALSE
1	1	2	2	1	08:00:00	00:00:00	998	00:00:00	18:00:00	998	08:00:00	18:00:00	FALSE
1	1	2	1	1	08:00:00	00:00:00	998	00:00:00	18:00:00	998	08:00:00	18:00:00	FALSE
1	1	2	2	1	08:00:00	00:00:00	998	00:00:00	17:00:00	998	08:00:00	17:00:00	FALSE
1	1	2	2	1	08:00:00	00:00:00	998	00:00:00	17:00:00	998	08:00:00	17:00:00	FALSE
1	1	2	2	1	08:00:00	00:00:00	998	00:00:00	14:00:00	998	08:00:00	14:00:00	FALSE
1	2	2	2	1	07:30:00	00:00:00	998	11:30:00	00:00:00	998	07:30:00	11:30:00	FALSE
1	1	2	2	1	07:30:00	00:00:00	998	00:00:00	16:30:00	998	07:30:00	16:30:00	FALSE
1	1	2	2	1	07:30:00	00:00:00	998	00:00:00	17:00:00	998	07:30:00	17:00:00	FALSE
1	1	2	2	1	07:30:00	00:00:00	998	00:00:00	17:00:00	998	07:30:00	17:00:00	FALSE
1	2	2	2	1	08:00:00	00:00:00	998	12:00:00	00:00:00	998	08:00:00	12:00:00	FALSE
1	1	2	1	1	08:00:00	00:00:00	998	00:00:00	16:00:00	998	08:00:00	16:00:00	FALSE
1	1	2	2	1	08:00:00	00:00:00	998	00:00:00	17:00:00	998	08:00:00	17:00:00	FALSE
1	1	2	2	1	07:00:00	00:00:00	998	00:00:00	16:30:00	998	07:00:00	16:30:00	FALSE
1	1	2	2	1	07:30:00	00:00:00	998	00:00:00	17:00:00	998	07:30:00	17:00:00	FALSE
1	1	2	2	1	07:30:00	00:00:00	998	00:00:00	16:30:00	998	07:30:00	16:30:00	FALSE
1	1	2	2	1	08:00:00	00:00:00	998	00:00:00	16:00:00	998	08:00:00	16:00:00	FALSE
1	1	2	2	1	08:00:00	00:00:00	998	00:00:00	17:00:00	998	08:00:00	17:00:00	FALSE
1	1	2	2	1	08:00:00	00:00:00	998	00:00:00	17:00:00	998	08:00:00	17:00:00	FALSE
1	1	2	2	1	08:30:00	00:00:00	998	00:00:00	16:30:00	998	08:30:00	16:30:00	FALSE
1	1	2	2	1	08:30:00	00:00:00	998	00:00:00	13:00:00	998	08:30:00	13:00:00	FALSE
1	1	2	2	1	07:30:00	00:00:00	998	00:00:00	17:00:00	998	07:30:00	17:00:00	FALSE
1	1	2	2	1	08:00:00	00:00:00	998	00:00:00	17:00:00	998	08:00:00	17:00:00	FALSE
1	1	2	2	1	08:00:00	00:00:00	998	00:00:00	17:00:00	998	08:00:00	17:00:00	FALSE
1	1	2	2	1	08:00:00	00:00:00	998	00:00:00	13:00:00	998	08:00:00	13:00:00	FALSE
1	1	2	2	1	08:00:00	00:00:00	998	00:00:00	16:00:00	998	08:00:00	16:00:00	FALSE
1	1	2	2	1	08:00:00	00:00:00	998	00:00:00	16:00:00	998	08:00:00	16:00:00	FALSE
1	1	2	1	1	08:00:00	00:00:00	998	00:00:00	16:00:00	998	08:00:00	16:00:00	FALSE
1	1	2	2	1	08:00:00	00:00:00	998	00:00:00	16:00:00	998	08:00:00	16:00:00	FALSE
1	1	2	1	1	08:00:00	00:00:00	998	00:00:00	16:00:00	998	08:00:00	16:00:00	FALSE
1	1	2	1	1	08:00:00	00:00:00	998	00:00:00	17:00:00	998	08:00:00	17:00:00	FALSE
1	1	2	2	1	08:00:00	00:00:00	998	00:00:00	17:00:00	998	08:00:00	17:00:00	FALSE
1	1	2	2	1	08:00:00	00:00:00	998	00:00:00	17:00:00	998	08:00:00	17:00:00	FALSE
1	1	2	2	1	08:00:00	00:00:00	998	00:00:00	17:30:00	998	08:00:00	17:30:00	FALSE
1	1	2	2	1	08:00:00	00:00:00	998	00:00:00	16:30:00	998	08:00:00	16:30:00	FALSE
1	1	2	1	1	08:00:00	00:00:00	998	00:00:00	16:00:00	998	08:00:00	16:00:00	FALSE
1	1	2	1	1	08:00:00	00:00:00	998	00:00:00	16:00:00	998	08:00:00	16:00:00	FALSE
1	1	2	2	1	08:00:00	00:00:00	998	00:00:00	17:30:00	998	08:00:00	17:30:00	FALSE
1	1	2	1	1	08:00:00	00:00:00	998	00:00:00	17:00:00	998	08:00:00	17:00:00	FALSE
1	1	2	2	1	08:00:00	00:00:00	998	00:00:00	16:00:00	998	08:00:00	16:00:00	FALSE
1	1	2	2	1	08:00:00	00:00:00	998	00:00:00	16:00:00	998	08:00:00	16:00:00	FALSE
1	1	2	2	1	08:00:00	00:00:00	998	00:00:00	13:00:00	998	08:00:00	13:00:00	FALSE
1	1	2	2	1	08:00:00	00:00:00	998	00:00:00	17:00:00	998	08:00:00	17:00:00	FALSE
1	1	2	2	1	07:30:00	00:00:00	998	00:00:00	17:00:00	998	07:30:00	17:00:00	FALSE
1	1	2	2	1	07:30:00	00:00:00	998	00:00:00	17:00:00	998	07:30:00	17:00:00	FALSE
1	1	2	2	1	07:30:00	00:00:00	998	00:00:00	17:00:00	998	07:30:00	17:00:00	FALSE
1	1	2	2	1	07:30:00	00:00:00	998	00:00:00	17:00:00	998	07:30:00	17:00:00	FALSE
1	1	2	2	1	07:00:00	00:00:00	998	00:00:00	17:00:00	998	07:00:00	17:00:00	FALSE
1	1	2	2	1	07:00:00	00:00:00	998	00:00:00	17:00:00	998	07:00:00	17:00:00	FALSE
1	1	2	2	1	09:00:00	00:00:00	998	00:00:00	17:00:00	998	09:00:00	17:00:00	FALSE
1	1	2	1	1	08:00:00	00:00:00	998	00:00:00	16:00:00	998	08:00:00	16:00:00	FALSE
1	1	2	2	1	08:00:00	00:00:00	998	00:00:00	17:00:00	998	08:00:00	17:00:00	FALSE
1	1	2	2	1	08:00:00	00:00:00	998	00:00:00	17:00:00	998	08:00:00	17:00:00	FALSE
1	1	2	1	1	07:30:00	00:00:00	998	00:00:00	17:00:00	998	07:30:00	17:00:00	FALSE
1	1	2	2	1	07:30:00	00:00:00	998	00:00:00	17:00:00	998	07:30:00	17:00:00	FALSE
1	1	2	2	1	07:30:00	00:00:00	998	00:00:00	17:00:00	998	07:30:00	17:00:00	FALSE
1	1	2	2	1	07:30:00	00:00:00	998	00:00:00	17:00:00	998	07:30:00	17:00:00	FALSE
1	1	2	2	1	07:00:00	00:00:00	998	00:00:00	14:00:00	998	07:00:00	14:00:00	FALSE
1	1	2	2	1	07:00:00	00:00:00	998	00:00:00	16:00:00	998	07:00:00	16:00:00	FALSE
1	1	2	2	1	07:00:00	00:00:00	998	00:00:00	16:00:00	998	07:00:00	16:00:00	FALSE
1	1	2	2	1	07:00:00	00:00:00	998	00:00:00	17:00:00	998	07:00:00	17:00:00	FALSE
1	1	2	2	1	07:00:00	00:00:00	998	00:00:00	17:00:00	998	07:00:00	17:00:00	FALSE
1	1	2	2	1	07:00:00	00:00:00	998	00:00:00	17:00:00	998	07:00:00	17:00:00	FALSE
1	1	2	2	1	07:00:00	00:00:00	998	00:00:00	16:00:00	998	07:00:00	16:00:00	FALSE
1	1	2	2	1	07:00:00	00:00:00	998	00:00:00	17:00:00	998	07:00:00	17:00:00	FALSE
1	1	2	1	1	07:00:00	00:00:00	998	00:00:00	16:00:00	998	07:00:00	16:00:00	FALSE
1	1	2	2	1	08:00:00	00:00:00	998	00:00:00	17:00:00	998	08:00:00	17:00:00	FALSE
1	1	2	2	1	08:00:00	00:00:00	998	00:00:00	17:00:00	998	08:00:00	17:00:00	FALSE
1	1	2	2	1	08:00:00	00:00:00	998	00:00:00	17:00:00	998	08:00:00	17:00:00	FALSE
1	1	2	2	1	08:00:00	00:00:00	998	00:00:00	13:00:00	998	08:00:00	13:00:00	FALSE
1	1	2	2	1	07:00:00	00:00:00	998	00:00:00	16:00:00	998	07:00:00	16:00:00	FALSE
1	1	2	2	1	08:00:00	00:00:00	998	00:00:00	17:00:00	998	08:00:00	17:00:00	FALSE
1	1	2	2	1	08:00:00	00:00:00	998	00:00:00	16:00:00	998	08:00:00	16:00:00	FALSE
1	1	2	2	1	07:00:00	00:00:00	998	00:00:00	16:00:00	998	07:00:00	16:00:00	FALSE
1	1	2	1	1	08:00:00	00:00:00	998	00:00:00	15:00:00	998	08:00:00	15:00:00	FALSE
1	1	2	2	1	07:00:00	00:00:00	998	00:00:00	16:00:00	998	07:00:00	16:00:00	FALSE
1	1	2	1	1	07:00:00	00:00:00	998	00:00:00	13:00:00	998	07:00:00	13:00:00	FALSE
1	1	2	1	1	07:00:00	00:00:00	998	00:00:00	17:00:00	998	07:00:00	17:00:00	FALSE
1	1	2	2	1	07:00:00	00:00:00	998	00:00:00	17:00:00	998	07:00:00	17:00:00	FALSE
1	1	2	1	1	08:00:00	00:00:00	998	00:00:00	17:00:00	998	08:00:00	17:00:00	FALSE
1	1	2	2	1	08:00:00	00:00:00	998	00:00:00	14:00:00	998	08:00:00	14:00:00	FALSE
1	1	2	2	1	08:00:00	00:00:00	998	00:00:00	17:00:00	998	08:00:00	17:00:00	FALSE
1	1	2	1	1	08:00:00	00:00:00	998	00:00:00	16:00:00	998	08:00:00	16:00:00	FALSE
1	1	2	2	1	08:00:00	00:00:00	998	00:00:00	14:00:00	998	08:00:00	14:00:00	FALSE
1	1	2	2	1	08:00:00	00:00:00	998	00:00:00	17:00:00	998	08:00:00	17:00:00	FALSE
1	1	2	1	1	08:00:00	00:00:00	998	00:00:00	17:00:00	998	08:00:00	17:00:00	FALSE
1	1	2	1	1	08:00:00	00:00:00	998	00:00:00	16:30:00	998	08:00:00	16:30:00	FALSE
1	1	2	2	1	08:00:00	00:00:00	998	00:00:00	17:00:00	998	08:00:00	17:00:00	FALSE
1	1	2	2	1	08:00:00	00:00:00	998	00:00:00	17:00:00	998	08:00:00	17:00:00	FALSE
1	1	2	2	1	07:30:00	00:00:00	998	00:00:00	16:30:00	998	07:30:00	16:30:00	FALSE
1	1	2	2	1	07:30:00	00:00:00	998	00:00:00	16:00:00	998	07:30:00	16:00:00	FALSE
1	1	2	2	1	07:30:00	00:00:00	998	00:00:00	16:30:00	998	07:30:00	16:30:00	FALSE
1	1	2	2	1	07:00:00	00:00:00	998	00:00:00	14:00:00	998	07:00:00	14:00:00	FALSE
1	1	2	2	1	07:30:00	00:00:00	998	00:00:00	13:30:00	998	07:30:00	13:30:00	FALSE
1	1	2	2	1	07:30:00	00:00:00	998	00:00:00	16:30:00	998	07:30:00	16:30:00	FALSE
1	1	2	2	2	00:00:00	00:00:00	998	00:00:00	00:00:00	998	00:00:00	00:00:00	TRUE
1	1	2	2	1	07:30:00	00:00:00	998	00:00:00	14:00:00	998	07:30:00	14:00:00	FALSE
1	1	2	2	1	07:30:00	00:00:00	998	00:00:00	16:30:00	998	07:30:00	16:30:00	FALSE
1	1	2	2	1	07:30:00	00:00:00	998	00:00:00	16:30:00	998	07:30:00	16:30:00	FALSE
1	1	2	2	1	07:30:00	00:00:00	998	00:00:00	16:30:00	998	07:30:00	16:30:00	FALSE
1	1	2	1	1	07:30:00	00:00:00	998	00:00:00	13:30:00	998	07:30:00	13:30:00	FALSE
1	1	2	2	1	07:00:00	00:00:00	998	00:00:00	16:30:00	998	07:00:00	16:30:00	FALSE
1	1	2	2	1	07:30:00	00:00:00	998	00:00:00	16:30:00	998	07:30:00	16:30:00	FALSE
1	1	2	2	1	07:30:00	00:00:00	998	00:00:00	16:30:00	998	07:30:00	16:30:00	FALSE
1	1	2	2	1	07:30:00	00:00:00	998	00:00:00	16:30:00	998	07:30:00	16:30:00	FALSE
1	1	2	2	1	08:00:00	00:00:00	998	00:00:00	16:30:00	998	08:00:00	16:30:00	FALSE
1	1	2	2	1	09:00:00	00:00:00	998	00:00:00	16:00:00	998	09:00:00	16:00:00	FALSE
1	1	2	2	1	09:00:00	00:00:00	998	00:00:00	16:00:00	998	09:00:00	16:00:00	FALSE
1	1	2	2	1	08:00:00	00:00:00	998	00:00:00	17:00:00	998	08:00:00	17:00:00	FALSE
1	1	2	2	1	08:00:00	00:00:00	998	00:00:00	17:00:00	998	08:00:00	17:00:00	FALSE
1	1	2	2	1	08:00:00	00:00:00	998	00:00:00	13:30:00	998	08:00:00	13:30:00	FALSE
1	1	2	1	1	07:00:00	00:00:00	998	00:00:00	17:00:00	998	07:00:00	17:00:00	FALSE
1	1	2	1	1	07:00:00	00:00:00	998	00:00:00	16:30:00	998	07:00:00	16:30:00	FALSE
1	1	2	2	1	08:00:00	00:00:00	998	00:00:00	16:00:00	998	08:00:00	16:00:00	FALSE
1	1	2	2	1	08:00:00	00:00:00	998	00:00:00	16:00:00	998	08:00:00	16:00:00	FALSE
1	1	2	1	1	08:00:00	00:00:00	998	00:00:00	16:00:00	998	08:00:00	16:00:00	FALSE
1	1	2	1	1	08:00:00	00:00:00	998	00:00:00	16:30:00	998	08:00:00	16:30:00	FALSE
1	1	2	2	1	07:00:00	00:00:00	998	00:00:00	16:00:00	998	07:00:00	16:00:00	FALSE
1	1	2	2	1	08:00:00	00:00:00	998	00:00:00	16:00:00	998	08:00:00	16:00:00	FALSE
1	1	2	2	2	00:00:00	00:00:00	998	00:00:00	00:00:00	998	00:00:00	00:00:00	TRUE
1	1	2	2	1	09:00:00	00:00:00	998	00:00:00	15:30:00	998	09:00:00	15:30:00	FALSE
1	1	2	2	1	08:00:00	00:00:00	998	00:00:00	16:00:00	998	08:00:00	16:00:00	FALSE
1	1	2	1	1	08:00:00	00:00:00	998	00:00:00	16:30:00	998	08:00:00	16:30:00	FALSE
1	1	2	1	1	08:00:00	00:00:00	998	00:00:00	16:00:00	998	08:00:00	16:00:00	FALSE
1	1	2	2	1	08:00:00	00:00:00	998	00:00:00	16:00:00	998	08:00:00	16:00:00	FALSE
1	1	2	2	1	08:00:00	00:00:00	998	00:00:00	16:30:00	998	08:00:00	16:30:00	FALSE
1	1	2	2	1	08:00:00	00:00:00	998	00:00:00	13:30:00	998	08:00:00	13:30:00	FALSE
1	1	2	2	1	08:00:00	00:00:00	998	00:00:00	16:00:00	998	08:00:00	16:00:00	FALSE
1	1	2	2	1	08:00:00	00:00:00	998	00:00:00	13:00:00	998	08:00:00	13:00:00	FALSE
1	1	2	1	1	07:00:00	00:00:00	998	00:00:00	16:30:00	998	07:00:00	16:30:00	FALSE
1	1	2	2	1	09:00:00	00:00:00	998	00:00:00	13:30:00	998	09:00:00	13:30:00	FALSE
1	1	2	2	1	08:00:00	00:00:00	998	00:00:00	16:30:00	998	08:00:00	16:30:00	FALSE
1	1	2	2	1	08:00:00	00:00:00	998	00:00:00	16:00:00	998	08:00:00	16:00:00	FALSE
1	1	2	2	1	07:00:00	00:00:00	998	00:00:00	16:00:00	998	07:00:00	16:00:00	FALSE
1	1	2	2	1	08:00:00	00:00:00	998	00:00:00	16:30:00	998	08:00:00	16:30:00	FALSE
1	1	2	2	1	08:00:00	00:00:00	998	00:00:00	16:00:00	998	08:00:00	16:00:00	FALSE
1	1	2	1	1	07:00:00	00:00:00	998	00:00:00	16:30:00	998	07:00:00	16:30:00	FALSE
1	1	2	1	1	08:00:00	00:00:00	998	00:00:00	17:00:00	998	08:00:00	17:00:00	FALSE
1	1	2	2	1	08:30:00	00:00:00	998	00:00:00	15:30:00	998	08:30:00	15:30:00	FALSE
1	1	2	2	1	08:00:00	00:00:00	998	00:00:00	16:30:00	998	08:00:00	16:30:00	FALSE
1	1	2	2	1	08:00:00	00:00:00	998	00:00:00	16:30:00	998	08:00:00	16:30:00	FALSE
1	1	2	2	1	08:00:00	00:00:00	998	00:00:00	16:30:00	998	08:00:00	16:30:00	FALSE
1	1	2	2	1	07:45:00	00:00:00	998	00:00:00	13:00:00	998	07:45:00	13:00:00	FALSE
1	1	2	2	1	07:00:00	00:00:00	998	00:00:00	16:00:00	998	07:00:00	16:00:00	FALSE
1	1	2	1	1	08:00:00	00:00:00	998	00:00:00	16:00:00	998	08:00:00	16:00:00	FALSE
1	1	2	2	1	07:00:00	00:00:00	998	00:00:00	16:30:00	998	07:00:00	16:30:00	FALSE
1	1	2	1	2	00:00:00	00:00:00	998	00:00:00	00:00:00	998	00:00:00	00:00:00	TRUE
1	1	2	1	1	07:30:00	00:00:00	998	00:00:00	16:00:00	998	07:30:00	16:00:00	FALSE
1	2	2	2	1	07:00:00	00:00:00	998	12:00:00	00:00:00	998	07:00:00	12:00:00	FALSE
1	1	2	2	1	07:00:00	00:00:00	998	00:00:00	17:00:00	998	07:00:00	17:00:00	FALSE
1	1	2	1	1	07:00:00	00:00:00	998	00:00:00	17:00:00	998	07:00:00	17:00:00	FALSE
1	1	2	2	1	08:00:00	00:00:00	998	00:00:00	17:30:00	998	08:00:00	17:30:00	FALSE
1	1	2	2	1	08:00:00	00:00:00	998	00:00:00	17:00:00	998	08:00:00	17:00:00	FALSE
1	1	2	1	1	08:00:00	00:00:00	998	00:00:00	16:00:00	998	08:00:00	16:00:00	FALSE
1	1	2	1	1	08:00:00	00:00:00	998	00:00:00	17:00:00	998	08:00:00	17:00:00	FALSE
1	1	2	2	1	07:00:00	00:00:00	998	00:00:00	17:00:00	998	07:00:00	17:00:00	FALSE
1	1	2	2	1	08:00:00	00:00:00	998	00:00:00	15:00:00	998	08:00:00	15:00:00	FALSE
1	2	2	2	1	08:30:00	00:00:00	998	11:00:00	00:00:00	998	08:30:00	11:00:00	FALSE
1	2	2	2	1	07:30:00	00:00:00	998	11:30:00	00:00:00	998	07:30:00	11:30:00	FALSE
1	1	2	2	1	07:30:00	00:00:00	998	00:00:00	17:30:00	998	07:30:00	17:30:00	FALSE
1	1	2	2	1	07:30:00	00:00:00	998	00:00:00	17:30:00	998	07:30:00	17:30:00	FALSE
1	1	2	2	1	07:30:00	00:00:00	998	00:00:00	17:30:00	998	07:30:00	17:30:00	FALSE
1	1	2	2	1	07:30:00	00:00:00	998	00:00:00	17:30:00	998	07:30:00	17:30:00	FALSE
1	2	2	2	1	08:00:00	00:00:00	998	12:00:00	00:00:00	998	08:00:00	12:00:00	FALSE
1	1	2	2	1	08:00:00	00:00:00	998	00:00:00	17:00:00	998	08:00:00	17:00:00	FALSE
1	1	2	2	1	08:30:00	00:00:00	998	00:00:00	17:00:00	998	08:30:00	17:00:00	FALSE
1	1	2	2	1	08:00:00	00:00:00	998	00:00:00	17:00:00	998	08:00:00	17:00:00	FALSE
1	2	2	2	1	07:00:00	00:00:00	998	12:00:00	00:00:00	998	07:00:00	12:00:00	FALSE
1	1	2	2	1	07:00:00	00:00:00	998	00:00:00	13:00:00	998	07:00:00	13:00:00	FALSE
1	1	2	2	1	07:00:00	00:00:00	998	00:00:00	15:00:00	998	07:00:00	15:00:00	FALSE
1	1	2	2	1	07:00:00	00:00:00	998	00:00:00	17:00:00	998	07:00:00	17:00:00	FALSE
1	1	2	2	1	07:00:00	00:00:00	998	00:00:00	15:00:00	998	07:00:00	15:00:00	FALSE
1	1	2	2	1	08:00:00	00:00:00	998	00:00:00	16:00:00	998	08:00:00	16:00:00	FALSE
1	1	2	1	1	08:00:00	00:00:00	998	00:00:00	15:00:00	998	08:00:00	15:00:00	FALSE
1	1	2	2	1	08:00:00	00:00:00	998	00:00:00	15:00:00	998	08:00:00	15:00:00	FALSE
1	1	2	1	1	08:00:00	00:00:00	998	00:00:00	15:00:00	998	08:00:00	15:00:00	FALSE
1	1	2	2	1	08:00:00	00:00:00	998	00:00:00	16:00:00	998	08:00:00	16:00:00	FALSE
1	1	2	2	1	08:00:00	00:00:00	998	00:00:00	16:00:00	998	08:00:00	16:00:00	FALSE
1	1	2	2	1	07:30:00	00:00:00	998	00:00:00	16:00:00	998	07:30:00	16:00:00	FALSE
1	1	2	2	1	08:00:00	00:00:00	998	00:00:00	16:00:00	998	08:00:00	16:00:00	FALSE
1	1	2	2	1	08:00:00	00:00:00	998	00:00:00	16:00:00	998	08:00:00	16:00:00	FALSE
1	2	2	1	1	07:00:00	00:00:00	998	12:00:00	00:00:00	998	07:00:00	13:59:59.712000	FALSE
1	1	2	2	1	07:30:00	00:00:00	998	00:00:00	17:30:00	998	07:30:00	17:30:00	FALSE
1	1	2	2	1	07:30:00	00:00:00	998	00:00:00	17:30:00	998	07:30:00	17:30:00	FALSE
1	1	2	1	1	07:30:00	00:00:00	998	00:00:00	17:30:00	998	07:30:00	17:30:00	FALSE
1	1	2	1	1	07:00:00	00:00:00	998	00:00:00	13:00:00	998	07:00:00	13:00:00	FALSE
1	1	2	1	1	07:00:00	00:00:00	998	00:00:00	18:00:00	998	07:00:00	18:00:00	FALSE
1	2	2	1	1	07:00:00	00:00:00	998	12:00:00	00:00:00	998	07:00:00	13:59:59.712000	FALSE
1	1	2	2	1	07:30:00	00:00:00	998	00:00:00	17:30:00	998	07:30:00	17:30:00	FALSE
1	1	2	1	1	07:30:00	00:00:00	998	00:00:00	17:30:00	998	07:30:00	17:30:00	FALSE
1	1	1	2	1	07:30:00	00:00:00	998	00:00:00	00:00:00	0.916667	07:30:00	22:00:00	FALSE
1	1	2	2	1	07:30:00	00:00:00	998	00:00:00	17:30:00	998	07:30:00	17:30:00	FALSE
1	1	2	2	1	07:30:00	00:00:00	998	00:00:00	17:30:00	998	07:30:00	17:30:00	FALSE
1	1	2	2	1	07:30:00	00:00:00	998	00:00:00	17:30:00	998	07:30:00	17:30:00	FALSE
1	1	2	1	1	08:00:00	00:00:00	998	00:00:00	17:00:00	998	08:00:00	17:00:00	FALSE
1	2	2	1	1	08:00:00	00:00:00	998	12:30:00	00:00:00	998	08:00:00	12:30:00	FALSE
1	2	2	2	1	08:00:00	00:00:00	998	12:00:00	00:00:00	998	08:00:00	12:00:00	FALSE
1	1	2	2	1	08:00:00	00:00:00	998	00:00:00	17:00:00	998	08:00:00	17:00:00	FALSE
1	1	2	2	1	08:00:00	00:00:00	998	00:00:00	17:00:00	998	08:00:00	17:00:00	FALSE
1	1	2	2	1	08:00:00	00:00:00	998	00:00:00	17:00:00	998	08:00:00	17:00:00	FALSE
1	1	2	1	1	08:00:00	00:00:00	998	00:00:00	15:30:00	998	08:00:00	15:30:00	FALSE
1	1	2	1	1	08:00:00	00:00:00	998	00:00:00	17:00:00	998	08:00:00	17:00:00	FALSE
1	1	2	2	1	08:00:00	00:00:00	998	00:00:00	17:00:00	998	08:00:00	17:00:00	FALSE
1	1	2	1	1	08:00:00	00:00:00	998	00:00:00	17:00:00	998	08:00:00	17:00:00	FALSE
1	1	2	2	1	08:00:00	00:00:00	998	00:00:00	17:00:00	998	08:00:00	17:00:00	FALSE
1	1	2	1	1	07:00:00	00:00:00	998	00:00:00	16:00:00	998	07:00:00	16:00:00	FALSE
1	1	2	2	1	07:00:00	00:00:00	998	00:00:00	14:00:00	998	07:00:00	14:00:00	FALSE
1	1	2	2	1	07:00:00	00:00:00	998	00:00:00	13:00:00	998	07:00:00	13:00:00	FALSE
1	1	2	2	1	08:00:00	00:00:00	998	00:00:00	16:00:00	998	08:00:00	16:00:00	FALSE
1	1	2	2	1	07:00:00	00:00:00	998	00:00:00	13:00:00	998	07:00:00	13:00:00	FALSE
1	2	2	2	1	07:00:00	00:00:00	998	12:00:00	00:00:00	998	07:00:00	12:00:00	FALSE
1	1	2	2	1	07:00:00	00:00:00	998	00:00:00	17:00:00	998	07:00:00	17:00:00	FALSE
1	1	2	2	1	08:00:00	00:00:00	998	00:00:00	17:00:00	998	08:00:00	17:00:00	FALSE
1	1	2	2	1	08:00:00	00:00:00	998	00:00:00	16:00:00	998	08:00:00	16:00:00	FALSE
1	1	2	1	1	08:00:00	00:00:00	998	00:00:00	13:00:00	998	08:00:00	13:00:00	FALSE
1	1	2	2	1	07:00:00	00:00:00	998	00:00:00	17:00:00	998	07:00:00	17:00:00	FALSE
1	1	2	2	1	07:00:00	00:00:00	998	00:00:00	17:00:00	998	07:00:00	17:00:00	FALSE
1	1	2	1	1	08:30:00	00:00:00	998	00:00:00	17:30:00	998	08:30:00	17:30:00	FALSE
1	1	2	1	1	08:00:00	00:00:00	998	00:00:00	17:00:00	998	08:00:00	17:00:00	FALSE
1	1	2	2	1	07:30:00	00:00:00	998	00:00:00	16:30:00	998	07:30:00	16:30:00	FALSE
1	2	2	2	1	08:00:00	00:00:00	998	12:00:00	00:00:00	998	08:00:00	12:00:00	FALSE
1	1	2	2	1	07:30:00	00:00:00	998	00:00:00	17:00:00	998	07:30:00	17:00:00	FALSE
1	1	2	1	1	07:30:00	00:00:00	998	00:00:00	13:30:00	998	07:30:00	13:30:00	FALSE
1	1	2	2	1	07:00:00	00:00:00	998	00:00:00	12:15:00	998	07:00:00	12:15:00	FALSE
1	1	2	1	1	07:30:00	00:00:00	998	00:00:00	16:30:00	998	07:30:00	16:30:00	FALSE
1	1	2	2	1	07:00:00	00:00:00	998	00:00:00	17:00:00	998	07:00:00	17:00:00	FALSE
1	1	2	2	1	08:00:00	00:00:00	998	00:00:00	17:00:00	998	08:00:00	17:00:00	FALSE
1	1	2	1	1	08:00:00	00:00:00	998	00:00:00	14:00:00	998	08:00:00	14:00:00	FALSE
1	1	2	2	1	08:00:00	00:00:00	998	00:00:00	17:00:00	998	08:00:00	17:00:00	FALSE
1	1	2	2	1	07:00:00	00:00:00	998	00:00:00	17:00:00	998	07:00:00	17:00:00	FALSE
1	1	2	2	1	07:30:00	00:00:00	998	00:00:00	16:30:00	998	07:30:00	16:30:00	FALSE
1	1	2	2	1	07:30:00	00:00:00	998	00:00:00	17:00:00	998	07:30:00	17:00:00	FALSE
1	1	2	2	1	07:30:00	00:00:00	998	00:00:00	17:00:00	998	07:30:00	17:00:00	FALSE
1	1	2	2	1	07:30:00	00:00:00	998	00:00:00	17:00:00	998	07:30:00	17:00:00	FALSE
1	1	2	2	1	07:00:00	00:00:00	998	00:00:00	17:00:00	998	07:00:00	17:00:00	FALSE
1	1	2	1	1	08:00:00	00:00:00	998	00:00:00	15:00:00	998	08:00:00	15:00:00	FALSE
1	1	2	1	1	08:00:00	00:00:00	998	00:00:00	18:00:00	998	08:00:00	18:00:00	FALSE
1	2	2	2	1	07:30:00	00:00:00	998	12:30:00	00:00:00	998	07:30:00	12:30:00	FALSE
1	1	2	2	1	08:00:00	00:00:00	998	00:00:00	18:00:00	998	08:00:00	18:00:00	FALSE
1	1	2	2	1	08:00:00	00:00:00	998	00:00:00	18:00:00	998	08:00:00	18:00:00	FALSE
1	1	2	2	1	07:00:00	00:00:00	998	00:00:00	17:00:00	998	07:00:00	17:00:00	FALSE
1	1	2	2	1	08:00:00	00:00:00	998	00:00:00	17:00:00	998	08:00:00	17:00:00	FALSE
1	1	2	2	1	07:00:00	00:00:00	998	00:00:00	17:00:00	998	07:00:00	17:00:00	FALSE
1	1	2	2	1	07:00:00	00:00:00	998	00:00:00	17:00:00	998	07:00:00	17:00:00	FALSE
1	1	2	2	1	08:00:00	00:00:00	998	00:00:00	17:00:00	998	08:00:00	17:00:00	FALSE
1	1	2	2	1	07:00:00	00:00:00	998	00:00:00	17:00:00	998	07:00:00	17:00:00	FALSE
1	1	2	2	1	08:00:00	00:00:00	998	00:00:00	16:00:00	998	08:00:00	16:00:00	FALSE
1	1	2	1	1	08:00:00	00:00:00	998	00:00:00	16:00:00	998	08:00:00	16:00:00	FALSE
1	1	2	2	1	08:00:00	00:00:00	998	00:00:00	16:00:00	998	08:00:00	16:00:00	FALSE
1	1	2	2	1	08:00:00	00:00:00	998	00:00:00	13:30:00	998	08:00:00	13:30:00	FALSE
1	1	2	2	1	08:30:00	00:00:00	998	00:00:00	14:30:00	998	08:30:00	14:30:00	FALSE
1	1	2	2	1	07:30:00	00:00:00	998	00:00:00	14:30:00	998	07:30:00	14:30:00	FALSE
1	1	2	2	1	08:00:00	00:00:00	998	00:00:00	16:30:00	998	08:00:00	16:30:00	FALSE
1	1	2	2	1	07:30:00	00:00:00	998	00:00:00	14:30:00	998	07:30:00	14:30:00	FALSE
1	1	2	2	1	08:30:00	00:00:00	998	00:00:00	13:00:00	998	08:30:00	13:00:00	FALSE
1	1	2	2	1	08:00:00	00:00:00	998	00:00:00	15:30:00	998	08:00:00	15:30:00	FALSE
1	1	2	2	1	07:30:00	00:00:00	998	00:00:00	16:00:00	998	07:30:00	16:00:00	FALSE
1	1	2	2	1	09:00:00	00:00:00	998	00:00:00	16:00:00	998	09:00:00	16:00:00	FALSE
1	2	2	2	1	07:30:00	00:00:00	998	12:00:00	00:00:00	998	07:30:00	12:00:00	FALSE
1	1	2	2	1	07:00:00	00:00:00	998	00:00:00	16:00:00	998	07:00:00	16:00:00	FALSE
1	1	2	2	1	07:00:00	00:00:00	998	00:00:00	16:00:00	998	07:00:00	16:00:00	FALSE
1	1	2	2	1	07:00:00	00:00:00	998	00:00:00	14:00:00	998	07:00:00	14:00:00	FALSE
1	1	2	2	1	07:30:00	00:00:00	998	00:00:00	17:00:00	998	07:30:00	17:00:00	FALSE
1	1	2	2	1	08:00:00	00:00:00	998	00:00:00	16:00:00	998	08:00:00	16:00:00	FALSE
1	1	2	2	1	08:00:00	00:00:00	998	00:00:00	13:00:00	998	08:00:00	13:00:00	FALSE
1	1	2	2	1	08:00:00	00:00:00	998	00:00:00	16:00:00	998	08:00:00	16:00:00	FALSE
1	1	2	2	1	08:00:00	00:00:00	998	00:00:00	17:00:00	998	08:00:00	17:00:00	FALSE
1	1	2	2	1	08:00:00	00:00:00	998	00:00:00	16:00:00	998	08:00:00	16:00:00	FALSE
1	1	2	2	1	08:00:00	00:00:00	998	00:00:00	16:00:00	998	08:00:00	16:00:00	FALSE
1	1	2	2	1	08:00:00	00:00:00	998	00:00:00	16:00:00	998	08:00:00	16:00:00	FALSE
1	1	2	2	1	08:00:00	00:00:00	998	00:00:00	14:00:00	998	08:00:00	14:00:00	FALSE
1	1	2	2	1	08:00:00	00:00:00	998	00:00:00	16:00:00	998	08:00:00	16:00:00	FALSE
1	1	2	2	1	07:00:00	00:00:00	998	00:00:00	17:00:00	998	07:00:00	17:00:00	FALSE
1	1	2	2	1	07:00:00	00:00:00	998	00:00:00	17:00:00	998	07:00:00	17:00:00	FALSE
1	1	2	2	1	07:00:00	00:00:00	998	00:00:00	17:00:00	998	07:00:00	17:00:00	FALSE
1	1	2	2	1	07:00:00	00:00:00	998	00:00:00	15:00:00	998	07:00:00	15:00:00	FALSE
1	1	2	2	1	07:00:00	00:00:00	998	00:00:00	17:00:00	998	07:00:00	17:00:00	FALSE
1	1	2	2	1	08:00:00	00:00:00	998	00:00:00	16:00:00	998	08:00:00	16:00:00	FALSE
1	1	2	2	1	08:00:00	00:00:00	998	00:00:00	17:00:00	998	08:00:00	17:00:00	FALSE
1	1	2	2	1	08:30:00	00:00:00	998	00:00:00	16:30:00	998	08:30:00	16:30:00	FALSE
1	1	2	2	1	08:00:00	00:00:00	998	00:00:00	16:30:00	998	08:00:00	16:30:00	FALSE
1	1	2	2	1	08:00:00	00:00:00	998	00:00:00	18:00:00	998	08:00:00	18:00:00	FALSE
1	1	2	2	1	08:00:00	00:00:00	998	00:00:00	18:00:00	998	08:00:00	18:00:00	FALSE
1	1	2	2	1	08:00:00	00:00:00	998	00:00:00	17:00:00	998	08:00:00	17:00:00	FALSE
1	1	2	2	1	08:00:00	00:00:00	998	00:00:00	17:00:00	998	08:00:00	17:00:00	FALSE
1	1	2	2	1	08:00:00	00:00:00	998	00:00:00	18:00:00	998	08:00:00	18:00:00	FALSE
1	1	2	2	1	08:00:00	00:00:00	998	00:00:00	17:00:00	998	08:00:00	17:00:00	FALSE
1	1	2	1	1	08:00:00	00:00:00	998	00:00:00	16:00:00	998	08:00:00	16:00:00	FALSE
1	1	2	2	1	08:00:00	00:00:00	998	00:00:00	17:00:00	998	08:00:00	17:00:00	FALSE
1	1	2	1	1	08:00:00	00:00:00	998	00:00:00	14:00:00	998	08:00:00	14:00:00	FALSE
1	1	2	2	1	08:00:00	00:00:00	998	00:00:00	16:00:00	998	08:00:00	16:00:00	FALSE
1	1	2	1	1	08:00:00	00:00:00	998	00:00:00	16:00:00	998	08:00:00	16:00:00	FALSE
1	1	2	2	1	08:00:00	00:00:00	998	00:00:00	16:00:00	998	08:00:00	16:00:00	FALSE
1	1	2	2	1	07:30:00	00:00:00	998	00:00:00	16:00:00	998	07:30:00	16:00:00	FALSE
1	1	2	1	1	08:00:00	00:00:00	998	00:00:00	16:00:00	998	08:00:00	16:00:00	FALSE
1	1	2	1	1	08:00:00	00:00:00	998	00:00:00	16:00:00	998	08:00:00	16:00:00	FALSE
1	2	2	1	1	08:00:00	00:00:00	998	12:00:00	00:00:00	998	08:00:00	13:59:59.712000	FALSE
1	1	2	2	1	07:30:00	00:00:00	998	00:00:00	17:30:00	998	07:30:00	17:30:00	FALSE
1	2	2	2	1	07:00:00	00:00:00	998	12:00:00	00:00:00	998	07:00:00	12:00:00	FALSE
1	1	2	2	1	07:30:00	00:00:00	998	00:00:00	17:30:00	998	07:30:00	17:30:00	FALSE
1	1	2	2	1	07:30:00	00:00:00	998	00:00:00	17:30:00	998	07:30:00	17:30:00	FALSE
1	1	2	2	1	07:30:00	00:00:00	998	00:00:00	17:30:00	998	07:30:00	17:30:00	FALSE
1	1	2	2	1	08:00:00	00:00:00	998	00:00:00	17:00:00	998	08:00:00	17:00:00	FALSE
1	1	2	2	1	07:30:00	00:00:00	998	00:00:00	17:00:00	998	07:30:00	17:00:00	FALSE
1	1	2	2	1	08:00:00	00:00:00	998	00:00:00	16:00:00	998	08:00:00	16:00:00	FALSE
1	1	2	2	1	07:00:00	00:00:00	998	00:00:00	17:00:00	998	07:00:00	17:00:00	FALSE
1	2	2	2	1	07:00:00	00:00:00	998	12:00:00	00:00:00	998	07:00:00	12:00:00	FALSE
1	2	2	2	1	07:00:00	00:00:00	998	12:00:00	00:00:00	998	07:00:00	12:00:00	FALSE
1	1	2	2	1	07:00:00	00:00:00	998	00:00:00	13:00:00	998	07:00:00	13:00:00	FALSE
1	1	2	1	1	07:00:00	00:00:00	998	00:00:00	13:00:00	998	07:00:00	13:00:00	FALSE
1	2	2	2	1	07:00:00	00:00:00	998	12:00:00	00:00:00	998	07:00:00	12:00:00	FALSE
1	2	2	2	1	08:00:00	00:00:00	998	12:00:00	00:00:00	998	08:00:00	12:00:00	FALSE
1	1	2	2	1	08:00:00	00:00:00	998	00:00:00	17:00:00	998	08:00:00	17:00:00	FALSE
1	1	2	2	1	08:00:00	00:00:00	998	00:00:00	17:00:00	998	08:00:00	17:00:00	FALSE
1	1	2	2	1	08:00:00	00:00:00	998	00:00:00	17:00:00	998	08:00:00	17:00:00	FALSE
1	1	2	2	1	07:30:00	00:00:00	998	00:00:00	16:30:00	998	07:30:00	16:30:00	FALSE
1	1	2	2	1	07:00:00	00:00:00	998	00:00:00	17:00:00	998	07:00:00	17:00:00	FALSE
1	1	2	1	1	07:00:00	00:00:00	998	00:00:00	15:00:00	998	07:00:00	15:00:00	FALSE
1	1	2	2	1	07:00:00	00:00:00	998	00:00:00	17:00:00	998	07:00:00	17:00:00	FALSE
1	1	2	2	1	07:00:00	00:00:00	998	00:00:00	17:00:00	998	07:00:00	17:00:00	FALSE
1	1	2	2	1	08:00:00	00:00:00	998	00:00:00	17:00:00	998	08:00:00	17:00:00	FALSE
1	1	2	2	1	07:00:00	00:00:00	998	00:00:00	17:00:00	998	07:00:00	17:00:00	FALSE
1	1	2	2	1	07:00:00	00:00:00	998	00:00:00	17:00:00	998	07:00:00	17:00:00	FALSE
1	2	2	2	1	07:00:00	00:00:00	998	12:00:00	00:00:00	998	07:00:00	12:00:00	FALSE
1	1	2	2	1	08:00:00	00:00:00	998	00:00:00	17:00:00	998	08:00:00	17:00:00	FALSE
1	1	2	2	1	07:00:00	00:00:00	998	00:00:00	16:00:00	998	07:00:00	16:00:00	FALSE
1	1	2	2	1	08:00:00	00:00:00	998	00:00:00	17:00:00	998	08:00:00	17:00:00	FALSE
1	1	2	2	1	08:00:00	00:00:00	998	00:00:00	17:00:00	998	08:00:00	17:00:00	FALSE
1	1	2	2	1	08:00:00	00:00:00	998	00:00:00	17:00:00	998	08:00:00	17:00:00	FALSE
1	1	2	2	1	08:00:00	00:00:00	998	00:00:00	17:00:00	998	08:00:00	17:00:00	FALSE
1	1	2	2	1	08:00:00	00:00:00	998	00:00:00	17:00:00	998	08:00:00	17:00:00	FALSE
1	1	2	2	1	08:00:00	00:00:00	998	00:00:00	17:00:00	998	08:00:00	17:00:00	FALSE
1	1	2	2	1	08:30:00	00:00:00	998	00:00:00	16:30:00	998	08:30:00	16:30:00	FALSE
1	1	2	2	1	08:00:00	00:00:00	998	00:00:00	17:00:00	998	08:00:00	17:00:00	FALSE
1	1	2	2	1	08:00:00	00:00:00	998	00:00:00	17:00:00	998	08:00:00	17:00:00	FALSE
1	1	2	2	1	08:00:00	00:00:00	998	00:00:00	16:00:00	998	08:00:00	16:00:00	FALSE
1	1	2	2	1	08:00:00	00:00:00	998	00:00:00	16:00:00	998	08:00:00	16:00:00	FALSE
1	2	2	2	1	08:00:00	00:00:00	998	12:00:00	00:00:00	998	08:00:00	12:00:00	FALSE
1	1	2	2	1	08:00:00	00:00:00	998	00:00:00	17:00:00	998	08:00:00	17:00:00	FALSE
1	1	2	2	1	08:00:00	00:00:00	998	00:00:00	17:00:00	998	08:00:00	17:00:00	FALSE
1	1	2	2	1	08:00:00	00:00:00	998	00:00:00	16:00:00	998	08:00:00	16:00:00	FALSE
1	1	2	2	1	07:30:00	00:00:00	998	00:00:00	17:00:00	998	07:30:00	17:00:00	FALSE
1	1	2	2	1	07:00:00	00:00:00	998	00:00:00	17:00:00	998	07:00:00	17:00:00	FALSE
1	1	2	1	1	07:30:00	00:00:00	998	00:00:00	16:30:00	998	07:30:00	16:30:00	FALSE
1	1	2	2	1	07:30:00	00:00:00	998	00:00:00	13:00:00	998	07:30:00	13:00:00	FALSE
1	1	2	2	1	07:30:00	00:00:00	998	00:00:00	17:00:00	998	07:30:00	17:00:00	FALSE
1	2	2	2	1	07:00:00	00:00:00	998	11:00:00	00:00:00	998	07:00:00	11:00:00	FALSE
1	1	2	2	1	08:00:00	00:00:00	998	00:00:00	13:30:00	998	08:00:00	13:30:00	FALSE
1	1	2	2	1	08:00:00	00:00:00	998	00:00:00	17:00:00	998	08:00:00	17:00:00	FALSE
1	1	2	1	1	07:30:00	00:00:00	998	00:00:00	16:30:00	998	07:30:00	16:30:00	FALSE
1	1	2	2	1	07:00:00	00:00:00	998	00:00:00	17:00:00	998	07:00:00	17:00:00	FALSE
1	1	2	2	1	08:00:00	00:00:00	998	00:00:00	17:00:00	998	08:00:00	17:00:00	FALSE
1	1	2	2	1	07:00:00	00:00:00	998	00:00:00	17:00:00	998	07:00:00	17:00:00	FALSE
1	1	2	2	1	07:00:00	00:00:00	998	00:00:00	17:00:00	998	07:00:00	17:00:00	FALSE
1	1	2	2	1	07:00:00	00:00:00	998	00:00:00	17:00:00	998	07:00:00	17:00:00	FALSE
1	1	2	2	1	07:00:00	00:00:00	998	00:00:00	17:00:00	998	07:00:00	17:00:00	FALSE
1	1	2	2	1	07:00:00	00:00:00	998	00:00:00	17:00:00	998	07:00:00	17:00:00	FALSE
1	1	2	1	1	08:00:00	00:00:00	998	00:00:00	16:00:00	998	08:00:00	16:00:00	FALSE
1	1	2	1	1	08:00:00	00:00:00	998	00:00:00	16:00:00	998	08:00:00	16:00:00	FALSE
1	1	2	1	1	08:00:00	00:00:00	998	00:00:00	16:00:00	998	08:00:00	16:00:00	FALSE
1	1	2	1	1	08:00:00	00:00:00	998	00:00:00	16:00:00	998	08:00:00	16:00:00	FALSE
1	1	2	1	1	08:00:00	00:00:00	998	00:00:00	16:00:00	998	08:00:00	16:00:00	FALSE
1	1	2	2	1	08:00:00	00:00:00	998	00:00:00	17:00:00	998	08:00:00	17:00:00	FALSE
1	1	2	2	1	08:00:00	00:00:00	998	00:00:00	16:00:00	998	08:00:00	16:00:00	FALSE
1	1	2	2	1	08:00:00	00:00:00	998	00:00:00	16:00:00	998	08:00:00	16:00:00	FALSE
1	1	2	2	1	08:00:00	00:00:00	998	00:00:00	16:00:00	998	08:00:00	16:00:00	FALSE
1	1	2	2	1	08:00:00	00:00:00	998	00:00:00	17:00:00	998	08:00:00	17:00:00	FALSE
1	1	2	2	1	08:00:00	00:00:00	998	00:00:00	17:00:00	998	08:00:00	17:00:00	FALSE
1	1	2	2	1	08:00:00	00:00:00	998	00:00:00	17:00:00	998	08:00:00	17:00:00	FALSE
1	1	2	2	1	07:00:00	00:00:00	998	00:00:00	17:00:00	998	07:00:00	17:00:00	FALSE
1	1	2	2	1	07:00:00	00:00:00	998	00:00:00	17:00:00	998	07:00:00	17:00:00	FALSE
1	1	2	2	1	07:00:00	00:00:00	998	00:00:00	17:00:00	998	07:00:00	17:00:00	FALSE
1	1	2	1	1	07:00:00	00:00:00	998	00:00:00	17:00:00	998	07:00:00	17:00:00	FALSE
1	1	2	2	1	07:00:00	00:00:00	998	00:00:00	17:00:00	998	07:00:00	17:00:00	FALSE
1	1	2	2	1	07:00:00	00:00:00	998	00:00:00	17:00:00	998	07:00:00	17:00:00	FALSE
1	1	2	1	1	07:00:00	00:00:00	998	00:00:00	13:00:00	998	07:00:00	13:00:00	FALSE
1	1	2	2	1	07:00:00	00:00:00	998	00:00:00	13:00:00	998	07:00:00	13:00:00	FALSE
1	1	2	2	1	07:00:00	00:00:00	998	00:00:00	17:00:00	998	07:00:00	17:00:00	FALSE
1	1	2	2	1	07:00:00	00:00:00	998	00:00:00	17:00:00	998	07:00:00	17:00:00	FALSE
1	1	2	2	1	07:00:00	00:00:00	998	00:00:00	17:00:00	998	07:00:00	17:00:00	FALSE
1	1	2	2	1	07:00:00	00:00:00	998	00:00:00	16:00:00	998	07:00:00	16:00:00	FALSE
1	1	2	1	1	07:00:00	00:00:00	998	00:00:00	13:00:00	998	07:00:00	13:00:00	FALSE
1	1	2	2	1	08:00:00	00:00:00	998	00:00:00	16:00:00	998	08:00:00	16:00:00	FALSE
1	1	2	2	1	07:00:00	00:00:00	998	00:00:00	16:00:00	998	07:00:00	16:00:00	FALSE
1	1	2	2	1	08:00:00	00:00:00	998	00:00:00	17:00:00	998	08:00:00	17:00:00	FALSE
1	1	2	1	1	08:00:00	00:00:00	998	00:00:00	16:00:00	998	08:00:00	16:00:00	FALSE
1	1	2	1	1	08:00:00	00:00:00	998	00:00:00	17:00:00	998	08:00:00	17:00:00	FALSE
1	1	2	2	1	07:30:00	00:00:00	998	00:00:00	16:30:00	998	07:30:00	16:30:00	FALSE
1	1	2	2	1	08:00:00	00:00:00	998	00:00:00	17:00:00	998	08:00:00	17:00:00	FALSE
1	1	2	2	1	07:00:00	00:00:00	998	00:00:00	17:00:00	998	07:00:00	17:00:00	FALSE
1	1	2	2	1	07:00:00	00:00:00	998	00:00:00	17:30:00	998	07:00:00	17:30:00	FALSE
1	1	2	2	1	08:00:00	00:00:00	998	00:00:00	17:30:00	998	08:00:00	17:30:00	FALSE
1	1	2	2	1	08:00:00	00:00:00	998	00:00:00	17:30:00	998	08:00:00	17:30:00	FALSE
1	1	2	2	1	08:00:00	00:00:00	998	00:00:00	16:00:00	998	08:00:00	16:00:00	FALSE
1	1	2	1	1	08:00:00	00:00:00	998	00:00:00	18:00:00	998	08:00:00	18:00:00	FALSE
1	1	2	2	1	08:00:00	00:00:00	998	00:00:00	16:00:00	998	08:00:00	16:00:00	FALSE
1	1	2	2	1	09:00:00	00:00:00	998	00:00:00	16:00:00	998	09:00:00	16:00:00	FALSE
1	2	2	2	1	08:00:00	00:00:00	998	12:00:00	00:00:00	998	08:00:00	12:00:00	FALSE
1	1	2	2	1	08:00:00	00:00:00	998	00:00:00	16:00:00	998	08:00:00	16:00:00	FALSE
1	1	2	2	1	07:00:00	00:00:00	998	00:00:00	16:00:00	998	07:00:00	16:00:00	FALSE
1	1	2	2	1	07:00:00	00:00:00	998	00:00:00	13:00:00	998	07:00:00	13:00:00	FALSE
1	1	2	1	1	08:00:00	00:00:00	998	00:00:00	16:00:00	998	08:00:00	16:00:00	FALSE
1	1	2	2	1	07:00:00	00:00:00	998	00:00:00	17:00:00	998	07:00:00	17:00:00	FALSE
1	1	2	1	1	07:00:00	00:00:00	998	00:00:00	16:00:00	998	07:00:00	16:00:00	FALSE
1	1	2	2	1	08:00:00	00:00:00	998	00:00:00	17:00:00	998	08:00:00	17:00:00	FALSE
1	1	2	2	1	08:00:00	00:00:00	998	00:00:00	17:00:00	998	08:00:00	17:00:00	FALSE
1	1	2	2	1	08:00:00	00:00:00	998	00:00:00	16:00:00	998	08:00:00	16:00:00	FALSE
1	1	2	2	1	08:00:00	00:00:00	998	00:00:00	17:00:00	998	08:00:00	17:00:00	FALSE
1	1	2	2	1	08:00:00	00:00:00	998	00:00:00	16:00:00	998	08:00:00	16:00:00	FALSE
1	1	2	2	1	08:00:00	00:00:00	998	00:00:00	17:00:00	998	08:00:00	17:00:00	FALSE
1	1	2	2	1	07:00:00	00:00:00	998	00:00:00	16:00:00	998	07:00:00	16:00:00	FALSE
1	1	2	1	1	08:00:00	00:00:00	998	00:00:00	17:00:00	998	08:00:00	17:00:00	FALSE
1	1	2	2	1	08:00:00	00:00:00	998	00:00:00	17:00:00	998	08:00:00	17:00:00	FALSE
1	1	2	2	1	08:00:00	00:00:00	998	00:00:00	18:00:00	998	08:00:00	18:00:00	FALSE
1	1	2	2	1	08:30:00	00:00:00	998	00:00:00	16:00:00	998	08:30:00	16:00:00	FALSE
1	1	2	2	1	08:00:00	00:00:00	998	00:00:00	18:00:00	998	08:00:00	18:00:00	FALSE
1	1	2	2	1	08:30:00	00:00:00	998	00:00:00	16:30:00	998	08:30:00	16:30:00	FALSE
1	1	2	2	1	08:30:00	00:00:00	998	00:00:00	13:00:00	998	08:30:00	13:00:00	FALSE
1	1	2	2	1	08:00:00	00:00:00	998	00:00:00	18:00:00	998	08:00:00	18:00:00	FALSE
1	1	2	2	1	08:00:00	00:00:00	998	00:00:00	18:00:00	998	08:00:00	18:00:00	FALSE
1	1	2	1	1	07:00:00	00:00:00	998	00:00:00	17:00:00	998	07:00:00	17:00:00	FALSE
1	1	2	2	1	07:00:00	00:00:00	998	00:00:00	17:00:00	998	07:00:00	17:00:00	FALSE
1	1	2	2	1	08:00:00	00:00:00	998	00:00:00	13:00:00	998	08:00:00	13:00:00	FALSE
1	1	1	1	1	07:00:00	00:00:00	998	00:00:00	00:00:00	0.791667	07:00:00	19:00:00	FALSE
1	1	2	2	1	08:00:00	00:00:00	998	00:00:00	17:00:00	998	08:00:00	17:00:00	FALSE
1	1	2	2	1	08:30:00	00:00:00	998	00:00:00	16:00:00	998	08:30:00	16:00:00	FALSE
1	1	2	2	1	08:00:00	00:00:00	998	00:00:00	16:00:00	998	08:00:00	16:00:00	FALSE
1	1	2	2	1	07:30:00	00:00:00	998	00:00:00	17:00:00	998	07:30:00	17:00:00	FALSE
1	1	2	2	1	07:30:00	00:00:00	998	00:00:00	17:00:00	998	07:30:00	17:00:00	FALSE
1	1	2	2	1	08:00:00	00:00:00	998	00:00:00	17:00:00	998	08:00:00	17:00:00	FALSE
1	1	2	2	1	07:30:00	00:00:00	998	00:00:00	17:00:00	998	07:30:00	17:00:00	FALSE
1	1	2	2	1	07:30:00	00:00:00	998	00:00:00	17:00:00	998	07:30:00	17:00:00	FALSE
1	1	2	2	1	07:30:00	00:00:00	998	00:00:00	17:00:00	998	07:30:00	17:00:00	FALSE
1	1	2	2	1	08:00:00	00:00:00	998	00:00:00	16:00:00	998	08:00:00	16:00:00	FALSE
1	1	2	1	1	08:00:00	00:00:00	998	00:00:00	17:00:00	998	08:00:00	17:00:00	FALSE
1	1	2	2	1	08:30:00	00:00:00	998	00:00:00	15:00:00	998	08:30:00	15:00:00	FALSE
1	1	2	1	1	08:00:00	00:00:00	998	00:00:00	16:00:00	998	08:00:00	16:00:00	FALSE
1	1	2	2	1	07:00:00	00:00:00	998	00:00:00	17:00:00	998	07:00:00	17:00:00	FALSE
1	1	2	2	1	08:00:00	00:00:00	998	00:00:00	17:00:00	998	08:00:00	17:00:00	FALSE
1	1	2	2	1	08:00:00	00:00:00	998	00:00:00	17:00:00	998	08:00:00	17:00:00	FALSE
1	1	2	2	1	08:00:00	00:00:00	998	00:00:00	17:00:00	998	08:00:00	17:00:00	FALSE
1	1	2	1	1	08:00:00	00:00:00	998	00:00:00	16:00:00	998	08:00:00	16:00:00	FALSE
1	1	2	1	1	08:00:00	00:00:00	998	00:00:00	17:00:00	998	08:00:00	17:00:00	FALSE
1	1	2	2	1	08:00:00	00:00:00	998	00:00:00	17:00:00	998	08:00:00	17:00:00	FALSE
1	1	2	1	1	07:00:00	00:00:00	998	00:00:00	17:00:00	998	07:00:00	17:00:00	FALSE
1	1	2	1	1	07:00:00	00:00:00	998	00:00:00	17:00:00	998	07:00:00	17:00:00	FALSE
1	1	2	2	1	08:00:00	00:00:00	998	00:00:00	17:00:00	998	08:00:00	17:00:00	FALSE
1	1	2	2	1	07:00:00	00:00:00	998	00:00:00	17:30:00	998	07:00:00	17:30:00	FALSE
1	1	2	2	1	07:30:00	00:00:00	998	00:00:00	17:00:00	998	07:30:00	17:00:00	FALSE
1	1	2	2	1	08:00:00	00:00:00	998	00:00:00	14:00:00	998	08:00:00	14:00:00	FALSE
1	1	2	2	1	07:00:00	00:00:00	998	00:00:00	16:00:00	998	07:00:00	16:00:00	FALSE
1	1	2	2	1	07:00:00	00:00:00	998	00:00:00	16:00:00	998	07:00:00	16:00:00	FALSE
1	1	2	2	1	07:00:00	00:00:00	998	00:00:00	16:00:00	998	07:00:00	16:00:00	FALSE
1	1	2	2	1	08:00:00	00:00:00	998	00:00:00	18:00:00	998	08:00:00	18:00:00	FALSE
1	1	2	2	1	07:00:00	00:00:00	998	00:00:00	18:00:00	998	07:00:00	18:00:00	FALSE
1	1	2	2	1	07:00:00	00:00:00	998	00:00:00	13:00:00	998	07:00:00	13:00:00	FALSE
1	1	2	2	1	07:00:00	00:00:00	998	00:00:00	16:00:00	998	07:00:00	16:00:00	FALSE
1	1	2	2	1	08:00:00	00:00:00	998	00:00:00	16:00:00	998	08:00:00	16:00:00	FALSE
1	1	2	2	1	08:00:00	00:00:00	998	00:00:00	17:00:00	998	08:00:00	17:00:00	FALSE
1	1	2	2	1	08:30:00	00:00:00	998	00:00:00	16:30:00	998	08:30:00	16:30:00	FALSE
1	1	2	2	1	08:00:00	00:00:00	998	00:00:00	17:00:00	998	08:00:00	17:00:00	FALSE
1	2	2	1	1	07:30:00	00:00:00	998	12:00:00	00:00:00	998	07:30:00	13:59:59.712000	FALSE
1	2	2	2	1	08:00:00	00:00:00	998	12:00:00	00:00:00	998	08:00:00	12:00:00	FALSE
1	1	2	2	1	09:00:00	00:00:00	998	00:00:00	13:30:00	998	09:00:00	13:30:00	FALSE
1	1	2	1	1	07:00:00	00:00:00	998	00:00:00	13:00:00	998	07:00:00	13:00:00	FALSE
1	1	2	2	1	07:30:00	00:00:00	998	00:00:00	17:00:00	998	07:30:00	17:00:00	FALSE
1	1	2	2	1	07:30:00	00:00:00	998	00:00:00	17:00:00	998	07:30:00	17:00:00	FALSE
1	1	2	2	1	07:30:00	00:00:00	998	00:00:00	17:00:00	998	07:30:00	17:00:00	FALSE
1	1	2	2	1	07:30:00	00:00:00	998	00:00:00	17:00:00	998	07:30:00	17:00:00	FALSE
1	1	2	2	1	08:00:00	00:00:00	998	00:00:00	17:00:00	998	08:00:00	17:00:00	FALSE
1	1	2	2	1	07:30:00	00:00:00	998	00:00:00	17:00:00	998	07:30:00	17:00:00	FALSE
1	2	2	1	1	08:15:00	00:00:00	998	12:45:00	00:00:00	998	08:15:00	12:45:00	FALSE
1	1	2	2	1	07:30:00	00:00:00	998	00:00:00	17:00:00	998	07:30:00	17:00:00	FALSE
1	1	2	1	1	07:30:00	00:00:00	998	00:00:00	13:30:00	998	07:30:00	13:30:00	FALSE
1	2	2	2	1	08:30:00	00:00:00	998	11:30:00	00:00:00	998	08:30:00	11:30:00	FALSE
1	1	2	2	1	08:00:00	00:00:00	998	00:00:00	16:30:00	998	08:00:00	16:30:00	FALSE
1	1	2	2	1	07:30:00	00:00:00	998	00:00:00	17:00:00	998	07:30:00	17:00:00	FALSE
1	1	2	2	1	08:00:00	00:00:00	998	00:00:00	16:00:00	998	08:00:00	16:00:00	FALSE
1	1	2	2	1	07:30:00	00:00:00	998	00:00:00	17:00:00	998	07:30:00	17:00:00	FALSE
1	1	2	2	1	08:00:00	00:00:00	998	00:00:00	17:00:00	998	08:00:00	17:00:00	FALSE
1	1	2	2	1	08:00:00	00:00:00	998	00:00:00	17:00:00	998	08:00:00	17:00:00	FALSE
1	1	2	2	1	07:30:00	00:00:00	998	00:00:00	17:00:00	998	07:30:00	17:00:00	FALSE
1	2	2	2	1	08:00:00	00:00:00	998	12:00:00	00:00:00	998	08:00:00	12:00:00	FALSE
1	1	2	2	1	08:00:00	00:00:00	998	00:00:00	17:00:00	998	08:00:00	17:00:00	FALSE
1	1	2	2	1	07:30:00	00:00:00	998	00:00:00	17:00:00	998	07:30:00	17:00:00	FALSE
1	2	2	2	1	07:00:00	00:00:00	998	12:00:00	00:00:00	998	07:00:00	12:00:00	FALSE
1	1	2	1	1	07:00:00	00:00:00	998	00:00:00	13:00:00	998	07:00:00	13:00:00	FALSE
1	1	2	2	1	08:00:00	00:00:00	998	00:00:00	17:00:00	998	08:00:00	17:00:00	FALSE
1	1	2	2	1	07:30:00	00:00:00	998	00:00:00	17:00:00	998	07:30:00	17:00:00	FALSE
1	1	2	2	1	07:30:00	00:00:00	998	00:00:00	17:00:00	998	07:30:00	17:00:00	FALSE
1	1	2	2	1	07:30:00	00:00:00	998	00:00:00	17:00:00	998	07:30:00	17:00:00	FALSE
1	1	2	2	1	07:30:00	00:00:00	998	00:00:00	17:00:00	998	07:30:00	17:00:00	FALSE
1	1	2	2	1	07:00:00	00:00:00	998	00:00:00	17:00:00	998	07:00:00	17:00:00	FALSE
1	1	2	2	1	07:30:00	00:00:00	998	00:00:00	17:00:00	998	07:30:00	17:00:00	FALSE
1	1	2	2	1	08:00:00	00:00:00	998	00:00:00	17:00:00	998	08:00:00	17:00:00	FALSE
1	1	2	2	1	07:30:00	00:00:00	998	00:00:00	17:00:00	998	07:30:00	17:00:00	FALSE
1	1	2	2	1	07:00:00	00:00:00	998	00:00:00	17:00:00	998	07:00:00	17:00:00	FALSE
1	1	2	2	1	07:00:00	00:00:00	998	00:00:00	17:00:00	998	07:00:00	17:00:00	FALSE
1	1	2	2	1	07:00:00	00:00:00	998	00:00:00	17:00:00	998	07:00:00	17:00:00	FALSE
1	1	2	1	1	07:00:00	00:00:00	998	00:00:00	16:00:00	998	07:00:00	16:00:00	FALSE
1	1	2	1	1	08:00:00	00:00:00	998	00:00:00	17:00:00	998	08:00:00	17:00:00	FALSE
1	1	2	2	1	07:00:00	00:00:00	998	00:00:00	14:00:00	998	07:00:00	14:00:00	FALSE
1	1	2	2	1	08:00:00	00:00:00	998	00:00:00	17:00:00	998	08:00:00	17:00:00	FALSE
1	2	2	2	1	08:30:00	00:00:00	998	12:00:00	00:00:00	998	08:30:00	12:00:00	FALSE
1	1	2	2	1	08:00:00	00:00:00	998	00:00:00	12:00:00	998	08:00:00	12:00:00	FALSE
1	1	2	2	1	08:00:00	00:00:00	998	00:00:00	17:00:00	998	08:00:00	17:00:00	FALSE
1	1	2	2	1	08:00:00	00:00:00	998	00:00:00	17:00:00	998	08:00:00	17:00:00	FALSE
1	1	2	1	1	08:00:00	00:00:00	998	00:00:00	17:00:00	998	08:00:00	17:00:00	FALSE
1	1	2	2	1	08:00:00	00:00:00	998	00:00:00	17:00:00	998	08:00:00	17:00:00	FALSE
1	1	2	2	1	07:30:00	00:00:00	998	00:00:00	13:00:00	998	07:30:00	13:00:00	FALSE
1	1	2	1	1	08:00:00	00:00:00	998	00:00:00	16:00:00	998	08:00:00	16:00:00	FALSE
1	1	2	2	1	08:00:00	00:00:00	998	00:00:00	16:00:00	998	08:00:00	16:00:00	FALSE
1	1	2	1	1	07:00:00	00:00:00	998	00:00:00	16:00:00	998	07:00:00	16:00:00	FALSE
1	1	2	2	1	08:00:00	00:00:00	998	00:00:00	15:30:00	998	08:00:00	15:30:00	FALSE
1	1	2	1	1	07:00:00	00:00:00	998	00:00:00	16:00:00	998	07:00:00	16:00:00	FALSE
1	1	2	2	1	07:00:00	00:00:00	998	00:00:00	13:00:00	998	07:00:00	13:00:00	FALSE
1	1	2	2	1	08:00:00	00:00:00	998	00:00:00	17:00:00	998	08:00:00	17:00:00	FALSE
1	2	2	1	1	08:00:00	00:00:00	998	12:00:00	00:00:00	998	08:00:00	13:59:59.712000	FALSE
1	1	2	2	1	08:00:00	00:00:00	998	00:00:00	17:00:00	998	08:00:00	17:00:00	FALSE
1	1	2	2	1	08:00:00	00:00:00	998	00:00:00	14:00:00	998	08:00:00	14:00:00	FALSE
1	1	2	2	1	08:00:00	00:00:00	998	00:00:00	17:00:00	998	08:00:00	17:00:00	FALSE
1	1	2	2	1	08:00:00	00:00:00	998	00:00:00	17:00:00	998	08:00:00	17:00:00	FALSE
1	1	2	2	1	08:00:00	00:00:00	998	00:00:00	17:00:00	998	08:00:00	17:00:00	FALSE
1	1	2	2	1	07:30:00	00:00:00	998	00:00:00	17:00:00	998	07:30:00	17:00:00	FALSE
1	1	2	2	1	08:00:00	00:00:00	998	00:00:00	17:00:00	998	08:00:00	17:00:00	FALSE
1	1	2	2	1	07:30:00	00:00:00	998	00:00:00	16:30:00	998	07:30:00	16:30:00	FALSE
1	1	2	1	1	07:00:00	00:00:00	998	00:00:00	16:30:00	998	07:00:00	16:30:00	FALSE
1	1	2	2	1	07:00:00	00:00:00	998	00:00:00	16:00:00	998	07:00:00	16:00:00	FALSE
1	1	2	2	1	08:00:00	00:00:00	998	00:00:00	16:00:00	998	08:00:00	16:00:00	FALSE
1	1	2	2	1	08:00:00	00:00:00	998	00:00:00	17:00:00	998	08:00:00	17:00:00	FALSE
1	1	2	2	1	08:00:00	00:00:00	998	00:00:00	13:00:00	998	08:00:00	13:00:00	FALSE
1	1	2	2	1	08:00:00	00:00:00	998	00:00:00	13:00:00	998	08:00:00	13:00:00	FALSE
1	1	2	2	1	08:00:00	00:00:00	998	00:00:00	13:00:00	998	08:00:00	13:00:00	FALSE
1	1	2	2	1	08:00:00	00:00:00	998	00:00:00	13:00:00	998	08:00:00	13:00:00	FALSE
1	1	2	2	1	08:00:00	00:00:00	998	00:00:00	13:00:00	998	08:00:00	13:00:00	FALSE
1	1	2	2	1	08:00:00	00:00:00	998	00:00:00	17:00:00	998	08:00:00	17:00:00	FALSE
1	1	2	2	1	08:00:00	00:00:00	998	00:00:00	17:00:00	998	08:00:00	17:00:00	FALSE
1	1	2	2	1	08:00:00	00:00:00	998	00:00:00	17:00:00	998	08:00:00	17:00:00	FALSE
1	1	2	2	1	08:00:00	00:00:00	998	00:00:00	13:00:00	998	08:00:00	13:00:00	FALSE
1	1	2	2	1	08:00:00	00:00:00	998	00:00:00	17:00:00	998	08:00:00	17:00:00	FALSE
1	1	2	2	1	08:00:00	00:00:00	998	00:00:00	17:00:00	998	08:00:00	17:00:00	FALSE
1	1	2	2	1	08:00:00	00:00:00	998	00:00:00	17:00:00	998	08:00:00	17:00:00	FALSE
1	1	2	2	1	07:00:00	00:00:00	998	00:00:00	16:00:00	998	07:00:00	16:00:00	FALSE
1	1	2	2	1	07:00:00	00:00:00	998	00:00:00	13:30:00	998	07:00:00	13:30:00	FALSE
1	1	2	1	1	07:00:00	00:00:00	998	00:00:00	16:00:00	998	07:00:00	16:00:00	FALSE
1	1	2	2	1	08:00:00	00:00:00	998	00:00:00	16:00:00	998	08:00:00	16:00:00	FALSE
1	1	2	2	1	07:00:00	00:00:00	998	00:00:00	16:00:00	998	07:00:00	16:00:00	FALSE
1	1	2	2	1	09:00:00	00:00:00	998	00:00:00	15:30:00	998	09:00:00	15:30:00	FALSE
1	1	2	2	1	07:00:00	00:00:00	998	00:00:00	15:00:00	998	07:00:00	15:00:00	FALSE
1	1	2	1	1	07:00:00	00:00:00	998	00:00:00	15:00:00	998	07:00:00	15:00:00	FALSE
1	1	2	2	1	08:00:00	00:00:00	998	00:00:00	17:00:00	998	08:00:00	17:00:00	FALSE
1	1	2	2	1	07:00:00	00:00:00	998	00:00:00	17:00:00	998	07:00:00	17:00:00	FALSE
1	1	2	2	1	08:00:00	00:00:00	998	00:00:00	17:00:00	998	08:00:00	17:00:00	FALSE
1	1	2	2	1	07:00:00	00:00:00	998	00:00:00	16:00:00	998	07:00:00	16:00:00	FALSE
1	1	2	2	1	07:00:00	00:00:00	998	00:00:00	17:00:00	998	07:00:00	17:00:00	FALSE
1	1	2	2	1	07:30:00	00:00:00	998	00:00:00	17:30:00	998	07:30:00	17:30:00	FALSE
1	1	2	2	1	07:30:00	00:00:00	998	00:00:00	17:30:00	998	07:30:00	17:30:00	FALSE
1	1	2	2	1	07:30:00	00:00:00	998	00:00:00	17:30:00	998	07:30:00	17:30:00	FALSE
1	1	2	2	1	07:30:00	00:00:00	998	00:00:00	17:30:00	998	07:30:00	17:30:00	FALSE
1	1	2	2	1	07:30:00	00:00:00	998	00:00:00	17:30:00	998	07:30:00	17:30:00	FALSE
1	2	2	2	1	07:00:00	00:00:00	998	12:00:00	00:00:00	998	07:00:00	12:00:00	FALSE
1	1	2	1	1	08:00:00	00:00:00	998	00:00:00	17:00:00	998	08:00:00	17:00:00	FALSE
1	1	2	2	1	08:00:00	00:00:00	998	00:00:00	17:00:00	998	08:00:00	17:00:00	FALSE
2	1	2	2	1	00:00:00	12:00:00	998	00:00:00	17:00:00	998	12:00:00	17:00:00	FALSE
1	1	2	2	1	07:00:00	00:00:00	998	00:00:00	18:00:00	998	07:00:00	18:00:00	FALSE
1	1	2	1	1	08:00:00	00:00:00	998	00:00:00	16:00:00	998	08:00:00	16:00:00	FALSE
1	1	2	1	1	08:00:00	00:00:00	998	00:00:00	17:00:00	998	08:00:00	17:00:00	FALSE
1	1	2	2	1	08:00:00	00:00:00	998	00:00:00	17:00:00	998	08:00:00	17:00:00	FALSE
1	1	2	2	1	08:00:00	00:00:00	998	00:00:00	17:00:00	998	08:00:00	17:00:00	FALSE
1	1	2	2	1	08:00:00	00:00:00	998	00:00:00	16:00:00	998	08:00:00	16:00:00	FALSE
1	1	2	2	1	08:00:00	00:00:00	998	00:00:00	17:00:00	998	08:00:00	17:00:00	FALSE
1	1	2	1	1	08:00:00	00:00:00	998	00:00:00	16:00:00	998	08:00:00	16:00:00	FALSE
1	1	2	2	2	00:00:00	00:00:00	998	00:00:00	00:00:00	998	00:00:00	00:00:00	TRUE
1	1	2	2	1	08:00:00	00:00:00	998	00:00:00	16:00:00	998	08:00:00	16:00:00	FALSE
1	1	2	1	1	08:30:00	00:00:00	998	00:00:00	16:00:00	998	08:30:00	16:00:00	FALSE
1	1	2	2	1	07:00:00	00:00:00	998	00:00:00	17:30:00	998	07:00:00	17:30:00	FALSE
1	1	2	2	1	08:00:00	00:00:00	998	00:00:00	16:00:00	998	08:00:00	16:00:00	FALSE
1	1	2	1	1	07:30:00	00:00:00	998	00:00:00	17:00:00	998	07:30:00	17:00:00	FALSE
1	1	2	2	1	07:30:00	00:00:00	998	00:00:00	17:00:00	998	07:30:00	17:00:00	FALSE
2	1	2	2	1	00:00:00	13:00:00	998	00:00:00	16:00:00	998	13:00:00	16:00:00	FALSE
1	1	2	2	1	08:00:00	00:00:00	998	00:00:00	17:00:00	998	08:00:00	17:00:00	FALSE
1	1	2	2	1	08:00:00	00:00:00	998	00:00:00	17:00:00	998	08:00:00	17:00:00	FALSE
1	1	2	2	1	07:00:00	00:00:00	998	00:00:00	17:00:00	998	07:00:00	17:00:00	FALSE
1	1	2	2	1	07:30:00	00:00:00	998	00:00:00	15:30:00	998	07:30:00	15:30:00	FALSE
1	1	2	2	1	07:00:00	00:00:00	998	00:00:00	17:00:00	998	07:00:00	17:00:00	FALSE
1	1	2	2	1	08:00:00	00:00:00	998	00:00:00	13:00:00	998	08:00:00	13:00:00	FALSE
1	1	2	2	1	08:00:00	00:00:00	998	00:00:00	17:00:00	998	08:00:00	17:00:00	FALSE
1	1	2	2	1	08:00:00	00:00:00	998	00:00:00	18:00:00	998	08:00:00	18:00:00	FALSE
1	1	2	2	1	08:00:00	00:00:00	998	00:00:00	17:00:00	998	08:00:00	17:00:00	FALSE
1	1	2	2	1	08:00:00	00:00:00	998	00:00:00	17:00:00	998	08:00:00	17:00:00	FALSE
1	1	2	2	1	08:00:00	00:00:00	998	00:00:00	17:00:00	998	08:00:00	17:00:00	FALSE
1	1	2	2	1	08:00:00	00:00:00	998	00:00:00	17:00:00	998	08:00:00	17:00:00	FALSE
1	1	2	2	1	08:00:00	00:00:00	998	00:00:00	17:00:00	998	08:00:00	17:00:00	FALSE
1	1	2	2	1	08:00:00	00:00:00	998	00:00:00	16:00:00	998	08:00:00	16:00:00	FALSE
1	1	2	2	1	08:00:00	00:00:00	998	00:00:00	16:00:00	998	08:00:00	16:00:00	FALSE
1	1	2	1	1	07:00:00	00:00:00	998	00:00:00	16:00:00	998	07:00:00	16:00:00	FALSE
1	1	2	1	1	07:30:00	00:00:00	998	00:00:00	15:30:00	998	07:30:00	15:30:00	FALSE
1	2	2	1	1	08:00:00	00:00:00	998	12:00:00	00:00:00	998	08:00:00	13:59:59.712000	FALSE
1	1	2	2	1	08:00:00	00:00:00	998	00:00:00	15:00:00	998	08:00:00	15:00:00	FALSE
1	1	2	2	1	08:00:00	00:00:00	998	00:00:00	17:00:00	998	08:00:00	17:00:00	FALSE
1	1	2	1	1	08:30:00	00:00:00	998	00:00:00	14:30:00	998	08:30:00	14:30:00	FALSE
2	2	1	998	2	00:00:00	00:00:00	998	00:00:00	00:00:00	998	1902-09-24	1902-09-24	TRUE
1	1	2	2	1	08:00:00	00:00:00	998	00:00:00	16:00:00	998	08:00:00	16:00:00	FALSE
1	1	2	2	1	08:00:00	00:00:00	998	00:00:00	16:00:00	998	08:00:00	16:00:00	FALSE
1	1	2	1	1	08:00:00	00:00:00	998	00:00:00	13:00:00	998	08:00:00	13:00:00	FALSE
1	1	2	2	1	08:00:00	00:00:00	998	00:00:00	16:00:00	998	08:00:00	16:00:00	FALSE
1	1	2	2	1	08:00:00	00:00:00	998	00:00:00	16:00:00	998	08:00:00	16:00:00	FALSE
1	1	2	2	1	08:00:00	00:00:00	998	00:00:00	16:00:00	998	08:00:00	16:00:00	FALSE
1	1	2	2	1	08:00:00	00:00:00	998	00:00:00	16:00:00	998	08:00:00	16:00:00	FALSE
1	1	2	1	1	08:00:00	00:00:00	998	00:00:00	16:00:00	998	08:00:00	16:00:00	FALSE
1	1	2	1	1	08:00:00	00:00:00	998	00:00:00	16:00:00	998	08:00:00	16:00:00	FALSE
1	1	2	1	1	08:00:00	00:00:00	998	00:00:00	16:00:00	998	08:00:00	16:00:00	FALSE
1	1	2	1	1	08:00:00	00:00:00	998	00:00:00	14:00:00	998	08:00:00	14:00:00	FALSE
1	1	2	1	1	08:00:00	00:00:00	998	00:00:00	14:00:00	998	08:00:00	14:00:00	FALSE
1	1	2	1	1	07:00:00	00:00:00	998	00:00:00	15:00:00	998	07:00:00	15:00:00	FALSE
1	1	2	2	1	08:00:00	00:00:00	998	00:00:00	15:00:00	998	08:00:00	15:00:00	FALSE
1	1	2	2	1	07:00:00	00:00:00	998	00:00:00	17:00:00	998	07:00:00	17:00:00	FALSE
1	1	2	2	1	07:00:00	00:00:00	998	00:00:00	17:00:00	998	07:00:00	17:00:00	FALSE
1	1	2	2	1	08:00:00	00:00:00	998	00:00:00	16:30:00	998	08:00:00	16:30:00	FALSE
1	2	2	2	1	07:00:00	00:00:00	998	10:30:00	00:00:00	998	07:00:00	10:30:00	FALSE
1	1	2	2	1	07:00:00	00:00:00	998	00:00:00	17:00:00	998	07:00:00	17:00:00	FALSE
1	1	2	1	1	07:00:00	00:00:00	998	00:00:00	13:00:00	998	07:00:00	13:00:00	FALSE
1	1	2	1	1	07:00:00	00:00:00	998	00:00:00	13:00:00	998	07:00:00	13:00:00	FALSE
1	1	2	2	1	07:30:00	00:00:00	998	00:00:00	17:00:00	998	07:30:00	17:00:00	FALSE
1	1	2	1	1	07:30:00	00:00:00	998	00:00:00	14:00:00	998	07:30:00	14:00:00	FALSE
1	1	2	2	1	07:00:00	00:00:00	998	00:00:00	15:00:00	998	07:00:00	15:00:00	FALSE
1	1	2	2	1	08:00:00	00:00:00	998	00:00:00	14:00:00	998	08:00:00	14:00:00	FALSE
1	1	2	2	1	08:00:00	00:00:00	998	00:00:00	13:00:00	998	08:00:00	13:00:00	FALSE
1	1	2	2	1	08:00:00	00:00:00	998	00:00:00	17:00:00	998	08:00:00	17:00:00	FALSE
1	1	2	2	1	08:00:00	00:00:00	998	00:00:00	16:30:00	998	08:00:00	16:30:00	FALSE
1	1	2	2	1	08:00:00	00:00:00	998	00:00:00	17:00:00	998	08:00:00	17:00:00	FALSE
1	2	2	1	1	08:00:00	00:00:00	998	12:00:00	00:00:00	998	08:00:00	13:59:59.712000	FALSE
1	1	2	2	1	08:00:00	00:00:00	998	00:00:00	16:00:00	998	08:00:00	16:00:00	FALSE
1	1	2	2	1	07:30:00	00:00:00	998	00:00:00	17:30:00	998	07:30:00	17:30:00	FALSE
1	1	2	1	1	08:00:00	00:00:00	998	00:00:00	17:00:00	998	08:00:00	17:00:00	FALSE
1	2	2	2	1	08:00:00	00:00:00	998	12:00:00	00:00:00	998	08:00:00	12:00:00	FALSE
1	1	2	2	1	08:00:00	00:00:00	998	00:00:00	15:30:00	998	08:00:00	15:30:00	FALSE
1	1	2	2	1	08:00:00	00:00:00	998	00:00:00	17:00:00	998	08:00:00	17:00:00	FALSE
1	1	2	2	1	08:00:00	00:00:00	998	00:00:00	14:00:00	998	08:00:00	14:00:00	FALSE
1	1	2	2	1	08:00:00	00:00:00	998	00:00:00	12:00:00	998	08:00:00	12:00:00	FALSE
1	1	2	1	1	08:00:00	00:00:00	998	00:00:00	17:00:00	998	08:00:00	17:00:00	FALSE
1	1	2	2	1	07:30:00	00:00:00	998	00:00:00	17:00:00	998	07:30:00	17:00:00	FALSE
1	1	2	1	1	08:00:00	00:00:00	998	00:00:00	17:00:00	998	08:00:00	17:00:00	FALSE
1	1	2	1	1	07:30:00	00:00:00	998	00:00:00	16:30:00	998	07:30:00	16:30:00	FALSE
1	1	2	2	1	08:00:00	00:00:00	998	00:00:00	17:00:00	998	08:00:00	17:00:00	FALSE
1	1	2	2	1	08:00:00	00:00:00	998	00:00:00	18:00:00	998	08:00:00	18:00:00	FALSE
1	1	2	2	1	08:00:00	00:00:00	998	00:00:00	17:00:00	998	08:00:00	17:00:00	FALSE
1	1	2	2	1	08:00:00	00:00:00	998	00:00:00	17:00:00	998	08:00:00	17:00:00	FALSE
1	2	2	1	1	07:00:00	00:00:00	998	12:00:00	00:00:00	998	07:00:00	13:59:59.712000	FALSE
1	1	2	2	1	07:00:00	00:00:00	998	00:00:00	16:30:00	998	07:00:00	16:30:00	FALSE
1	1	2	1	1	07:30:00	00:00:00	998	00:00:00	13:30:00	998	07:30:00	13:30:00	FALSE
1	1	2	2	1	07:00:00	00:00:00	998	00:00:00	17:00:00	998	07:00:00	17:00:00	FALSE
1	1	2	2	1	07:30:00	00:00:00	998	00:00:00	17:00:00	998	07:30:00	17:00:00	FALSE
1	1	2	2	1	07:00:00	00:00:00	998	00:00:00	17:00:00	998	07:00:00	17:00:00	FALSE
1	1	2	1	1	07:00:00	00:00:00	998	00:00:00	17:00:00	998	07:00:00	17:00:00	FALSE
1	1	2	1	1	07:00:00	00:00:00	998	00:00:00	17:00:00	998	07:00:00	17:00:00	FALSE
1	1	2	2	1	07:30:00	00:00:00	998	00:00:00	13:30:00	998	07:30:00	13:30:00	FALSE
1	1	2	2	1	07:30:00	00:00:00	998	00:00:00	17:00:00	998	07:30:00	17:00:00	FALSE
1	2	2	1	1	07:30:00	00:00:00	998	12:00:00	00:00:00	998	07:30:00	13:59:59.712000	FALSE
1	1	2	1	1	08:30:00	00:00:00	998	00:00:00	14:00:00	998	08:30:00	14:00:00	FALSE
1	1	2	2	1	08:00:00	00:00:00	998	00:00:00	16:00:00	998	08:00:00	16:00:00	FALSE
1	1	2	2	1	08:00:00	00:00:00	998	00:00:00	17:00:00	998	08:00:00	17:00:00	FALSE
1	1	2	2	1	08:00:00	00:00:00	998	00:00:00	14:00:00	998	08:00:00	14:00:00	FALSE
1	1	2	2	1	08:00:00	00:00:00	998	00:00:00	17:00:00	998	08:00:00	17:00:00	FALSE
1	1	2	2	1	08:00:00	00:00:00	998	00:00:00	17:00:00	998	08:00:00	17:00:00	FALSE
1	1	2	2	1	08:00:00	00:00:00	998	00:00:00	15:00:00	998	08:00:00	15:00:00	FALSE
1	1	2	2	1	08:00:00	00:00:00	998	00:00:00	17:00:00	998	08:00:00	17:00:00	FALSE
1	1	2	2	1	08:00:00	00:00:00	998	00:00:00	16:30:00	998	08:00:00	16:30:00	FALSE
1	1	2	2	1	08:00:00	00:00:00	998	00:00:00	17:00:00	998	08:00:00	17:00:00	FALSE
1	1	2	2	1	08:00:00	00:00:00	998	00:00:00	17:00:00	998	08:00:00	17:00:00	FALSE
1	1	2	2	1	08:00:00	00:00:00	998	00:00:00	17:00:00	998	08:00:00	17:00:00	FALSE
1	1	2	2	1	07:00:00	00:00:00	998	00:00:00	16:00:00	998	07:00:00	16:00:00	FALSE
1	1	2	2	1	08:30:00	00:00:00	998	00:00:00	17:00:00	998	08:30:00	17:00:00	FALSE
1	1	2	2	1	08:00:00	00:00:00	998	00:00:00	17:00:00	998	08:00:00	17:00:00	FALSE
1	1	2	2	1	08:00:00	00:00:00	998	00:00:00	17:00:00	998	08:00:00	17:00:00	FALSE
1	1	2	2	1	08:00:00	00:00:00	998	00:00:00	16:00:00	998	08:00:00	16:00:00	FALSE
1	1	2	2	1	08:00:00	00:00:00	998	00:00:00	17:00:00	998	08:00:00	17:00:00	FALSE
1	1	2	2	1	07:00:00	00:00:00	998	00:00:00	17:00:00	998	07:00:00	17:00:00	FALSE
1	1	2	2	1	08:00:00	00:00:00	998	00:00:00	17:00:00	998	08:00:00	17:00:00	FALSE
1	1	2	2	1	08:00:00	00:00:00	998	00:00:00	17:00:00	998	08:00:00	17:00:00	FALSE
1	1	2	2	1	08:00:00	00:00:00	998	00:00:00	17:00:00	998	08:00:00	17:00:00	FALSE
1	1	2	2	1	08:00:00	00:00:00	998	00:00:00	17:00:00	998	08:00:00	17:00:00	FALSE
1	1	2	2	1	08:00:00	00:00:00	998	00:00:00	17:00:00	998	08:00:00	17:00:00	FALSE
1	1	2	1	1	08:00:00	00:00:00	998	00:00:00	17:00:00	998	08:00:00	17:00:00	FALSE
1	1	2	2	1	08:00:00	00:00:00	998	00:00:00	17:00:00	998	08:00:00	17:00:00	FALSE
1	1	2	2	1	08:00:00	00:00:00	998	00:00:00	17:00:00	998	08:00:00	17:00:00	FALSE
1	1	2	1	1	08:00:00	00:00:00	998	00:00:00	17:00:00	998	08:00:00	17:00:00	FALSE
1	1	2	2	1	08:00:00	00:00:00	998	00:00:00	17:00:00	998	08:00:00	17:00:00	FALSE
1	1	2	2	1	08:00:00	00:00:00	998	00:00:00	17:00:00	998	08:00:00	17:00:00	FALSE
1	1	2	2	1	08:00:00	00:00:00	998	00:00:00	17:00:00	998	08:00:00	17:00:00	FALSE
1	1	2	2	1	08:00:00	00:00:00	998	00:00:00	16:00:00	998	08:00:00	16:00:00	FALSE
1	1	2	2	1	08:00:00	00:00:00	998	00:00:00	17:00:00	998	08:00:00	17:00:00	FALSE
1	1	2	2	1	08:00:00	00:00:00	998	00:00:00	17:00:00	998	08:00:00	17:00:00	FALSE
1	1	2	2	1	08:00:00	00:00:00	998	00:00:00	17:00:00	998	08:00:00	17:00:00	FALSE
1	1	2	2	1	08:00:00	00:00:00	998	00:00:00	17:00:00	998	08:00:00	17:00:00	FALSE
1	1	2	2	1	08:00:00	00:00:00	998	00:00:00	17:00:00	998	08:00:00	17:00:00	FALSE
1	1	2	2	1	08:00:00	00:00:00	998	00:00:00	14:00:00	998	08:00:00	14:00:00	FALSE
1	1	2	2	1	08:00:00	00:00:00	998	00:00:00	14:00:00	998	08:00:00	14:00:00	FALSE
1	2	2	2	1	08:00:00	00:00:00	998	12:00:00	00:00:00	998	08:00:00	12:00:00	FALSE
1	1	2	2	1	07:00:00	00:00:00	998	00:00:00	16:00:00	998	07:00:00	16:00:00	FALSE
1	1	2	2	1	07:00:00	00:00:00	998	00:00:00	16:00:00	998	07:00:00	16:00:00	FALSE
1	1	2	2	1	07:30:00	00:00:00	998	00:00:00	16:00:00	998	07:30:00	16:00:00	FALSE
1	1	2	1	1	07:30:00	00:00:00	998	00:00:00	15:30:00	998	07:30:00	15:30:00	FALSE
1	1	2	2	1	07:00:00	00:00:00	998	00:00:00	13:00:00	998	07:00:00	13:00:00	FALSE
1	1	2	2	1	08:00:00	00:00:00	998	00:00:00	17:00:00	998	08:00:00	17:00:00	FALSE
1	1	2	1	1	08:00:00	00:00:00	998	00:00:00	17:00:00	998	08:00:00	17:00:00	FALSE
1	1	2	2	1	08:00:00	00:00:00	998	00:00:00	17:00:00	998	08:00:00	17:00:00	FALSE
1	1	2	2	1	08:00:00	00:00:00	998	00:00:00	14:00:00	998	08:00:00	14:00:00	FALSE
1	1	2	1	1	08:00:00	00:00:00	998	00:00:00	17:00:00	998	08:00:00	17:00:00	FALSE
1	1	2	2	1	08:00:00	00:00:00	998	00:00:00	16:00:00	998	08:00:00	16:00:00	FALSE
1	1	2	1	1	08:00:00	00:00:00	998	00:00:00	13:00:00	998	08:00:00	13:00:00	FALSE
1	1	2	2	1	08:00:00	00:00:00	998	00:00:00	13:00:00	998	08:00:00	13:00:00	FALSE
1	1	2	2	1	08:00:00	00:00:00	998	00:00:00	14:30:00	998	08:00:00	14:30:00	FALSE
1	1	2	2	1	07:30:00	00:00:00	998	00:00:00	17:00:00	998	07:30:00	17:00:00	FALSE
1	1	2	2	1	07:30:00	00:00:00	998	00:00:00	17:00:00	998	07:30:00	17:00:00	FALSE
1	1	2	1	1	07:30:00	00:00:00	998	00:00:00	15:00:00	998	07:30:00	15:00:00	FALSE
1	1	2	2	1	07:00:00	00:00:00	998	00:00:00	15:00:00	998	07:00:00	15:00:00	FALSE
1	1	2	2	1	08:00:00	00:00:00	998	00:00:00	16:00:00	998	08:00:00	16:00:00	FALSE
1	1	2	2	1	08:00:00	00:00:00	998	00:00:00	15:30:00	998	08:00:00	15:30:00	FALSE
1	1	2	2	1	08:00:00	00:00:00	998	00:00:00	13:00:00	998	08:00:00	13:00:00	FALSE
1	1	2	2	1	08:00:00	00:00:00	998	00:00:00	17:00:00	998	08:00:00	17:00:00	FALSE
1	1	2	1	1	08:00:00	00:00:00	998	00:00:00	17:00:00	998	08:00:00	17:00:00	FALSE
1	1	2	2	1	08:00:00	00:00:00	998	00:00:00	16:00:00	998	08:00:00	16:00:00	FALSE
1	1	2	2	1	08:00:00	00:00:00	998	00:00:00	17:30:00	998	08:00:00	17:30:00	FALSE
1	2	2	2	1	08:00:00	00:00:00	998	12:00:00	00:00:00	998	08:00:00	12:00:00	FALSE
1	1	2	2	1	08:00:00	00:00:00	998	00:00:00	17:00:00	998	08:00:00	17:00:00	FALSE
1	1	2	2	1	08:00:00	00:00:00	998	00:00:00	17:00:00	998	08:00:00	17:00:00	FALSE
1	1	2	2	1	08:00:00	00:00:00	998	00:00:00	17:00:00	998	08:00:00	17:00:00	FALSE
1	2	2	2	1	07:30:00	00:00:00	998	12:00:00	00:00:00	998	07:30:00	12:00:00	FALSE
1	1	2	1	1	08:00:00	00:00:00	998	00:00:00	14:30:00	998	08:00:00	14:30:00	FALSE
1	1	2	2	1	07:00:00	00:00:00	998	00:00:00	16:00:00	998	07:00:00	16:00:00	FALSE
1	2	2	2	1	07:00:00	00:00:00	998	12:00:00	00:00:00	998	07:00:00	12:00:00	FALSE
1	1	2	2	1	07:30:00	00:00:00	998	00:00:00	17:00:00	998	07:30:00	17:00:00	FALSE
1	1	2	2	1	07:30:00	00:00:00	998	00:00:00	15:30:00	998	07:30:00	15:30:00	FALSE
1	1	2	2	1	08:00:00	00:00:00	998	00:00:00	17:00:00	998	08:00:00	17:00:00	FALSE
1	1	2	1	1	07:00:00	00:00:00	998	00:00:00	17:00:00	998	07:00:00	17:00:00	FALSE
1	1	2	2	1	07:00:00	00:00:00	998	00:00:00	17:00:00	998	07:00:00	17:00:00	FALSE
1	1	2	2	1	07:00:00	00:00:00	998	00:00:00	17:00:00	998	07:00:00	17:00:00	FALSE
1	1	2	1	1	08:00:00	00:00:00	998	00:00:00	14:00:00	998	08:00:00	14:00:00	FALSE
1	2	2	2	1	07:00:00	00:00:00	998	12:00:00	00:00:00	998	07:00:00	12:00:00	FALSE
1	1	2	2	1	07:00:00	00:00:00	998	00:00:00	17:00:00	998	07:00:00	17:00:00	FALSE
1	1	2	2	1	07:00:00	00:00:00	998	00:00:00	17:00:00	998	07:00:00	17:00:00	FALSE
1	2	2	1	1	08:00:00	00:00:00	998	12:00:00	00:00:00	998	08:00:00	13:59:59.712000	FALSE
1	1	2	2	1	07:00:00	00:00:00	998	00:00:00	13:00:00	998	07:00:00	13:00:00	FALSE
1	1	2	1	1	07:00:00	00:00:00	998	00:00:00	14:00:00	998	07:00:00	14:00:00	FALSE
1	1	2	2	1	07:00:00	00:00:00	998	00:00:00	17:00:00	998	07:00:00	17:00:00	FALSE
1	1	2	1	1	07:00:00	00:00:00	998	00:00:00	17:00:00	998	07:00:00	17:00:00	FALSE
1	1	2	2	1	07:00:00	00:00:00	998	00:00:00	13:00:00	998	07:00:00	13:00:00	FALSE
1	1	2	2	1	07:00:00	00:00:00	998	00:00:00	17:00:00	998	07:00:00	17:00:00	FALSE
1	1	2	2	1	07:00:00	00:00:00	998	00:00:00	17:00:00	998	07:00:00	17:00:00	FALSE
1	1	2	2	1	07:00:00	00:00:00	998	00:00:00	13:00:00	998	07:00:00	13:00:00	FALSE
1	1	2	2	1	07:00:00	00:00:00	998	00:00:00	17:00:00	998	07:00:00	17:00:00	FALSE
1	1	2	2	1	07:00:00	00:00:00	998	00:00:00	17:00:00	998	07:00:00	17:00:00	FALSE
1	1	2	2	1	08:00:00	00:00:00	998	00:00:00	16:00:00	998	08:00:00	16:00:00	FALSE
1	1	2	2	1	08:00:00	00:00:00	998	00:00:00	17:00:00	998	08:00:00	17:00:00	FALSE
1	1	2	2	1	08:00:00	00:00:00	998	00:00:00	17:00:00	998	08:00:00	17:00:00	FALSE
1	1	2	2	1	08:00:00	00:00:00	998	00:00:00	17:00:00	998	08:00:00	17:00:00	FALSE
1	1	2	2	1	08:00:00	00:00:00	998	00:00:00	17:00:00	998	08:00:00	17:00:00	FALSE
1	1	2	2	1	08:00:00	00:00:00	998	00:00:00	16:00:00	998	08:00:00	16:00:00	FALSE
1	1	2	2	1	07:00:00	00:00:00	998	00:00:00	13:00:00	998	07:00:00	13:00:00	FALSE
1	1	2	1	1	07:00:00	00:00:00	998	00:00:00	17:00:00	998	07:00:00	17:00:00	FALSE
2	1	2	2	1	00:00:00	14:00:00	998	00:00:00	17:00:00	998	14:00:00	17:00:00	FALSE
1	1	2	1	1	07:30:00	00:00:00	998	00:00:00	16:00:00	998	07:30:00	16:00:00	FALSE
1	1	2	1	1	08:00:00	00:00:00	998	00:00:00	17:00:00	998	08:00:00	17:00:00	FALSE
1	2	2	2	1	08:00:00	00:00:00	998	12:00:00	00:00:00	998	08:00:00	12:00:00	FALSE
1	1	2	2	1	08:00:00	00:00:00	998	00:00:00	17:00:00	998	08:00:00	17:00:00	FALSE
1	1	2	1	1	08:00:00	00:00:00	998	00:00:00	16:00:00	998	08:00:00	16:00:00	FALSE
1	1	2	1	1	07:30:00	00:00:00	998	00:00:00	14:00:00	998	07:30:00	14:00:00	FALSE
1	1	2	1	1	08:00:00	00:00:00	998	00:00:00	16:00:00	998	08:00:00	16:00:00	FALSE
1	1	2	2	1	08:00:00	00:00:00	998	00:00:00	17:00:00	998	08:00:00	17:00:00	FALSE
1	1	2	1	1	08:00:00	00:00:00	998	00:00:00	17:00:00	998	08:00:00	17:00:00	FALSE
1	1	2	2	1	08:00:00	00:00:00	998	00:00:00	17:00:00	998	08:00:00	17:00:00	FALSE
1	1	2	1	1	07:00:00	00:00:00	998	00:00:00	14:00:00	998	07:00:00	14:00:00	FALSE
1	1	2	2	1	08:00:00	00:00:00	998	00:00:00	17:00:00	998	08:00:00	17:00:00	FALSE
1	1	2	2	1	08:00:00	00:00:00	998	00:00:00	16:30:00	998	08:00:00	16:30:00	FALSE
1	1	2	2	1	08:00:00	00:00:00	998	00:00:00	13:00:00	998	08:00:00	13:00:00	FALSE
1	1	2	2	1	08:00:00	00:00:00	998	00:00:00	16:00:00	998	08:00:00	16:00:00	FALSE
1	1	2	2	1	08:00:00	00:00:00	998	00:00:00	17:00:00	998	08:00:00	17:00:00	FALSE
1	1	2	2	1	08:00:00	00:00:00	998	00:00:00	14:00:00	998	08:00:00	14:00:00	FALSE
1	1	2	2	1	08:00:00	00:00:00	998	00:00:00	17:00:00	998	08:00:00	17:00:00	FALSE
1	1	2	2	1	08:00:00	00:00:00	998	00:00:00	16:30:00	998	08:00:00	16:30:00	FALSE
1	1	2	2	1	08:00:00	00:00:00	998	00:00:00	16:00:00	998	08:00:00	16:00:00	FALSE
1	1	2	2	1	08:00:00	00:00:00	998	00:00:00	13:30:00	998	08:00:00	13:30:00	FALSE
1	1	2	2	1	08:00:00	00:00:00	998	00:00:00	17:00:00	998	08:00:00	17:00:00	FALSE
1	1	2	2	1	08:00:00	00:00:00	998	00:00:00	16:00:00	998	08:00:00	16:00:00	FALSE
1	1	2	2	1	07:00:00	00:00:00	998	00:00:00	16:00:00	998	07:00:00	16:00:00	FALSE
1	1	2	2	1	08:00:00	00:00:00	998	00:00:00	17:00:00	998	08:00:00	17:00:00	FALSE
1	1	2	2	1	07:00:00	00:00:00	998	00:00:00	15:00:00	998	07:00:00	15:00:00	FALSE
1	1	2	2	1	07:00:00	00:00:00	998	00:00:00	17:00:00	998	07:00:00	17:00:00	FALSE
1	1	2	2	1	07:00:00	00:00:00	998	00:00:00	17:00:00	998	07:00:00	17:00:00	FALSE
1	1	2	1	1	07:00:00	00:00:00	998	00:00:00	15:00:00	998	07:00:00	15:00:00	FALSE
1	1	2	2	1	08:00:00	00:00:00	998	00:00:00	17:00:00	998	08:00:00	17:00:00	FALSE
1	1	2	2	1	07:00:00	00:00:00	998	00:00:00	17:00:00	998	07:00:00	17:00:00	FALSE
1	1	2	2	1	12:00:00	00:00:00	998	00:00:00	13:00:00	998	12:00:00	13:00:00	FALSE
1	1	2	2	1	07:00:00	00:00:00	998	00:00:00	17:00:00	998	07:00:00	17:00:00	FALSE
1	1	2	2	1	07:00:00	00:00:00	998	00:00:00	17:00:00	998	07:00:00	17:00:00	FALSE
1	1	2	1	1	07:00:00	00:00:00	998	00:00:00	17:00:00	998	07:00:00	17:00:00	FALSE
1	1	2	1	1	08:00:00	00:00:00	998	00:00:00	16:00:00	998	08:00:00	16:00:00	FALSE
1	1	2	1	1	08:00:00	00:00:00	998	00:00:00	16:00:00	998	08:00:00	16:00:00	FALSE
1	1	2	1	1	07:00:00	00:00:00	998	00:00:00	16:00:00	998	07:00:00	16:00:00	FALSE
1	1	2	2	1	08:00:00	00:00:00	998	00:00:00	16:30:00	998	08:00:00	16:30:00	FALSE
1	1	2	2	1	08:00:00	00:00:00	998	00:00:00	17:00:00	998	08:00:00	17:00:00	FALSE
1	1	2	2	1	08:00:00	00:00:00	998	00:00:00	17:00:00	998	08:00:00	17:00:00	FALSE
1	1	2	1	1	08:00:00	00:00:00	998	00:00:00	15:00:00	998	08:00:00	15:00:00	FALSE
1	1	2	1	1	07:30:00	00:00:00	998	00:00:00	18:30:00	998	07:30:00	18:30:00	FALSE
1	1	2	1	1	08:00:00	00:00:00	998	00:00:00	15:00:00	998	08:00:00	15:00:00	FALSE
1	1	2	1	1	08:00:00	00:00:00	998	00:00:00	15:00:00	998	08:00:00	15:00:00	FALSE
1	1	2	1	1	08:00:00	00:00:00	998	00:00:00	15:00:00	998	08:00:00	15:00:00	FALSE
1	1	2	1	1	08:00:00	00:00:00	998	00:00:00	15:00:00	998	08:00:00	15:00:00	FALSE
1	1	2	1	1	08:00:00	00:00:00	998	00:00:00	14:00:00	998	08:00:00	14:00:00	FALSE
1	1	2	2	1	08:00:00	00:00:00	998	00:00:00	15:00:00	998	08:00:00	15:00:00	FALSE
1	1	2	1	1	08:00:00	00:00:00	998	00:00:00	17:00:00	998	08:00:00	17:00:00	FALSE
1	1	2	1	1	08:00:00	00:00:00	998	00:00:00	15:00:00	998	08:00:00	15:00:00	FALSE
1	1	2	1	1	08:00:00	00:00:00	998	00:00:00	15:00:00	998	08:00:00	15:00:00	FALSE
1	1	2	1	1	08:00:00	00:00:00	998	00:00:00	14:00:00	998	08:00:00	14:00:00	FALSE
1	1	2	1	1	07:30:00	00:00:00	998	00:00:00	18:45:00	998	07:30:00	18:45:00	FALSE
1	1	2	2	1	07:30:00	00:00:00	998	00:00:00	15:30:00	998	07:30:00	15:30:00	FALSE
1	1	2	1	1	08:00:00	00:00:00	998	00:00:00	18:00:00	998	08:00:00	18:00:00	FALSE
1	1	2	1	1	08:00:00	00:00:00	998	00:00:00	15:00:00	998	08:00:00	15:00:00	FALSE
1	1	2	1	1	08:00:00	00:00:00	998	00:00:00	15:00:00	998	08:00:00	15:00:00	FALSE
1	1	2	1	1	08:00:00	00:00:00	998	00:00:00	15:00:00	998	08:00:00	15:00:00	FALSE
1	1	2	1	1	08:00:00	00:00:00	998	00:00:00	15:00:00	998	08:00:00	15:00:00	FALSE
1	1	2	2	1	08:00:00	00:00:00	998	00:00:00	15:00:00	998	08:00:00	15:00:00	FALSE
1	1	2	1	1	08:00:00	00:00:00	998	00:00:00	18:00:00	998	08:00:00	18:00:00	FALSE
1	1	2	1	1	08:00:00	00:00:00	998	00:00:00	15:00:00	998	08:00:00	15:00:00	FALSE
1	1	2	1	1	07:30:00	00:00:00	998	00:00:00	14:30:00	998	07:30:00	14:30:00	FALSE
1	1	2	2	1	08:00:00	00:00:00	998	00:00:00	17:00:00	998	08:00:00	17:00:00	FALSE
1	1	2	2	1	08:00:00	00:00:00	998	00:00:00	17:00:00	998	08:00:00	17:00:00	FALSE
1	1	2	2	1	08:00:00	00:00:00	998	00:00:00	17:00:00	998	08:00:00	17:00:00	FALSE
1	1	2	2	1	08:00:00	00:00:00	998	00:00:00	17:00:00	998	08:00:00	17:00:00	FALSE
1	1	2	2	1	08:00:00	00:00:00	998	00:00:00	17:00:00	998	08:00:00	17:00:00	FALSE
1	1	2	2	1	08:00:00	00:00:00	998	00:00:00	17:00:00	998	08:00:00	17:00:00	FALSE
1	1	2	2	1	08:00:00	00:00:00	998	00:00:00	17:00:00	998	08:00:00	17:00:00	FALSE
1	1	2	2	1	08:00:00	00:00:00	998	00:00:00	17:00:00	998	08:00:00	17:00:00	FALSE
1	1	2	2	1	08:00:00	00:00:00	998	00:00:00	17:00:00	998	08:00:00	17:00:00	FALSE
1	1	2	2	1	07:00:00	00:00:00	998	00:00:00	17:00:00	998	07:00:00	17:00:00	FALSE
1	1	2	2	1	07:30:00	00:00:00	998	00:00:00	16:30:00	998	07:30:00	16:30:00	FALSE
1	2	2	2	1	07:30:00	00:00:00	998	12:30:00	00:00:00	998	07:30:00	12:30:00	FALSE
1	1	2	2	1	08:00:00	00:00:00	998	00:00:00	13:15:00	998	08:00:00	13:15:00	FALSE
1	1	2	2	1	09:00:00	00:00:00	998	00:00:00	16:00:00	998	09:00:00	16:00:00	FALSE
1	1	2	1	1	08:00:00	00:00:00	998	00:00:00	13:30:00	998	08:00:00	13:30:00	FALSE
1	1	2	2	1	08:00:00	00:00:00	998	00:00:00	15:00:00	998	08:00:00	15:00:00	FALSE
1	1	2	2	1	07:00:00	00:00:00	998	00:00:00	16:00:00	998	07:00:00	16:00:00	FALSE
1	1	2	1	1	07:00:00	00:00:00	998	00:00:00	15:00:00	998	07:00:00	15:00:00	FALSE
1	1	2	2	1	08:00:00	00:00:00	998	00:00:00	14:00:00	998	08:00:00	14:00:00	FALSE
1	1	2	2	1	07:00:00	00:00:00	998	00:00:00	16:00:00	998	07:00:00	16:00:00	FALSE
1	1	2	2	1	07:00:00	00:00:00	998	00:00:00	16:00:00	998	07:00:00	16:00:00	FALSE
1	1	2	2	1	08:00:00	00:00:00	998	00:00:00	17:00:00	998	08:00:00	17:00:00	FALSE
1	1	2	2	2	00:00:00	00:00:00	998	00:00:00	00:00:00	998	00:00:00	00:00:00	TRUE
1	1	2	2	1	08:00:00	00:00:00	998	00:00:00	16:30:00	998	08:00:00	16:30:00	FALSE
1	1	2	2	1	08:00:00	00:00:00	998	00:00:00	16:00:00	998	08:00:00	16:00:00	FALSE
1	2	2	1	1	08:00:00	00:00:00	998	12:00:00	00:00:00	998	08:00:00	13:59:59.712000	FALSE
[truncated: 14,205 more rows]

## Sheet: observacoes_Correcao
Código de variável	OBSERVAÇÃO	O QUE SERÁ FEITO NA BASE DE DADOS?
V_3_1	Existem 9 respostas 998. Esses mesmos nove casos, só respondem as variáveis V_6_3_2_1; V_6_3_2_2; V_6_3_3_1; V_6_3_3_2	Excluídos
V.3.2 ES	O 1º PULO (Se SIM, pule para o bloco V.5, RESPOSTAS SIM = 14858 ) NÃO FUNCIONA: V_4_1 (23 Casos respondem); nas variáveis V_4_2_1 à V_4_2_9 (8 casos respondem) e a variável V_4_3 (19 casos respondem)	ARRUMADO, adicionar no instrumento que as questões V.3.3 e V.3.4 também são puladas quando é marcado 1 na questão V.3.2.
	O 2º PULO ( SE NÃO, responder o bloco V.4. RESPOSTAS NÃO = 1347, Neste caso 1.347 casos tem que responder este bloco V.4). Mas existem mais casos com 998 nas resposastas do que com 1 ou 2. ( variável V_4_1 está OK, os 1.347 casos responderam 1 ou 2), ( das variáveis V_4_2_1 à V_4_2_9 possuiem 982 casos com respostas "998" e apenas 365 casos com respostas 1 ou 2 ), ( A variável V_4_3 está OK, todo…	ok.
V. 3.3 - V. 3.4	Dos 1347 que deveriam responder (Quem respondeu NÃO na anterior) apenas 886 responderam entres as categorias de respostas 1 a 4. O restante, 461 responderam 998. Não era pra ocorrer 998 pra quem respondeu "NÃO" na Q. anterior	Foi criado o código 999 para 22 equipes que deveriam ter respondido mas não aconteceu. Mudar no dicionário e instrumento, quando aparecerem as respostas 2 e 999 na questão V.3.3, a questão V.3.4 recebe 998.
V.4.2.1	Era pra todos os 1347 casos que responderam "NÃO" na Q V.3.2, responder esta questão. No entanto, destes 1347, 982 não responderam.	Adicionar no dicionário e instrumento o pulo que a questão V.4.1 tem nesta.
V.4.2.2	Era pra todos os 1347 casos que responderam "NÃO" na Q V.3.2, responder esta questão. No entanto, destes 1347, 982 não responderam.	Adicionar no dicionário e instrumento o pulo que a questão V.4.1 tem nesta.
V.4.2.3	Era pra todos os 1347 casos que responderam "NÃO" na Q V.3.2, responder esta questão. No entanto, destes 1347, 982 não responderam.	Adicionar no dicionário e instrumento o pulo que a questão V.4.1 tem nesta.
V.4.2.4	Era pra todos os 1347 casos que responderam "NÃO" na Q V.3.2, responder esta questão. No entanto, destes 1347, 982 não responderam.	Adicionar no dicionário e instrumento o pulo que a questão V.4.1 tem nesta.
V.4.2.5	Era pra todos os 1347 casos que responderam "NÃO" na Q V.3.2, responder esta questão. No entanto, destes 1347, 982 não responderam.	Adicionar no dicionário e instrumento o pulo que a questão V.4.1 tem nesta.
V.4.2.6	Era pra todos os 1347 casos que responderam "NÃO" na Q V.3.2, responder esta questão. No entanto, destes 1347, 982 não responderam.	Adicionar no dicionário e instrumento o pulo que a questão V.4.1 tem nesta.
V.4.2.7	Era pra todos os 1347 casos que responderam "NÃO" na Q V.3.2, responder esta questão. No entanto, destes 1347, 982 não responderam.	Adicionar no dicionário e instrumento o pulo que a questão V.4.1 tem nesta.
V.4.2.8	Era pra todos os 1347 casos que responderam "NÃO" na Q V.3.2, responder esta questão. No entanto, destes 1347, 982 não responderam.	Adicionar no dicionário e instrumento o pulo que a questão V.4.1 tem nesta.
V.4.2.9	Era pra todos os 1347 casos que responderam "NÃO" na Q V.3.2, responder esta questão. No entanto, destes 1347, 982 não responderam.	Adicionar no dicionário e instrumento o pulo que a questão V.4.1 tem nesta.
v.4.3	Apareceram 3 casos com 998.	Foi adicionado o código 999 MUDAR NO DICIONÁRIO E INSTRUMENTO.
V. 4.6	Era pra todos os 1347 casos que responderam "NÃO" na Q V.3.2, responder esta questão. No entanto, nenhum respondeu	Só existe 998... Excluído
V_6_1	Tinha um Caso de 998, aparentemente a intrevista parou na metade.	Excluído.
V_6_3_2 e V_6_3_3	Horarários entrada e saída, respectivamente.	Adicionar no dicionário e instrumento.
V_7_23 e V_7_23_1	Apareceram 4 mil casos com 998.	Viraram 999. Adicionar ao dicionário esta opção de resposta e o pulo que ela causa no V_7_23_1
V_8_37 e V_8_37_1	Apareceram casos com 998.	Viraram 999. Adicionar ao dicionário esta opção de resposta e o pulo que ela causa no V_8_37_1

## Sheet: BD
CNES	IBGE	UF	CIDADE	CNES_contrat	Novo_CNES	Nome_UBS	Aplicação_AE	Motivo	Coordenadas	Endereço	V_3_1	V_3_2	V_3_3	V_3_4	V_4_1	V_4_2_1	V_4_2_2	V_4_2_3	V_4_2_4	V_4_2_5	V_4_2_6	V_4_2_7	V_4_2_8	V_4_2_9	V_4_3	V_5_1_1	V_5_1_2	V_5_1_3	V_5_1_4	V_5_1_5	V_5_2_1	V_5_2_2	V_5_2_3	V_5_2_4	V_5_2_5	V_5_2_6	V_5_2_7	V_5_3_1	V_5_3_2	V_6_1_1	V_6_1_2	V_6_1_3	V_6_2_1	V_6_2_2	V_6_2_3	V_6_2_4	V_6_2_5	V_6_2_6	V_6_2_7
3382745	120001	AC	Acrelândia	1	998	UNIDADE DE SAUDE DA FAMILIA CICERO BATISTA	1	998	-9.811896085738852;-67.09406375884815	RAMAL GRANADA KM 16	1	1	998	998	998	998	998	998	998	998	998	998	998	998	998	2	1	2	2	2	2	2	2	2	2	2	2	1	2	1	2	2	1	1	1	1	1	2	2
3393984	120001	AC	Acrelândia	1	998	UNIDADE DE SAUDE DA FAMILIA RICARDO MONTEIRO ROLA	1	998	-10.07539629936189;-67.0514059066753	RUA 07 QUEDAS	1	1	998	998	998	998	998	998	998	998	998	998	998	998	998	2	2	2	2	2	1	2	2	2	2	2	2	2	2	1	1	2	1	1	1	1	1	2	2
3638685	120001	AC	Acrelândia	1	998	UNIDADE DE SAUDE DA FAMILIA JOAO DANIEL DAMASCENO	1	998	-9.827216863631916;-66.88053846359058	BR 364 KM 114	1	1	998	998	998	998	998	998	998	998	998	998	998	998	998	1	1	2	1	1	2	2	2	2	2	2	2	2	2	1	2	2	1	1	1	1	1	2	2
2001357	120010	AC	Brasiléia	1	998	ESF PEDRO OLIVEIRA DE SOUZA	1	998	-10.819033384322806;-69.22839403152264	ESTRADA DO PACIFICO KM 68 BR 317	1	1	998	998	998	998	998	998	998	998	998	998	998	998	998	1	1	2	1	1	2	2	2	2	2	2	2	2	2	1	2	2	1	1	1	1	1	2	2
2001462	120010	AC	Brasiléia	1	998	ESF DR RICARDO BARBOSA DA SILVA	1	998	-10.953465700149218;-68.92888784408369	ESTRADA DO PACIFICO KM 26 BR 317	1	1	998	998	998	998	998	998	998	998	998	998	998	998	998	1	1	2	1	1	2	2	2	2	2	2	2	2	2	1	2	2	1	1	1	1	1	2	2
2001470	120010	AC	Brasiléia	1	998	ESF FRANCISCO DE ASSIS	1	998	-11.002914905547776;-68.75606775283613	RUA PEDRO ALEXANDRINO NETO	1	1	998	998	998	998	998	998	998	998	998	998	998	998	998	1	1	2	1	1	2	2	2	2	2	2	2	2	2	1	1	2	1	1	1	1	1	2	2
3042553	120010	AC	Brasiléia	1	998	ESF JOSE MARIA DE SOUZA SANTOS	1	998	-11.013826131820359;-68.74823570251264	AV GENY ASSIS	1	1	998	998	998	998	998	998	998	998	998	998	998	998	998	1	1	2	1	1	1	2	2	2	2	2	2	2	2	1	1	2	1	1	1	1	1	2	2
7058322	120010	AC	Brasiléia	1	998	ESF ANTONIO MONTEIRO DOS REIS	1	998	-10.993602275848069;-68.75422239303388	RUA PREFEITO VALDEMIR LOPES	1	1	998	998	998	998	998	998	998	998	998	998	998	998	998	1	1	2	1	1	2	2	2	2	2	2	2	2	2	1	1	2	1	1	1	1	1	2	2
2002876	120013	AC	Bujari	1	998	CENTRO DE SAUDE RAIMUNDA PORFIRIO DE BRITO RAMOS	1	998	-9.827892780303669;-67.9554605483989	RUA PROJETADA DO FORUM	1	1	998	998	998	998	998	998	998	998	998	998	998	998	998	1	1	2	1	1	1	2	2	2	2	2	1	2	2	2	1	2	2	1	1	1	1	2	2
2002884	120013	AC	Bujari	1	998	U S F MARIA IZA VIANA DE CASTRO	1	998	-9.824931621551228;-67.94998884200852	RUA JOSE PEREIRA GURGEL	2	1	998	998	998	998	998	998	998	998	998	998	998	998	998	1	2	1	1	1	1	2	2	2	1	2	1	2	2	1	1	2	1	1	1	1	1	2	2
2000237	120020	AC	Cruzeiro do Sul	1	998	UNIDADE DE SAUDE DA FAMILIA J LINS	1	998	-7.630348205566184;-72.66602039336946	RUA Siqueira Campos	1	2	1	3	2	998	998	998	998	998	998	998	998	998	2	1	1	2	1	1	2	2	2	2	2	2	2	2	2	1	1	2	1	1	1	1	1	2	2
2000326	120020	AC	Cruzeiro do Sul	1	998	UNIDADE DE SAUDE DA FAMILIA GEOSETE MARIANO COELHO	1	998	-7.626861333846825;-72.68541812896517	AV 15 DE NOVEMBRO	1	2	1	4	1	1	1	1	1	1	1	1	1	1	2	1	1	1	1	1	2	2	2	2	2	2	2	2	2	1	2	2	1	1	1	1	1	2	2
2000334	120020	AC	Cruzeiro do Sul	1	998	UNIDADE DA SAUDE DA FAM FRANCISCO ARY DA SILVEIRA	1	998	-7.615971565246361;-72.66750097274569	RUA SAO PAULO	3	1	998	998	998	998	998	998	998	998	998	998	998	998	998	1	1	1	1	1	2	2	2	2	2	2	2	2	2	1	2	2	1	1	1	1	1	2	2
2000342	120020	AC	Cruzeiro do Sul	1	998	UNIDADE DE SAUDE DA FAMILIA ABEL PINHEIRO	1	998	-7.616121768951195;-72.68432378768709	RUA MORADA FELIZ	3	1	998	998	998	998	998	998	998	998	998	998	998	998	998	1	1	2	2	1	2	2	2	2	2	2	2	2	2	1	1	2	1	1	1	1	1	2	2
2000369	120020	AC	Cruzeiro do Sul	1	998	UNIDADE DA SAUDE DA FAM JOSE MATHEUS ARNALDO DOS SANTOS	1	998	-7.639349699020164;-72.66254425048616	Rua Santo Antonio	1	1	998	998	998	998	998	998	998	998	998	998	998	998	998	1	1	1	1	2	2	2	2	2	2	2	2	2	2	1	1	2	1	1	1	1	1	2	2
2002914	120020	AC	Cruzeiro do Sul	1	998	UNIDADE SAUDE DA FAMILIA 25 DE AGOSTO	1	998	-7.630348205566184;-72.66614913940218	AV 25 DE AGOSTO	1	2	1	3	1	1	1	1	1	1	1	1	1	1	1	1	1	1	1	1	2	2	2	2	2	2	2	2	2	1	1	2	1	1	1	1	1	2	2
5710111	120020	AC	Cruzeiro do Sul	1	998	UNIDADE DE SAUDE DA FAMILIA NESTOR SOARES DE VASCONCELOS	1	998	-7.626936435699242;-72.68565416335848	AV 7 DE SETEMBRO	1	1	998	998	998	998	998	998	998	998	998	998	998	998	998	2	2	2	2	2	2	2	2	2	2	2	2	2	2	2	1	2	1	1	1	1	1	2	2
6634230	120025	AC	Epitaciolândia	1	998	ESF JOSE PAULO DE SOUZA	1	998	-11.030230522155442;-68.73739957809248	RUA CAPITAO PEDRO VASCONCELOS	1	1	998	998	998	998	998	998	998	998	998	998	998	998	998	1	1	2	1	1	2	2	1	2	2	2	2	2	2	1	2	2	1	1	1	1	1	2	2
2000067	120030	AC	Feijó	1	998	U S F FRANCISCA LIMA	1	998	-8.158324956893685;-70.34880638122354	RUA ALUIZIO MACAMBIRA	1	1	998	998	998	998	998	998	998	998	998	998	998	998	998	1	1	2	1	1	2	2	2	2	2	2	2	2	2	1	2	2	1	1	1	1	1	2	2
5354072	120032	AC	Jordão	1	998	UNIDADE DE SAUDE DA FAMILIA ANTONIO RODRIGUES DOURADO	1	998	-9.189687967300149;-71.95038557052403	RUA ROMILDO MAGALHAES	1	1	998	998	998	998	998	998	998	998	998	998	998	998	998	1	1	2	1	1	1	2	2	2	2	2	2	2	2	1	1	2	1	1	1	1	1	2	2
2002132	120035	AC	Marechal Thaumaturgo	1	998	USF DR NALDIR MARIANO	1	998	-8.949329853057602;-72.78815746307161	RUA FRANCISCO BEZERRA	1	1	998	998	998	998	998	998	998	998	998	998	998	998	998	1	1	2	2	2	2	2	2	2	2	2	2	2	2	1	1	2	1	1	1	1	1	2	2
2000989	120038	AC	Plácido de Castro	1	998	U S F DOLORES SILVA VALENTIN	1	998	-10.32188057899445;-67.18654632568165	RUA EPITACIO PESSOA	1	1	998	998	998	998	998	998	998	998	998	998	998	998	998	1	1	1	1	1	2	2	2	2	2	2	2	2	2	1	1	2	1	1	1	1	1	2	2
2002922	120038	AC	Plácido de Castro	1	998	U S F JOAO DE DEUS	1	998	-10.318318605422673;-67.19163179397388	ROD AC 40 KM 02	1	1	998	998	998	998	998	998	998	998	998	998	998	998	998	1	1	1	1	1	2	2	2	2	2	2	2	2	2	1	2	2	1	1	1	1	1	2	2
2002930	120038	AC	Plácido de Castro	1	998	U S F MARIA DE FATIMA FERREIRA DE PAULA	1	998	-10.334347486495671;-67.18613862991138	RUA CORONEL FONTINELE DE CASTRO	1	1	998	998	998	998	998	998	998	998	998	998	998	998	998	1	1	2	1	2	2	2	2	2	2	2	2	2	2	1	1	2	1	1	1	1	1	2	2
3595943	120038	AC	Plácido de Castro	1	998	U S F FRANCISCO DE CASTRO	1	998	-10.063852071761792;-67.29840517043871	RUA AQUIRI	1	1	998	998	998	998	998	998	998	998	998	998	998	998	998	2	2	2	2	2	1	2	2	2	2	2	2	1	2	1	2	2	1	1	1	1	1	2	2
5493455	120038	AC	Plácido de Castro	1	998	U S F MARIO GOMES DA SILVA	1	998	-10.331676006316838;-67.52124309539599	ROD AC 40 KM 58	1	2	2	998	2	998	998	998	998	998	998	998	998	998	2	2	2	2	2	2	2	2	2	2	2	2	2	2	2	1	2	2	1	1	1	1	1	2	2
6411312	120038	AC	Plácido de Castro	1	998	U S F LUCIO ALVES DA SILVA	1	998	-10.327738523482976;-67.18502283096119	RUA OLIMPIO DA SILVA GOMES	1	2	1	4	2	998	998	998	998	998	998	998	998	998	2	1	1	1	1	1	2	2	2	2	2	2	2	2	2	1	1	2	1	1	1	1	1	2	2
5360064	120038	AC	Plácido de Castro	1	998	U S F RAIMUNDO NONATO DE SOUZA MARQUES	1	998	-10.198273658752145;-67.16487407684131	RODOVIA AC 475 KM 14	1	1	998	998	998	998	998	998	998	998	998	998	998	998	998	1	1	1	1	1	2	2	2	2	2	2	2	2	2	1	1	2	2	2	2	1	1	2	2
2001012	120040	AC	Rio Branco	1	998	USF MOCINHA MAGALHAES	1	998	-9.941210746764847;-67.85922288894456	RUA DA BANANA	2	1	998	998	998	998	998	998	998	998	998	998	998	998	998	1	1	2	2	1	2	2	2	2	2	2	2	2	2	1	1	2	1	2	1	2	1	2	2
2003155	120040	AC	Rio Branco	1	998	USF PORTAL DA AMAZONIA CALAFATE	1	998	-9.978547096252152;-67.87207603454392	ESTRADA DO CALAFATE Q C C 13	1	1	998	998	998	998	998	998	998	998	998	998	998	998	998	1	1	2	1	1	2	2	2	2	2	2	2	2	2	1	1	2	1	1	1	1	1	2	2
2003198	120040	AC	Rio Branco	1	998	USF BOA UNIAO	1	998	-9.994726181029984;-67.83038377761643	RUA 10 DE JANEIRO	1	1	998	998	998	998	998	998	998	998	998	998	998	998	998	1	1	1	1	1	2	2	2	2	2	2	2	2	2	1	1	2	1	1	1	1	1	2	2
2003279	120040	AC	Rio Branco	1	998	USF BELO JARDIM III LIBERDADE CATUABA VISTA ALEGRE RURAL	1	998	-9.967947006225296;-67.7320218086223	BR 364 RAMAL BELO JARDIM	1	1	998	998	998	998	998	998	998	998	998	998	998	998	998	1	1	2	2	1	1	2	2	2	1	1	2	2	2	1	2	2	1	1	1	1	2	2	2
3015475	120040	AC	Rio Branco	1	998	USF PLATILDE OLIVEIRA II	1	998	-9.92918372154207;-67.8320360183696	RUA RIO DE JANEIRO	2	1	998	998	998	998	998	998	998	998	998	998	998	998	998	1	1	1	1	1	2	2	2	2	2	2	2	2	2	1	1	2	1	1	1	1	1	2	2
3331911	120040	AC	Rio Branco	1	998	USF AMAPA ZONA RURAL	1	998	-10.03449797630281;-67.82368898391526	VIA VERDE ANTIGA ESTRADA DO AMAPA	1	1	998	998	998	998	998	998	998	998	998	998	998	998	998	1	1	2	2	1	2	2	2	2	2	2	2	2	2	1	2	2	1	1	1	1	1	2	2
3331946	120040	AC	Rio Branco	1	998	USF VILA ACRE	1	998	-10.041278600692458;-67.79774665832322	RUA MONTE SINAI	1	1	998	998	998	998	998	998	998	998	998	998	998	998	998	1	1	2	1	1	2	2	2	2	2	2	2	2	2	1	1	2	1	1	2	2	2	2	2
2000660	120045	AC	Senador Guiomard	1	998	CENTRO DE SAUDE MARIA DO SOCORRO CAVALCANTE	1	998	-10.152021646499339;-67.73916721343798	AVENIDA CASTELO BRANCO	1	2	1	1	2	998	998	998	998	998	998	998	998	998	2	1	1	2	1	1	2	2	2	2	2	2	2	2	2	1	1	2	1	1	1	1	1	2	2
2000881	120050	AC	Sena Madureira	1	998	UNIDADE BASICA DE SAUDE CARLOS AFONSO VIEIRA	1	998	-9.066553115844464;-68.6593794822673	RUA CUNHA VASCONCELOS	1	1	998	998	998	998	998	998	998	998	998	998	998	998	998	1	1	1	1	1	2	2	2	2	2	2	2	2	2	1	1	2	1	1	1	1	1	2	2
2000903	120050	AC	Sena Madureira	1	998	UNIDADE BASICA DE SAUDE FLORLIRIO PEREIRA LUSTOSA	1	998	-9.068527221679425;-68.67118120193282	AV ORLEIR CAMELI	1	1	998	998	998	998	998	998	998	998	998	998	998	998	998	1	1	1	1	1	2	2	2	2	2	2	2	2	2	1	1	2	1	1	1	1	1	2	2
2000938	120050	AC	Sena Madureira	1	998	UNIDADE BASICA DE SAUDE RICIOTI TAMBURINI	1	998	-9.064965248107647;-68.65227699279586	RUA BEIRO RIO	1	1	998	998	998	998	998	998	998	998	998	998	998	998	998	1	2	2	1	1	2	2	2	2	2	2	2	2	2	1	1	2	1	1	1	1	1	2	2
2002566	120050	AC	Sena Madureira	1	998	UNIDADE BASICA DE SAUDE LAURO FONTES DA SILVA	1	998	-9.059579372405743;-68.66070985793868	RUA NEWTON PRADO	1	1	998	998	998	998	998	998	998	998	998	998	998	998	998	1	1	1	1	1	2	2	2	2	2	2	2	2	2	1	1	2	1	1	1	1	1	2	2
3007367	120050	AC	Sena Madureira	1	998	UNIDADE BASICA DE SAUDE AGUINALDO NUNES DE OLIVEIRA	1	998	-9.073441028594708;-68.65459442138473	RUA PADRE EGIDIO	1	1	998	998	998	998	998	998	998	998	998	998	998	998	998	1	1	1	1	1	2	2	2	2	2	2	2	2	2	1	1	2	1	1	1	1	1	2	2
3449432	120050	AC	Sena Madureira	1	998	UNIDADE DE SAUDE DA FAMILIA FLORIANO FLORENTINO M DA SILVA	1	998	-9.057015180587506;-68.6642074584941	RUA JOSE FELIX	1	1	998	998	998	998	998	998	998	998	998	998	998	998	998	1	1	1	1	1	2	2	2	2	2	2	2	2	2	1	1	2	1	1	1	1	1	2	2
3541592	120050	AC	Sena Madureira	1	998	UNIDADE BASICA DE SAUDE MARIA DAS DORES DE PAULA	1	998	-9.073097705840802;-68.66214752197067	RUA ANTONIO CARLOS PEREIRA	1	1	998	998	998	998	998	998	998	998	998	998	998	998	998	1	1	1	1	1	2	2	2	2	2	2	2	2	2	1	1	2	1	1	1	1	1	2	2
6992811	120050	AC	Sena Madureira	1	998	MANOEL FERNANDES VIEIRA	1	998	-9.084362983703349;-68.67615938186447	RUA CANARIO	1	1	998	998	998	998	998	998	998	998	998	998	998	998	998	1	1	1	1	1	2	2	2	2	2	2	2	2	2	1	1	2	1	1	1	1	1	2	2
2000113	120060	AC	Tarauacá	1	998	UNIDADE DE SAUDE DA FAMILIA MARILIA VIEIRA LIMA DE SOUZA	1	998	-8.152617216109993;-70.73154687881264	RUA CEL PINHEIRO CAVALCANTE	1	1	998	998	998	998	998	998	998	998	998	998	998	998	998	1	1	2	2	1	2	1	2	1	2	2	2	2	1	1	1	2	1	1	1	1	1	2	2
2000164	120060	AC	Tarauacá	1	998	UNIDADE DE S DA FAMILIA MARIA DA LUZ	1	998	-8.160567283630135;-70.77059984206947	RUA ANTONIO PINTO	1	1	998	998	998	998	998	998	998	998	998	998	998	998	998	2	2	1	1	1	1	2	1	2	2	2	2	2	1	1	1	2	1	1	1	1	1	2	2
3462366	120060	AC	Tarauacá	1	998	UNIDADE DE SAUDE DA FAMILIA MARIA ESPANHOL DA SILVA	1	998	-8.152788877486946;-70.7580685615519	RUA CAPITAO HIPOLITO	2	1	998	998	998	998	998	998	998	998	998	998	998	998	998	1	1	1	1	1	2	2	2	2	2	2	2	2	1	1	1	2	1	1	1	1	1	2	2
3810771	120060	AC	Tarauacá	1	998	UNIDADE DE S DA FAMILIA DR JOSE LEONCIO GOMES RODRIGUES	1	998	-8.158636093139412;-70.77248811721596	RUA EPAMINONDAS JACOME	1	1	998	998	998	998	998	998	998	998	998	998	998	998	998	2	1	2	2	1	2	2	2	2	2	2	2	2	2	1	1	2	1	1	1	1	1	2	2
3901009	120060	AC	Tarauacá	1	998	UNIDADE DE SAUDE DA FAMILIA 24 DE ABRIL	1	998	-8.157359361648323;-70.77587842941078	RUA FLORIANO PEIXOTO	1	1	998	998	998	998	998	998	998	998	998	998	998	998	998	1	1	1	1	1	2	2	2	2	2	2	2	2	2	1	1	2	1	1	1	1	1	2	2
5174678	120060	AC	Tarauacá	1	998	USF PADRE HUBERT GROSSHEIM	1	998	-8.16239118576026;-70.76444149017128	RUA JOAO PESSOA	1	1	998	998	998	998	998	998	998	998	998	998	998	998	998	1	1	2	1	1	2	2	2	2	2	2	2	2	1	1	2	2	1	1	1	1	1	2	2
5371643	120060	AC	Tarauacá	1	998	UNIDADE MOVEL DE SAUDE PADRE HUBERT GROSSHEIM II	1	998	-8.159279823302986;-70.76330423354896	RIOS TARAUACA E MURU	1	1	998	998	998	998	998	998	998	998	998	998	998	998	998	1	1	2	2	1	2	2	2	2	2	2	2	2	2	1	1	2	1	1	1	1	1	2	2
2001934	120070	AC	Xapuri	1	998	UNIDADE DE SAUDE DA FAMILIA JOSE RAIMUNDO DE MELO	1	998	-10.66325068473785;-68.48975658416549	RUA DO AEROPORTO	1	1	998	998	998	998	998	998	998	998	998	998	998	998	998	2	1	1	2	1	2	2	2	2	2	2	2	2	2	1	1	2	1	1	1	1	1	2	2
2000504	120080	AC	Porto Acre	1	998	UNIDADE DE SAUDE DA FAMILIA MILTON CABRAL DE SOUZA	1	998	-9.679491519927698;-67.74202108382983	AVENIDA ROMUALDO ROSAS	1	1	998	998	998	998	998	998	998	998	998	998	998	998	998	1	1	2	1	1	2	2	2	2	2	2	2	2	2	1	2	2	1	1	1	1	2	2	2
2001101	120080	AC	Porto Acre	1	998	UNIDADE DE SAUDE DA FAMILIA OSWALDO CRUZ	1	998	-9.727267026900963;-67.698826789854	ROD AC 10 KM 29	1	1	998	998	998	998	998	998	998	998	998	998	998	998	998	1	1	1	1	1	2	2	2	2	2	2	2	2	2	1	2	2	1	1	1	1	1	2	2
2001128	120080	AC	Porto Acre	1	998	UNIDADE DE SAUDE DA FAMILIA MARIA SOLEDADE SOARES GADELHA	1	998	-9.59333896636935;-67.54295825958056	ROD AC 10KM 56	1	1	998	998	998	998	998	998	998	998	998	998	998	998	998	1	1	2	1	1	2	2	2	2	2	2	2	2	2	1	1	2	1	1	1	1	1	2	2
3323293	120080	AC	Porto Acre	1	998	UNIDADE DE SAUDE DA FAMILIA MANOEL BAYMA	1	998	-9.755451679229452;-67.35775709152026	BR364 KM 72	1	1	998	998	998	998	998	998	998	998	998	998	998	998	998	1	1	2	1	1	2	2	2	2	2	2	2	2	2	1	2	2	1	1	1	1	1	2	2
3323307	120080	AC	Porto Acre	1	998	UNIDADE DE SAUDE DA FAMILIA ALVARO ARAUJO NOBRE	1	998	-9.523537158965787;-67.77568817138474	RAMAL BOA FE	1	2	2	998	2	998	998	998	998	998	998	998	998	998	2	1	1	2	1	1	2	2	2	2	2	2	2	2	2	1	1	2	1	1	1	1	2	2	2
2719762	270010	AL	Água Branca	1	998	CENTRO DE SAUDE MUNICIPAL DE AGUA BRANCA	1	998	997	RUA NOSSA SENHORA DA CONCEICAO	1	1	998	998	998	998	998	998	998	998	998	998	998	998	998	1	1	2	2	1	2	2	2	2	2	2	2	2	2	1	1	2	2	1	1	1	2	2	2
2007932	270020	AL	Anadia	1	998	USF TABULEIRO	1	998	-9.701485848593554;-36.346992395816144	POVOADO TABULEIRO GRANDE	1	1	998	998	998	998	998	998	998	998	998	998	998	998	998	1	1	1	1	1	2	2	2	1	2	2	2	2	2	1	1	2	1	1	1	1	1	2	2
2011352	270020	AL	Anadia	1	998	USF DUAS ESTRADAS	1	998	-9.686348491134007;-36.28962401796489	STIO DUAS ESTRADAS	1	1	998	998	998	998	998	998	998	998	998	998	998	998	998	1	1	1	1	1	2	2	1	2	2	2	2	2	2	1	1	2	1	1	1	1	1	2	2
2004798	270030	AL	Arapiraca	1	998	III CENTRO DE SAUDE	1	998	997	RUA JOSE JAILSON ALVES	1	1	998	998	998	998	998	998	998	998	998	998	998	998	998	1	1	1	1	1	2	2	2	2	2	2	2	2	2	1	1	2	1	1	1	1	1	2	2
2004828	270030	AL	Arapiraca	1	998	USF CANAFISTULA	1	998	-9.758994769188432;-36.63678949638864	RUA JOSE FERNANDES LOPES	1	1	998	998	998	998	998	998	998	998	998	998	998	998	998	1	1	1	1	1	2	2	2	2	2	2	2	2	2	1	1	2	1	1	1	1	1	2	2
2004836	270030	AL	Arapiraca	1	998	USF MANOEL TELES	1	998	-9.75766050877279;-36.67041256322941	RUA ANTONIO CAVALCANTE GAMA	1	1	998	998	998	998	998	998	998	998	998	998	998	998	998	1	1	1	1	1	2	2	2	2	2	2	2	2	2	1	1	2	1	1	1	1	1	2	2
2004852	270030	AL	Arapiraca	1	998	USF BANANEIRAS	1	998	997	VILA BANANEIRAS	1	1	998	998	998	998	998	998	998	998	998	998	998	998	998	1	1	1	1	1	2	2	2	2	2	2	2	2	2	1	1	2	1	1	1	1	1	2	2
2004860	270030	AL	Arapiraca	1	998	USF VILA SAO JOSE	1	998	-9.643603088592787;-36.67843128621609	POVOADO LAGOA DO RANCHO	1	1	998	998	998	998	998	998	998	998	998	998	998	998	998	1	1	1	2	1	2	2	2	2	2	2	2	2	2	1	1	2	1	1	1	1	2	2	2
2004879	270030	AL	Arapiraca	1	998	USF BOA VISTA	1	998	-9.777519801353531;-36.635371934963864	RUA LEONCIO SALU	1	1	998	998	998	998	998	998	998	998	998	998	998	998	998	1	1	1	1	1	2	2	2	2	2	2	1	2	2	1	1	2	1	1	1	1	1	2	2
2004887	270030	AL	Arapiraca	1	998	USF PRIMAVERA	1	998	-9.767889111794483;-36.661642718410796	RUA PEDRO ALVARES CABRAL	1	1	998	998	998	998	998	998	998	998	998	998	998	998	998	1	1	1	1	1	2	2	2	2	2	2	2	2	2	1	1	2	1	1	1	1	1	2	2
2004909	270030	AL	Arapiraca	1	998	USF BATINGAS	1	998	-9.805032714738534;-36.61929543705001	VILA BATINGAS	1	1	998	998	998	998	998	998	998	998	998	998	998	998	998	1	1	1	2	1	2	2	2	2	2	2	1	1	2	1	1	2	1	1	1	1	1	2	2
2004941	270030	AL	Arapiraca	1	998	I CENTRO DE SAUDE	1	998	-9.768282623153596;-36.65308534966342	RUA MUNIZ FALCAO	1	1	998	998	998	998	998	998	998	998	998	998	998	998	998	1	1	2	1	1	2	2	2	2	2	2	2	2	2	1	1	2	1	1	1	1	1	2	2
2005077	270030	AL	Arapiraca	1	998	USF CANGANDU	1	998	-9.793573154867078;-36.58301455408304	VILA CANGANDU	1	1	998	998	998	998	998	998	998	998	998	998	998	998	998	1	1	1	1	1	2	2	2	2	2	2	2	1	1	1	1	2	1	1	1	1	1	2	2
2005085	270030	AL	Arapiraca	1	998	USF COHAB NOVA	1	998	997	RUA PAO DE ACUCAR	1	1	998	998	998	998	998	998	998	998	998	998	998	998	998	1	1	2	1	1	2	2	2	2	2	2	2	2	2	1	1	2	1	1	1	1	1	2	2
2005093	270030	AL	Arapiraca	1	998	USF VILA SAO FRANCISCO	1	998	-9.733735963670199;-36.72931037796992	POVOADO VILA SAO FRANCISCO	1	1	998	998	998	998	998	998	998	998	998	998	998	998	998	1	1	1	1	1	2	2	2	2	2	2	2	2	2	1	1	2	1	1	1	1	1	2	2
2005174	270030	AL	Arapiraca	1	998	USF BAIXA DA ONCA SERAPIAO DURVAL	1	998	-9.812777084325566;-36.66346598144697	POVOADO BAIXA DA ONCA	1	1	998	998	998	998	998	998	998	998	998	998	998	998	998	1	1	2	1	1	2	2	2	2	2	2	2	2	2	1	1	2	1	1	1	1	1	2	2
2005239	270030	AL	Arapiraca	1	998	II CENTRO	1	998	-9.735337771268064;-36.67445072582194	RUA EXPEDICIONARIOS BRASILEIROS	1	1	998	998	998	998	998	998	998	998	998	998	998	998	998	1	1	1	1	1	2	2	2	2	2	2	2	2	2	1	1	2	1	1	1	1	1	2	2
2005263	270030	AL	Arapiraca	1	998	USF TEOTONIO VILELA	1	998	-9.74527252562385;-36.658464136119505	PRACA ANTONIO CAETANO	1	1	998	998	998	998	998	998	998	998	998	998	998	998	998	1	1	1	1	1	2	2	2	2	2	2	2	2	2	1	1	2	1	1	1	1	1	2	2
2005301	270030	AL	Arapiraca	1	998	UNIDADE BASICA DE CACIMBAS DR JUDA FERNANDES LIMA	1	998	-9.759372788203189;-36.665068517272054	RUA VEREADOR BENICIO ALVES DE OLIVEIRA	1	1	998	998	998	998	998	998	998	998	998	998	998	998	998	1	1	1	1	1	2	2	2	2	2	2	2	2	2	1	1	2	1	1	1	1	1	2	2
2005328	270030	AL	Arapiraca	1	998	USF CAVACO DR JOSE FERNANDES	1	998	-9.73749699881071;-36.67742486832316	RUA JOSE MONTEIRO DA SILVA	1	1	998	998	998	998	998	998	998	998	998	998	998	998	998	1	1	1	1	1	2	2	2	2	2	2	2	2	2	1	1	2	1	1	1	1	1	2	2
2005336	270030	AL	Arapiraca	1	998	USF CAPIM	1	998	997	POVOADO CAPIM	1	1	998	998	998	998	998	998	998	998	998	998	998	998	998	1	1	2	1	1	1	2	2	2	2	2	2	2	2	1	1	2	1	1	1	1	1	2	2
2005921	270030	AL	Arapiraca	1	998	IV CENTRO DE SAUDE	1	998	997	RUA NOSSA SENHORA DA SALETE	1	1	998	998	998	998	998	998	998	998	998	998	998	998	998	1	1	1	1	1	2	2	2	2	2	2	2	2	2	1	1	2	1	1	1	1	1	2	2
2005948	270030	AL	Arapiraca	1	998	USF PAU DARCO	1	998	-9.829837741958386;-36.62069815879371	POVOADO PAU DARCO	1	1	998	998	998	998	998	998	998	998	998	998	998	998	998	1	1	2	1	1	2	2	2	2	2	2	2	2	2	1	1	2	1	1	1	1	1	2	2
2695812	270030	AL	Arapiraca	1	998	USF ZELIA BARBOSA ROCHA DR EDLER LINS	1	998	-9.747769083834516;-36.67962846644114	RUA JOSE DE OLIVEIRA LIMA	1	1	998	998	998	998	998	998	998	998	998	998	998	998	998	1	1	2	1	1	1	2	2	2	2	2	2	1	2	1	1	2	1	1	1	1	1	2	2
3478920	270030	AL	Arapiraca	1	998	USF DR DANIEL HOULY	1	998	-9.753359171306503;-36.648587762719046	RUA SANTA RITA	1	1	998	998	998	998	998	998	998	998	998	998	998	998	998	1	1	1	1	1	2	2	2	2	2	2	2	2	2	1	1	2	1	1	1	1	1	2	2
5753198	270030	AL	Arapiraca	1	998	US JARDIM DAS PAINEIRAS	1	998	-9.743701977065445;-36.69093100615098	RUA ARAPIRACA	1	1	998	998	998	998	998	998	998	998	998	998	998	998	998	1	1	2	1	1	2	2	2	2	2	2	2	2	2	1	1	2	1	1	1	1	1	2	2
6438679	270030	AL	Arapiraca	1	998	USF BOM SUCESSO	1	998	-9.718518822680167;-36.67562158703913	RUA ALVORADA	1	1	998	998	998	998	998	998	998	998	998	998	998	998	998	1	1	2	1	1	2	2	2	2	2	2	2	2	2	1	1	2	1	1	1	1	1	2	2
6669344	270030	AL	Arapiraca	1	998	USF BAIXAO	1	998	-9.748300721383034;-36.67022147144117	RUA SANTOS DUMONT	1	1	998	998	998	998	998	998	998	998	998	998	998	998	998	1	1	1	1	1	2	2	2	2	2	2	2	2	2	1	1	2	1	1	1	1	1	2	2
6964567	270030	AL	Arapiraca	1	998	USF BRISA DO LAGO FERANDO LOURENCO	1	998	-9.780681139446758;-36.675900813345095	RUA PROJETADA	1	1	998	998	998	998	998	998	998	998	998	998	998	998	998	1	1	1	1	1	2	2	2	2	2	2	2	2	2	1	1	2	1	1	1	1	1	2	2
2007983	270040	AL	Atalaia	1	998	UNIDADE SAUDE DA FAMILIA SANTA INES	1	998	-9.511902395022833;-36.000266676826115	BAIRRO SANTA INES	1	1	998	998	998	998	998	998	998	998	998	998	998	998	998	1	2	2	2	1	2	2	2	2	2	2	2	1	2	1	1	2	1	1	2	1	2	2	2
2008009	270040	AL	Atalaia	1	998	UNIDADE SAUDE DA FAMILIA SAPUCAIA	1	998	-9.529894221761884;-36.063843700057774	POVOADO SAPUCAIA	1	1	998	998	998	998	998	998	998	998	998	998	998	998	998	1	1	2	1	1	2	2	2	2	2	2	2	1	2	1	1	2	1	1	1	1	1	2	2
2008017	270040	AL	Atalaia	1	998	UNIDADE SAUDE DA FAMILIA JENIPAPEIRO	1	998	-9.490796403222614;-36.02596474474032	JENIPAPEIRO	1	1	998	998	998	998	998	998	998	998	998	998	998	998	998	1	1	1	1	1	2	2	2	2	2	2	2	2	2	1	1	2	1	1	1	1	1	2	2
2008025	270040	AL	Atalaia	1	998	UNIDADE SAUDE DA FAMILIA BRANCA	1	998	-9.501649227233914;-36.09010511010012	BRANCA DE ATALAIA	1	1	998	998	998	998	998	998	998	998	998	998	998	998	998	2	2	2	2	2	2	2	2	2	2	2	2	2	2	1	1	2	1	1	1	1	1	2	2
2008033	270040	AL	Atalaia	1	998	UNIDADE SAUDE DA FAMILIA BOCA DA MATA	1	998	-9.547576045633832;-35.98242398022943	POVOADO BOCA DA MATA	1	2	2	998	2	998	998	998	998	998	998	998	998	998	2	1	2	2	2	1	1	2	2	2	2	2	2	1	1	1	1	2	2	1	1	1	2	2	2
2008041	270040	AL	Atalaia	1	998	UNIDADE SAUDE DA FAMILIA SANTO ANTONIO	1	998	-9.457325197992967;-36.02484591976776	POVOADO SANTO ANTONIO	1	1	998	998	998	998	998	998	998	998	998	998	998	998	998	1	2	1	2	1	1	2	2	2	2	2	2	1	1	1	1	2	1	1	1	1	1	2	2
2008068	270040	AL	Atalaia	1	998	UNIDADE SAUDE DA FAMILIA PORANGABA	1	998	-9.496893414399693;-36.202191736054395	POVOADO PORANGABA	2	1	998	998	998	998	998	998	998	998	998	998	998	998	998	1	1	2	1	1	1	2	2	2	2	2	2	2	2	1	1	2	1	1	1	1	1	2	2
2008084	270040	AL	Atalaia	1	998	UNIDADE SAUDE DA FAMILIA OURICURI	1	998	-9.543304695388915;-36.17544200781145	POVOADO OURICURI	1	1	998	998	998	998	998	998	998	998	998	998	998	998	998	2	2	2	2	2	2	2	2	2	2	2	2	2	2	1	1	2	2	1	1	1	1	2	2
2008092	270040	AL	Atalaia	1	998	UNIDADE SAUDE DA FAMILIA OLHOS DAGUA	1	998	-9.482801978089391;-36.00476508212734	POVOADO OLHOS DAGUA	1	1	998	998	998	998	998	998	998	998	998	998	998	998	998	1	1	1	1	1	2	2	2	2	2	2	2	2	2	1	1	2	1	1	1	1	1	2	2
2008114	270040	AL	Atalaia	1	998	UNIDADE SAUDE DA FAMILIA DOS ALTOS	1	998	997	ALTO JOAO MIRANDA	1	1	998	998	998	998	998	998	998	998	998	998	998	998	998	1	1	1	1	1	2	2	2	2	2	2	2	2	2	1	1	2	1	1	1	1	2	2	2
2008122	270040	AL	Atalaia	1	998	UNIDADE SAUDE DA FAMILIA CENTRO	1	998	-9.503471505143287;-36.02202322935366	CENTRO	1	1	998	998	998	998	998	998	998	998	998	998	998	998	998	1	1	2	1	1	2	2	2	1	2	2	2	2	2	1	1	2	1	1	1	1	1	2	2
2008130	270040	AL	Atalaia	1	998	UNIDADE SAUDE DA FAMILIA JOSE PAULINO	1	998	-9.509721643092943;-36.00955678781947	BAIRRO JOSE PAULINO	1	1	998	998	998	998	998	998	998	998	998	998	998	998	998	1	1	1	1	1	2	2	2	2	2	2	2	2	1	1	1	2	1	1	1	1	1	2	2
2008149	270040	AL	Atalaia	1	998	UNIDADE SAUDE DA FAMILIA RUA DE CIMA	1	998	-9.50867966435323;-36.019698928015785	RUA DE CIMA	1	1	998	998	998	998	998	998	998	998	998	998	998	998	998	2	2	2	2	1	2	2	2	2	2	2	2	2	2	1	1	2	1	1	1	1	1	2	2
2011638	270040	AL	Atalaia	1	998	UNIDADE SAUDE DA FAMILIA NOVA OLINDA	1	998	-9.504155837960628;-36.024187652961714	AVENIDA PARAIBA	1	1	998	998	998	998	998	998	998	998	998	998	998	998	998	1	1	1	1	1	2	2	2	2	2	2	2	2	2	1	1	2	1	1	1	1	1	2	2
7113978	270040	AL	Atalaia	1	998	UNIDADE SAUDE DA FAMILIA BRANCA II	1	998	-9.501459097175712;-36.09025677151875	RUA 15 DE NOVEMBRO	2	1	998	998	998	998	998	998	998	998	998	998	998	998	998	1	1	1	1	1	2	2	2	2	2	2	2	1	2	1	1	2	1	1	1	1	2	2	2
2004526	270050	AL	Barra de Santo Antônio	1	998	UNIDADE BASICA DE SAUDE SANTA LUZIA	1	998	-9.434209882460538;-35.5208395802015	POVOADO SANTA LUZIA	1	1	998	998	998	998	998	998	998	998	998	998	998	998	998	2	2	2	2	2	1	1	1	2	2	2	1	1	1	1	1	2	1	1	1	1	2	2	2
6648126	270050	AL	Barra de Santo Antônio	1	998	U B DE SAUDE DA FAMILIA DR MEROVEU	1	998	997	AV BENEDITO CASADO	1	1	998	998	998	998	998	998	998	998	998	998	998	998	998	1	1	1	1	1	2	2	2	1	2	2	2	2	2	1	1	2	2	1	1	1	1	2	2
2003988	270060	AL	Barra de São Miguel	1	998	POSTO SAUDE JOAO BATISTA	1	998	-9.838608141608736;-35.89283672892058	RUA JOAO MAMEDE	1	2	2	998	1	2	2	2	1	2	2	2	2	1	2	2	1	1	1	1	2	2	2	2	2	2	2	2	2	1	1	2	1	1	1	1	1	2	2
2011654	270060	AL	Barra de São Miguel	1	998	UNIDADE DE SAUDE DA FAMILIA	1	998	-9.842313129208721;-35.90029480002758	LOT OUTEIRO	1	1	998	998	998	998	998	998	998	998	998	998	998	998	998	1	1	1	1	1	2	2	2	2	2	2	2	2	2	1	1	2	1	2	1	2	1	2	2
2011042	270070	AL	Batalha	1	998	POSTO DE SAUDE DO FUNIL	1	998	997	POVOADO FUNIL	1	1	998	998	998	998	998	998	998	998	998	998	998	998	998	1	1	1	1	1	2	2	2	2	2	2	2	1	2	1	1	2	1	1	1	1	2	2	2
2011069	270070	AL	Batalha	1	998	POSTO DE SAUDE DE CIMA	1	998	-9.713244655072838;-37.13039557315692	POVOADO SAUDE DE CIMA	1	1	998	998	998	998	998	998	998	998	998	998	998	998	998	1	2	2	2	2	2	1	2	2	2	2	2	2	2	1	1	2	1	1	1	1	1	2	2
2011077	270070	AL	Batalha	1	998	POSTO DE SAUDE CAJA DOS NEGROS	1	998	997	POVOADO CAJA DOS NEGROS	1	2	1	1	1	2	1	2	2	2	2	2	2	1	2	1	1	1	1	1	2	2	2	2	2	2	1	2	2	1	1	2	1	1	1	1	1	2	2
2011093	270070	AL	Batalha	1	998	CENTRO DE SAUDE MUNICIPAL DRITAMAR CIRYNO	1	998	-9.673569962630834;-37.125459950361076	AVPAULO DANTAS	1	1	998	998	998	998	998	998	998	998	998	998	998	998	998	1	1	1	1	1	2	2	2	2	2	2	2	2	2	1	1	2	1	1	1	1	1	2	2
3029638	270070	AL	Batalha	1	998	UNIDADE DE SAUDE DA FAMILIA PSF2	1	998	-9.676635574288657;-37.12795109068666	RUA JOAO JOSE DE FREITAS	1	1	998	998	998	998	998	998	998	998	998	998	998	998	998	1	1	1	1	1	2	2	2	2	2	2	2	1	2	1	1	2	1	1	1	1	1	2	2
6555691	270070	AL	Batalha	1	998	UNIDADE DE SAUDE DA FAMILIA ESFV	1	998	997	RUA F	1	1	998	998	998	998	998	998	998	998	998	998	998	998	998	1	1	2	1	1	2	2	2	2	2	2	2	2	2	1	1	2	1	1	1	1	2	2	2
6555705	270070	AL	Batalha	1	998	UNIDADE DE SAUDE DA FAMILIA ESF VI	1	998	997	RUA JOSE PEREIRA DE MELO	1	1	998	998	998	998	998	998	998	998	998	998	998	998	998	1	1	2	1	1	2	2	2	2	2	2	2	2	2	1	1	2	1	1	1	1	1	2	2
2008416	270080	AL	Belém	1	998	UNIDADE DE SAUDE DA FAMILIAE CABECA DANTAS	1	998	997	POVOADO CABECA DANTAS	1	2	1	4	2	998	998	998	998	998	998	998	998	998	2	2	2	2	2	1	2	1	2	2	2	2	2	1	2	1	2	2	1	1	1	1	2	2	2
2008424	270080	AL	Belém	1	998	CENTRO DE SAUDE DE BELEM	1	998	997	RUA DO COMERCIO	1	1	998	998	998	998	998	998	998	998	998	998	998	998	998	1	1	1	1	1	2	2	2	2	2	2	2	2	2	1	2	1	1	1	1	2	2	2	2
2719622	270090	AL	Belo Monte	1	998	CENTRO DE SAUDE ENFERMEIRA MARIA AMALIA	1	998	997	RUA BOA VISTA	1	1	998	998	998	998	998	998	998	998	998	998	998	998	998	1	1	1	1	1	2	2	2	2	2	2	2	1	2	1	1	2	1	1	1	1	1	2	2
2009447	270100	AL	Boca da Mata	1	998	USF OURO BRANCO	1	998	-9.656024250826913;-36.112945916821374	FAZ OURO BRANCO	1	1	998	998	998	998	998	998	998	998	998	998	998	998	998	1	1	1	1	1	2	2	2	1	2	2	2	2	2	1	1	2	2	1	1	1	2	2	2
2009455	270100	AL	Boca da Mata	1	998	USF BERNADETE LEITE MUTIRAO	1	998	-9.647486476166263;-36.21070911378008	RUA D PEDRO II	1	1	998	998	998	998	998	998	998	998	998	998	998	998	998	1	1	2	2	1	2	2	2	1	2	2	2	2	2	1	1	2	1	1	1	1	1	2	2
2009501	270100	AL	Boca da Mata	1	998	USF DEP SERGIO TOLEDO PRACA PE CICERO	1	998	-9.640480625164278;-36.2193865881665	RUA ANTONIO DE BARROS LINS	1	1	998	998	998	998	998	998	998	998	998	998	998	998	998	1	1	1	1	1	2	2	2	2	2	2	2	2	2	1	1	2	1	1	1	1	1	2	2
2009536	270100	AL	Boca da Mata	1	998	USF MAJOR JOSE TENORIO	1	998	-9.639880037225852;-36.21657942208127	RUA JOAO PRUDENCIO DA COSTA	1	1	998	998	998	998	998	998	998	998	998	998	998	998	998	1	1	2	1	1	2	2	2	1	2	2	2	2	2	1	1	2	1	1	1	1	1	2	2
5702895	270100	AL	Boca da Mata	1	998	UNIDADE DE SAUDE DA FAMILIA AURELIO GOMES	1	998	-9.6611022071895;-36.13649486984276	POVOADO LAGOA PERI PERI LOTEAMENTO SANTA JOANA	1	2	1	1	1	1	1	1	1	1	1	1	2	1	2	2	2	2	2	2	2	2	2	2	2	2	2	2	2	1	1	2	1	1	1	1	1	2	2
5993989	270100	AL	Boca da Mata	1	998	USF DR CLAUDIO REGIS	1	998	0;0	RUA JOSE ROBERTO	1	1	998	998	998	998	998	998	998	998	998	998	998	998	998	1	1	1	1	1	2	2	2	1	2	2	2	1	2	1	1	2	1	1	1	1	1	2	2
2720698	270110	AL	Branquinha	1	998	POSTO DE SAUDE FLOR DO MUNDAU	1	998	-9.214642936176999;-35.99692542658367	ASSENTAMENTO ZUMBI DOS PALMARES	1	1	998	998	998	998	998	998	998	998	998	998	998	998	998	1	1	1	1	1	2	2	2	2	2	2	2	2	2	1	1	2	1	1	1	1	2	2	2
2721228	270110	AL	Branquinha	1	998	POSTO DE SAUDE SANTO ANTONIO DA BOA VISTA	1	998	-9.220375605926272;-36.05780498956312	FAZENDA SANTO ANTONIO DA BOA VISTA	1	1	998	998	998	998	998	998	998	998	998	998	998	998	998	1	1	2	1	1	2	2	2	2	2	2	2	2	2	1	1	2	1	1	1	1	2	2	2
3878376	270110	AL	Branquinha	1	998	POSTO DE SAUDE CONJUNTO JOAO LYRA	1	998	0;0	ALTO DA SAO SEMEAO	1	2	1	2	2	998	998	998	998	998	998	998	998	998	2	1	1	1	1	1	2	2	2	2	2	2	2	2	2	1	1	2	1	1	1	1	1	2	2
5667771	270110	AL	Branquinha	1	998	POSTO DE SAUDE VANIA MENEZES DE VASCONCELOS	1	998	-9.247340312400903;-36.01323910921456	RUA PADRE BERNARDO ROANA	1	1	998	998	998	998	998	998	998	998	998	998	998	998	998	1	1	2	1	1	2	2	2	2	2	2	2	2	2	1	1	2	1	1	2	1	1	2	2
2003996	270120	AL	Cacimbinhas	1	998	UNIDADE DE SAUDE DA FAMILIA DO MINADOR LUCIO	1	998	-9.400378987519794;-36.92278531077164	POVOADO MINADOR DO LUCIO	1	1	998	998	998	998	998	998	998	998	998	998	998	998	998	1	1	2	1	1	2	2	2	1	2	2	2	2	2	1	1	2	1	1	1	1	1	2	2
6132863	270120	AL	Cacimbinhas	1	998	UNIDADE DE SAUDE DA FAMILIA DA COHAB NOVA	1	998	997	OLIVEIROS BATALHA	1	1	998	998	998	998	998	998	998	998	998	998	998	998	998	1	2	2	1	1	2	2	2	2	2	2	2	2	2	1	1	2	1	1	1	1	1	2	2
6703763	270120	AL	Cacimbinhas	1	998	UNIDADE DE SAUDE DA FAMILIA NOEMIA WANDERLEY	1	998	-9.399517738801041;-36.989359962288304	AV DOMINGOS LEITE	1	1	998	998	998	998	998	998	998	998	998	998	998	998	998	1	1	2	2	1	2	2	2	2	2	2	2	1	2	1	1	2	1	1	1	1	1	2	2
2007207	270130	AL	Cajueiro	1	998	POSTO MED MARIO FERRO DE MOURA PSF	1	998	-9.390893705999453;-36.15260905594413	PCA ARTUR MACEDO	1	1	998	998	998	998	998	998	998	998	998	998	998	998	998	1	2	2	1	1	2	2	2	1	2	2	2	2	2	1	1	2	1	1	1	1	1	2	2
2007215	270130	AL	Cajueiro	1	998	POSTO MEDICO ASSOC DOS ROMEIROS PSF	1	998	-9.396407087301045;-36.14518974770277	RUA FLOR DO PARAIBA	1	1	998	998	998	998	998	998	998	998	998	998	998	998	998	1	1	1	1	1	2	2	2	1	2	2	2	2	2	1	1	2	1	1	1	1	1	2	2
2007258	270130	AL	Cajueiro	1	998	UNIDADE BASICA JORGE RIBEIRO TOLEDO PSF	1	998	0;0	AV ANTONIO CARLOS DE MORAES	1	1	998	998	998	998	998	998	998	998	998	998	998	998	998	1	1	1	1	1	2	2	2	2	2	2	2	2	2	1	1	2	1	1	1	1	1	2	2
2008467	270130	AL	Cajueiro	1	998	UNIDADE BASICA DE SAUDE DIVA TOLEDO PSF	1	998	-9.380837956753844;-36.16122349318988	RUA DO PONTO	1	1	998	998	998	998	998	998	998	998	998	998	998	998	998	1	1	1	1	1	2	2	2	2	2	2	2	2	2	1	1	2	1	1	1	1	1	2	2
2010402	270130	AL	Cajueiro	1	998	UNIDADE DE SAUDE LIGIA TOLEDO PSF	1	998	997	AV MANOEL ALVES	1	1	998	998	998	998	998	998	998	998	998	998	998	998	998	1	1	2	2	1	1	2	2	2	2	2	2	2	2	1	1	2	2	1	1	1	1	2	2
3426327	270130	AL	Cajueiro	1	998	UNIDADE DE SAUDE EVERALDO PEREIRA DA SILVA	1	998	-9.402768223951258;-36.140151528459995	CONJ FERNANDO COLLOR	1	1	998	998	998	998	998	998	998	998	998	998	998	998	998	2	1	2	1	1	2	2	2	1	2	2	2	2	2	1	1	2	1	1	1	1	1	2	2
4020081	270135	AL	Campestre	1	998	UNIDADE MISTA DE CAMPESTRE ENGEDSON SANTOS	1	998	-8.85044778008356;-35.56787512797764	RUA DO COMERCIO	1	2	1	4	2	998	998	998	998	998	998	998	998	998	2	1	1	1	1	1	2	2	2	2	2	2	2	2	2	1	1	2	1	1	1	1	2	2	2
2721716	270140	AL	Campo Alegre	1	998	UNIDADE BASICA DE SAUDE DEP ANTONIO HOLANDA	1	998	997	RUA DORGIVAL GONCALVES	1	1	998	998	998	998	998	998	998	998	998	998	998	998	998	1	1	2	1	1	1	2	2	2	2	2	2	2	2	1	1	2	1	1	1	1	1	2	2
2721759	270140	AL	Campo Alegre	1	998	UNIDADE BASICA DE SAUDE DE CAMPO ALEGRE	1	998	-9.787374790016106;-36.348996578145425	AV GUARANI	1	1	998	998	998	998	998	998	998	998	998	998	998	998	998	1	1	1	1	1	2	2	2	2	2	2	2	2	2	1	1	2	1	1	1	1	1	2	2
2721775	270140	AL	Campo Alegre	1	998	UNIDADE BASICA DE SAUDE DEP ANTONIO ALBUQUERQUE	1	998	0;0	POV CHA DA IMBIRA	1	1	998	998	998	998	998	998	998	998	998	998	998	998	998	1	1	1	1	1	2	2	2	2	2	2	2	2	2	1	1	2	1	1	1	1	1	2	2
7182228	270140	AL	Campo Alegre	1	998	UNIDADE BASICA DE SAUDE LUIZ VIEIRA TEMOTEO	1	998	-9.783549152691188;-36.34428304592263	RUA EM PROJETO	1	1	998	998	998	998	998	998	998	998	998	998	998	998	998	1	1	1	1	1	2	2	2	2	2	2	2	2	2	1	1	2	1	1	1	1	1	2	2
2719452	270150	AL	Campo Grande	1	998	CENTRO DE SAUDE DE CAMPO GRANDE	1	998	-9.95718887621284;-36.79127613844005	AV CASTELO BRANCO	1	1	998	998	998	998	998	998	998	998	998	998	998	998	998	1	1	1	1	1	2	2	2	2	2	2	2	2	2	1	1	2	1	1	1	1	1	2	2
6427731	270150	AL	Campo Grande	1	998	UNIDADE DE SAUDE DA FAMILIA CURRAL FALSO	1	998	997	SITIO CURRAL FALSO	1	1	998	998	998	998	998	998	998	998	998	998	998	998	998	1	1	1	1	1	2	2	2	2	2	2	2	2	2	1	1	2	1	1	1	1	1	2	2
4020154	270160	AL	Canapi	1	998	CENTRO DE SAUDE DE CANAPI	1	998	-9.116837813071738;-37.60551877070164	EUPIDIO LOU	1	1	998	998	998	998	998	998	998	998	998	998	998	998	998	1	1	1	1	1	2	2	1	2	2	2	2	2	2	1	1	2	1	1	1	2	2	2	2
5608856	270160	AL	Canapi	1	998	CENTRO DE SAUDE DE CARIE	1	998	997	POVOADO CARIE	1	2	2	998	2	998	998	998	998	998	998	998	998	998	2	1	1	1	1	1	2	2	2	2	2	2	2	2	2	1	1	2	1	1	1	1	1	1	2
2719029	270170	AL	Capela	1	998	PSF 001	1	998	997	RUA ANTONIO LOPES	1	2	1	4	2	998	998	998	998	998	998	998	998	998	2	1	1	1	2	1	2	2	2	2	2	2	2	2	2	1	1	2	1	1	1	1	1	2	2
2719045	270170	AL	Capela	1	998	PSF 003	1	998	997	RUA PEDRO PAULINO	1	1	998	998	998	998	998	998	998	998	998	998	998	998	998	1	1	1	1	1	2	2	2	1	2	2	2	2	2	1	1	2	1	1	1	1	1	2	2
2719053	270170	AL	Capela	1	998	PSF 005	1	998	997	FAZENDA BUZIOS	1	1	998	998	998	998	998	998	998	998	998	998	998	998	998	1	1	2	1	1	2	2	2	2	2	2	2	2	2	1	1	2	2	1	1	1	1	2	2
2719061	270170	AL	Capela	1	998	PSF 006	1	998	0;0	POVOADO DE SANTA EFIGENIA	1	1	998	998	998	998	998	998	998	998	998	998	998	998	998	1	1	1	1	1	2	2	2	2	2	2	2	2	2	1	1	2	1	1	1	1	1	2	2
2719096	270170	AL	Capela	1	998	PSF 008	1	998	997	TRAVESSA MANOEL MOREIRA	1	1	998	998	998	998	998	998	998	998	998	998	998	998	998	1	1	1	1	1	2	2	2	2	2	2	2	2	2	1	1	2	1	1	1	1	1	2	2
2719118	270170	AL	Capela	1	998	PSF 004	1	998	997	USINA JOAO DE DEUS	1	1	998	998	998	998	998	998	998	998	998	998	998	998	998	1	1	1	1	1	2	2	2	2	2	2	2	2	1	1	1	2	1	1	1	1	1	2	2
2011727	270180	AL	Carneiros	1	998	UNIDADE DE SAUDE AGENOR RODRIGUES DOS ANJOS	1	998	997	SITIO FURNAS	1	1	998	998	998	998	998	998	998	998	998	998	998	998	998	1	2	1	1	1	2	2	2	2	2	2	2	2	2	1	1	2	2	2	1	1	2	2	2
2004321	270190	AL	Chã Preta	1	998	USF ADERILDA TENORIO FLORENTINO	1	998	-9.253573835540102;-36.29317783585552	AV PAULO TENORIO FLORENTINO	1	1	998	998	998	998	998	998	998	998	998	998	998	998	998	1	1	1	1	1	2	2	2	2	2	2	2	2	2	1	1	2	1	1	1	1	1	2	2
2004429	270200	AL	Coité do Nóia	1	998	UNIDADE DE SAUDE DA FAMILIA DE ALAGOINHA COITE DO NOIA	1	998	-9.59951210995644;-36.60517940124395	SITIO ALAGOINHA	1	1	998	998	998	998	998	998	998	998	998	998	998	998	998	1	1	1	1	2	2	2	2	2	2	2	2	2	2	1	1	2	1	1	1	1	1	2	2
2719134	270210	AL	Colônia Leopoldina	1	998	AMBULATORIO DANIEL MONTEIRO DA CRUZ	1	998	-8.896928813469117;-35.666885897223516	DESTILARIA PORTO ALEGRE	1	1	998	998	998	998	998	998	998	998	998	998	998	998	998	1	1	1	1	1	2	2	2	2	2	2	2	1	2	1	1	2	1	1	1	1	1	2	2
2719150	270210	AL	Colônia Leopoldina	1	998	POSTO DE SAUDE JOSE LUIZ LESSA	1	998	-8.91292090383707;-35.72479797560374	RUA DA MANGUEIRA	1	1	998	998	998	998	998	998	998	998	998	998	998	998	998	1	1	2	1	2	2	2	2	2	2	2	2	2	2	1	1	2	2	1	1	1	1	2	2
2719169	270210	AL	Colônia Leopoldina	1	998	USF CENTRO PSF 002	1	998	0;0	SEVERINO FERREIRA DE LIMA	1	2	1	4	1	1	1	1	1	1	1	1	1	1	2	1	1	1	2	1	2	2	2	2	2	2	2	2	2	1	1	2	1	1	1	1	1	2	2
2719177	270210	AL	Colônia Leopoldina	1	998	USF VILA NOVA PSF 003	1	998	0;0	VILA NOVA	1	1	998	998	998	998	998	998	998	998	998	998	998	998	998	1	1	2	1	1	2	2	2	2	2	2	2	2	2	1	1	2	1	1	1	1	1	2	2
6303021	270210	AL	Colônia Leopoldina	1	998	PSF 6 BELO JARDIM	1	998	997	LOTEAMENTO JARDIM	1	1	998	998	998	998	998	998	998	998	998	998	998	998	998	1	1	2	1	1	2	2	2	2	2	2	2	2	2	1	1	2	2	1	1	1	1	2	2
2719819	270220	AL	Coqueiro Seco	1	998	CENTRO DE SAUDE PADRE CICERO	1	998	-9.639266423995467;-35.80221076299481	PRACA PADRE CICERO	1	1	998	998	998	998	998	998	998	998	998	998	998	998	998	1	1	1	1	2	2	2	2	2	2	2	2	2	2	1	1	2	1	1	1	1	1	2	2
2720795	270220	AL	Coqueiro Seco	1	998	POSTO DE SAUDE JOSE GOMES DA SILVA	1	998	-9.636895342762571;-35.79167213671689	SITIO CADOZ	1	1	998	998	998	998	998	998	998	998	998	998	998	998	998	1	1	1	1	1	2	2	2	2	2	2	2	2	2	1	1	2	1	1	1	1	1	2	2
2005433	270230	AL	Coruripe	1	998	USF BARREIRAS	1	998	-10.160278946129166;-36.15957267328372	POVOADO BARREIRAS	1	1	998	998	998	998	998	998	998	998	998	998	998	998	998	1	1	1	1	1	2	2	2	2	2	2	2	2	2	1	1	2	1	1	1	1	1	2	2
2005441	270230	AL	Coruripe	1	998	USF PONTAL	1	998	997	POVOADO PONTAL	1	1	998	998	998	998	998	998	998	998	998	998	998	998	998	1	1	2	1	1	2	2	2	2	2	2	2	1	2	1	2	2	1	1	1	1	1	2	2
2005468	270230	AL	Coruripe	1	998	USF POXIM	1	998	-10.054295446858404;-36.05523203275307	POVOADO POXIM	1	1	998	998	998	998	998	998	998	998	998	998	998	998	998	1	2	1	1	1	2	2	2	2	2	2	2	2	2	1	1	2	1	1	1	1	1	2	2
2005476	270230	AL	Coruripe	1	998	USF VASSOURAS	1	998	-10.129941481796095;-36.16870717192662	TRAVESSA PERNAMBUCO NOVO	1	1	998	998	998	998	998	998	998	998	998	998	998	998	998	1	1	1	1	1	1	2	2	2	2	2	2	2	2	1	1	2	1	1	1	1	1	2	2
2005506	270230	AL	Coruripe	1	998	USF MIAI	1	998	-10.19948763280375;-36.19054284567282	POVOADO MIAI	1	1	998	998	998	998	998	998	998	998	998	998	998	998	998	1	1	2	1	1	2	2	2	2	2	2	2	2	2	1	1	2	1	1	1	1	1	2	2
2005522	270230	AL	Coruripe	1	998	USF BOTAFOGO	1	998	-10.169423491834891;-36.313791485417404	POVOADO BOTAFOGO	1	1	998	998	998	998	998	998	998	998	998	998	998	998	998	1	1	1	1	1	2	2	2	2	2	2	2	2	2	1	1	2	1	1	1	1	1	2	2
2006537	270230	AL	Coruripe	1	998	USF CRUZEIRO	1	998	-10.120467954917576;-36.17387925287327	ALTO DO CRUZEIRO	1	1	998	998	998	998	998	998	998	998	998	998	998	998	998	1	2	2	1	1	2	2	2	2	2	2	2	2	2	1	1	2	1	1	1	1	1	2	2
2006545	270230	AL	Coruripe	1	998	USF BARRO PRETO	1	998	997	RUA LINDOLFO SIMOES	1	1	998	998	998	998	998	998	998	998	998	998	998	998	998	1	1	1	1	1	2	2	2	2	2	2	2	2	2	1	1	2	1	1	1	1	1	2	2
2006553	270230	AL	Coruripe	1	998	USF PINDORAMA CENTRO	1	998	997	AV CAMARI	1	1	998	998	998	998	998	998	998	998	998	998	998	998	998	1	1	1	2	1	2	2	2	2	2	2	2	2	2	1	1	2	1	1	1	1	1	2	2
3032116	270230	AL	Coruripe	1	998	USF PINDORAMA PERIFERIA	1	998	-10.086293549750353;-36.389075332536954	MANGABEIRAS	1	1	998	998	998	998	998	998	998	998	998	998	998	998	998	1	2	2	1	1	1	2	2	2	2	2	2	2	2	1	1	2	1	1	1	1	1	2	2
3032124	270230	AL	Coruripe	1	998	USF BONSUCESSO	1	998	-10.201986613738864;-36.33136166394851	POVOADO BONSUCESSO	1	1	998	998	998	998	998	998	998	998	998	998	998	998	998	1	1	1	1	1	2	2	2	2	2	2	2	2	2	1	1	2	1	1	1	1	1	2	2
3032132	270230	AL	Coruripe	1	998	USF VALE DE CORURIPE	1	998	997	ROMEIRO	1	1	998	998	998	998	998	998	998	998	998	998	998	998	998	1	1	2	1	1	2	2	2	2	2	2	2	2	2	1	1	2	1	1	1	1	1	2	2
3032140	270230	AL	Coruripe	1	998	USF COM TERCIO WANDERLEY	1	998	-10.118197709483457;-36.166891471925545	SITIO LINHAS	1	1	998	998	998	998	998	998	998	998	998	998	998	998	998	1	1	1	1	1	2	2	2	2	2	2	2	2	2	1	1	2	1	1	1	1	1	2	2
3032159	270230	AL	Coruripe	1	998	USF CENTRO	1	998	997	RUA LINDOLFO SIMOES	1	1	998	998	998	998	998	998	998	998	998	998	998	998	998	1	1	2	2	1	1	2	2	2	2	2	2	2	2	1	1	2	1	1	1	1	1	2	2
3508293	270230	AL	Coruripe	1	998	USF JOAO CLEMENTINO J DE MELO	1	998	997	QUADRA S	1	1	998	998	998	998	998	998	998	998	998	998	998	998	998	1	1	2	1	1	1	2	2	2	2	2	2	2	2	1	1	2	1	1	1	1	1	2	2
6613039	270230	AL	Coruripe	1	998	USF RUBEM WANDERLEY	1	998	-10.11673045439904;-36.17579962141214	RUA G	1	1	998	998	998	998	998	998	998	998	998	998	998	998	998	1	1	1	1	1	2	2	2	2	2	2	2	2	2	1	1	2	1	1	1	1	1	2	2
2003929	270235	AL	Craíbas	1	998	POSTO DE SAUDE SANTO ANTONIO PSF CRAIBAS	1	998	-9.602758093329646;-36.76990875982897	POVOADO SANTO ANTONIO	1	1	998	998	998	998	998	998	998	998	998	998	998	998	998	1	1	1	1	1	2	2	2	2	2	2	2	2	2	1	1	2	1	1	1	1	2	2	2
2004666	270235	AL	Craíbas	1	998	POSTO DE SAUDE NOSSA SENHORA APARECIDA	1	998	997	POVOADO LAGOA DO ALGODAO	1	1	998	998	998	998	998	998	998	998	998	998	998	998	998	1	1	1	1	1	2	2	2	2	2	2	2	2	2	1	1	2	1	1	1	1	1	2	2
2004682	270235	AL	Craíbas	1	998	POSTO DE SAUDE SAO CRISTOVAO	1	998	-9.642570125761903;-36.759579045090454	POVOADO SANTA ROSA	1	1	998	998	998	998	998	998	998	998	998	998	998	998	998	1	1	2	2	1	2	2	2	2	2	2	2	2	2	1	1	2	1	1	1	1	1	2	2
2011433	270235	AL	Craíbas	1	998	UNIDADE DE SAUDE DA FAMILIA CRAIBAS	1	998	997	RUA FRANCISCO GAMA DA SILVA	1	1	998	998	998	998	998	998	998	998	998	998	998	998	998	1	1	1	1	1	2	2	2	2	2	2	2	2	2	1	1	2	1	1	1	1	2	2	2
2011441	270235	AL	Craíbas	1	998	POSTO DE SAUDE SANTO ANTONIO PSF CRAIBAS	1	998	997	RUA SANTO ANTONIO	1	1	998	998	998	998	998	998	998	998	998	998	998	998	998	2	1	2	2	1	2	2	2	2	1	2	2	2	2	1	1	2	1	1	1	1	2	2	2
2011719	270235	AL	Craíbas	1	998	POSTO DE SAUDE ROSA MISTICA	1	998	-9.707782592102674;-36.79254526419694	POVOADO FOLHA MIUDA	1	1	998	998	998	998	998	998	998	998	998	998	998	998	998	2	1	2	1	1	2	2	2	2	2	2	2	2	2	1	1	2	1	1	1	1	1	2	2
5836794	270235	AL	Craíbas	1	998	UNIDADE DE SAUDE DA FAMILIA LAGOA DA ANGELICA	1	998	-9.708891993467102;-36.77100660728526	POVOADO LAGOA DA ANGELICA	1	1	998	998	998	998	998	998	998	998	998	998	998	998	998	1	1	1	2	1	2	2	2	2	2	2	2	1	2	1	1	2	1	1	1	1	2	2	2
2004763	270240	AL	Delmiro Gouveia	1	998	CENTRO DE SAUDE DOUTOR ULYSSES LUNA	1	998	-9.373351472201302;-37.99492290575635	RUA VEREADOR ANTONIO PEREIRA	1	1	998	998	998	998	998	998	998	998	998	998	998	998	998	1	1	2	2	1	1	2	2	2	2	2	2	2	2	1	1	2	1	1	1	1	2	2	2
2009005	270240	AL	Delmiro Gouveia	1	998	CENTRO DE SAUDE BARRAGEM LESTE	1	998	997	POVOADO BARRAGEM LESTE	1	1	998	998	998	998	998	998	998	998	998	998	998	998	998	1	1	1	1	1	2	2	2	2	2	2	2	2	2	1	1	2	1	1	1	1	1	2	2
2009099	270240	AL	Delmiro Gouveia	1	998	CENTRO DE SAUDE ANGELITA OLIVEIRA SOUZA	1	998	-9.3899378477609;-37.98907383777617	RUA NOSSA SENHORA DO ROSARIO	1	2	1	3	1	1	1	2	2	1	1	1	1	1	2	1	1	1	1	1	2	2	2	2	2	2	2	2	2	1	1	2	1	1	1	1	1	2	2
2816784	270240	AL	Delmiro Gouveia	1	998	CENTRO DE SAUDE ALFREDIZIO LIMA	1	998	-9.383356939318041;-38.00349809535556	RUA TEOTONIO VILELA	1	1	998	998	998	998	998	998	998	998	998	998	998	998	998	1	1	1	1	1	2	2	2	2	2	2	2	2	2	1	1	2	1	1	1	1	2	2	2
2816806	270240	AL	Delmiro Gouveia	1	998	CENTRO DE SAUDE M FRANCISCA DAS VIRGENS	1	998	-9.371336517422924;-38.00840054444367	RUA PROJETADA	2	1	998	998	998	998	998	998	998	998	998	998	998	998	998	1	1	1	1	1	2	2	2	2	2	2	2	2	2	1	1	2	1	1	1	1	1	2	2
4020235	270240	AL	Delmiro Gouveia	1	998	POSTO DE SAUDE PALMEIRAO	1	998	997	RUA NOSSA SENHORA APARECIDA	1	1	998	998	998	998	998	998	998	998	998	998	998	998	998	1	1	1	1	1	2	2	2	2	2	2	2	2	2	1	1	2	1	1	1	1	1	2	2
6576885	270240	AL	Delmiro Gouveia	1	998	UNIDADE DE PSF DO DESVIO	1	998	-9.390008449835022;-37.98918474487235	RUA NOVA	1	1	998	998	998	998	998	998	998	998	998	998	998	998	998	1	1	2	1	1	2	2	2	2	2	2	2	2	2	1	1	2	1	1	1	1	1	2	2
2004364	270250	AL	Dois Riachos	1	998	UNIDADE DE SAUDE DA FAMILIA PAI MANE	1	998	997	POVOADO PAI MANE	1	1	998	998	998	998	998	998	998	998	998	998	998	998	998	1	1	1	1	1	2	2	2	2	2	2	2	2	2	1	1	2	1	1	1	1	1	2	2
2004372	270250	AL	Dois Riachos	1	998	CENTRO DE SAUDE SANTA LUCIA	1	998	997	AV FREI DAMIAO DE BOZZANO	1	1	998	998	998	998	998	998	998	998	998	998	998	998	998	1	1	1	1	1	2	2	2	2	2	2	2	2	1	1	1	2	1	1	1	1	2	2	2
6704891	270250	AL	Dois Riachos	1	998	UNIDADE BASICA DE SAUDE PADRE RONALDO ALOISIO DA SILVA	1	998	997	RUA JOSE AGUSTINHO DA GUIRRA	1	1	998	998	998	998	998	998	998	998	998	998	998	998	998	1	1	2	1	1	2	2	2	2	2	2	2	2	2	1	1	2	1	1	1	1	1	2	2
2003422	270255	AL	Estrela de Alagoas	1	998	CENTRO DE SAUDE DR GASTAO LEAO REGO	1	998	997	RUA ENEAS SIMPLICIO	1	1	998	998	998	998	998	998	998	998	998	998	998	998	998	1	1	1	1	1	2	2	2	2	2	2	2	2	2	1	1	2	1	1	1	1	2	2	2
2003449	270255	AL	Estrela de Alagoas	1	998	UNIDADE DE SAUDE DA FAMILIA IMPOEIRAS	1	998	-9.442187602470538;-36.77450853014993	POVOADO IMPOEIRAS	1	1	998	998	998	998	998	998	998	998	998	998	998	998	998	2	2	1	2	2	2	2	2	2	2	2	2	2	2	1	1	2	1	1	1	1	1	2	2
2719754	270260	AL	Feira Grande	1	998	UNIDADE DE SAUDE DA FAMILIA MASSAPE	1	998	-9.856463686638191;-36.68454983377788	POVOADO MASSAPE	1	2	1	4	2	998	998	998	998	998	998	998	998	998	2	1	1	1	1	1	2	2	2	2	2	2	2	2	2	1	1	2	1	1	1	1	1	2	2
4020251	270260	AL	Feira Grande	1	998	CENTRO DE SAUDE DE FEIRA GRANDE	1	998	-9.90009468945685;-36.6779549846396	RUA SETE DE SETEMBRO	1	2	1	2	1	1	2	2	2	2	2	1	1	2	2	2	2	1	2	1	2	2	2	2	2	2	2	2	2	1	1	2	1	1	2	1	2	2	2
2007193	270270	AL	Feliz Deserto	1	998	CENTRO DE SAUDE ENG MARCIO SILVIO WANDERLEY DE PAIVA	1	998	-10.298648129776767;-36.3078719777942	RUA VEREADOR ADELSON POSSIDONIO	1	1	998	998	998	998	998	998	998	998	998	998	998	998	998	1	1	1	1	1	2	2	2	2	2	2	2	2	2	1	1	2	1	1	1	1	1	2	2
2719657	270270	AL	Feliz Deserto	1	998	CENTRO DE SAUDE I DE FELIZ DESERTO	1	998	-10.292162419919933;-36.30612018936223	PRACA DOMINGOS MENDES	1	1	998	998	998	998	998	998	998	998	998	998	998	998	998	1	1	1	1	1	2	2	2	2	2	2	2	2	2	1	2	2	2	1	1	1	1	2	2
2010860	270280	AL	Flexeiras	1	998	2010860 USF 04 C S CLIMERIO W SARMENTO	1	998	-9.277038939797707;-35.72267222716685	RUA CORONEL ALCANTARA	1	1	998	998	998	998	998	998	998	998	998	998	998	998	998	1	1	1	2	1	2	2	2	1	2	2	2	2	2	1	1	2	1	1	1	1	1	2	2
2010879	270280	AL	Flexeiras	1	998	2010879 USF 01 C S DOLORES JATOBA	1	998	-9.281695308804768;-35.694358292273115	USINA PEIXE	1	1	998	998	998	998	998	998	998	998	998	998	998	998	998	1	1	1	1	1	2	2	2	2	2	2	2	2	2	1	1	2	2	2	1	1	2	2	2
2010909	270280	AL	Flexeiras	1	998	2010909 USF 02 AMARO CLAUDINO DOS SANTOS	1	998	-9.248162098750205;-35.756237972761134	FAZENDA POCO VERDE	1	1	998	998	998	998	998	998	998	998	998	998	998	998	998	1	1	2	1	1	2	2	2	2	2	2	2	2	2	1	1	2	1	1	1	1	1	2	2
2010917	270280	AL	Flexeiras	1	998	2010917 USF 05 MARIA CAVALCANTE DE ALMEIDA	1	998	997	RUA CANDIDO LAMENHA LINS	1	1	998	998	998	998	998	998	998	998	998	998	998	998	998	1	1	1	1	1	2	1	2	2	2	2	2	2	2	1	1	2	1	1	1	1	1	2	2
2720485	270290	AL	Girau do Ponciano	1	998	UNIDADE DE SAUDE DA FAMILIA CALDEROES	1	998	997	SITIO CALDEROES	1	1	998	998	998	998	998	998	998	998	998	998	998	998	998	1	1	1	1	1	2	2	2	2	2	2	2	2	2	1	1	2	1	1	1	1	1	2	2
2721899	270290	AL	Girau do Ponciano	1	998	UNIDADE DE SAUDE DA FAMILIA CANAFISTULA CIPRIANO	1	998	-9.826076145669006;-36.79192377263724	POV CANAFISTULA DO CIPRIANO	1	2	1	1	2	998	998	998	998	998	998	998	998	998	2	1	1	1	1	1	2	2	2	2	2	2	2	2	2	1	1	2	2	2	1	1	2	2	2
6170676	270290	AL	Girau do Ponciano	1	998	UNIDADE DE SAUDE DA FAMILIA URBANO II	1	998	-9.883513655745078;-36.828778420964504	RUA DO SOL	2	1	998	998	998	998	998	998	998	998	998	998	998	998	998	1	1	1	1	1	2	2	2	2	2	2	2	2	2	1	1	2	1	1	1	1	1	2	2
6170684	270290	AL	Girau do Ponciano	1	998	UNIDADE DE SAUDE DA FAMILIA URBANO III	1	998	997	RUA DO SOL	1	1	998	998	998	998	998	998	998	998	998	998	998	998	998	1	1	1	1	1	2	2	2	2	2	2	2	2	1	1	1	2	1	1	1	2	2	2	2
2720183	270300	AL	Ibateguara	1	998	UNIDADE DE SAUDE DA FAMILIA DR DOUGLAS LINS DE ARAUJO	1	998	-8.967701120820623;-35.92273686725543	CENTRO	1	1	998	998	998	998	998	998	998	998	998	998	998	998	998	1	1	1	1	1	2	2	2	2	2	2	2	2	2	1	1	2	1	1	1	1	1	2	2
2721171	270300	AL	Ibateguara	1	998	UNIDADE DE SAUDE DA FAMILIA AGEU HOLANDA CAVALCANTE	1	998	-8.967897530922865;-35.923242260309394	POVOADO DE ROCADINHO	1	2	2	998	2	998	998	998	998	998	998	998	998	998	2	1	1	1	1	1	2	2	2	2	2	2	2	2	2	1	1	2	1	1	1	1	1	2	2
2721902	270300	AL	Ibateguara	1	998	UNIDADE DE SAUDE DA FAMILIA ANTONIO GRACIETE DE FARIAS	1	998	-8.975239019314383;-35.932440659617455	CONJ JOSE ALVES	1	1	998	998	998	998	998	998	998	998	998	998	998	998	998	1	1	2	1	1	2	2	2	2	2	2	2	2	2	1	1	2	1	1	2	1	1	2	2
2721945	270300	AL	Ibateguara	1	998	UNIDADE DE SAUDE DA FAMILIA CANASTRA	1	998	-8.967946089780101;-35.92267096504378	POVOADO DE CANASTRA	1	2	2	998	2	998	998	998	998	998	998	998	998	998	2	1	1	1	1	1	2	2	2	2	2	2	2	2	2	1	1	2	2	1	1	1	2	2	2
2722135	270300	AL	Ibateguara	1	998	UNIDADE DE SAUDE FAMILIA OSCAR ALVES DE ANDRADE	1	998	0;0	RUA 15 DE NOVEMBRO	1	1	998	998	998	998	998	998	998	998	998	998	998	998	998	1	1	1	1	1	2	1	2	2	2	2	2	2	2	1	1	2	1	1	1	1	1	2	2
2007541	270310	AL	Igaci	1	998	UNIDADE DE SAUDE DA FAMILIA SANTO ANTONIO	1	998	-9.4960742912314;-36.76291440574319	POVOADO SANTO ANTONIO	1	2	1	2	1	1	1	1	1	1	1	1	1	1	1	1	2	2	2	2	2	2	2	2	2	2	2	2	2	1	1	2	1	1	1	1	1	2	2
2007568	270310	AL	Igaci	1	998	UNIDADE DE SAUDE DA FAMILIA COITE DAS PINHAS	1	998	-9.532070099418494;-36.67334458941723	POVOADO COITE DAS PINHAS	1	1	998	998	998	998	998	998	998	998	998	998	998	998	998	1	1	2	1	1	2	2	2	2	2	2	2	2	2	1	2	2	1	1	1	1	1	2	2
2008947	270310	AL	Igaci	1	998	UNIDDE SAUDE DA FAMILIA 01 ZONA URBANA II	1	998	997	RUA JUCA TENORIO	1	1	998	998	998	998	998	998	998	998	998	998	998	998	998	1	1	1	1	1	2	2	2	2	2	2	2	2	2	1	1	2	1	1	1	1	1	2	2
2011484	270310	AL	Igaci	1	998	UNIDADE DE SAUDE DA FAMILIA DE NOVO RIO	1	998	-9.637679129198261;-36.63158942840796	POVOADO NOVO RIO	1	1	998	998	998	998	998	998	998	998	998	998	998	998	998	1	1	2	1	1	2	2	2	2	2	2	2	2	2	1	1	2	2	1	1	1	1	2	2
2011506	270310	AL	Igaci	1	998	UNIDADE DE SAUDE DA FAMILIA III	1	998	-9.545098452066856;-36.63251939424578	RUA DO COMERCIO	1	1	998	998	998	998	998	998	998	998	998	998	998	998	998	1	1	1	1	1	2	2	2	2	2	2	2	2	2	1	1	2	1	1	1	1	2	2	2
2011514	270310	AL	Igaci	1	998	UNIDADE DE SAUDE DA FAMILIA LAGOA DE CIMA	1	998	997	POVOADO LAGOA DE CIMA	1	2	1	4	2	998	998	998	998	998	998	998	998	998	2	1	1	1	2	1	2	2	2	2	2	2	2	2	2	1	2	2	1	1	1	1	1	2	2
2007525	270310	AL	Igaci	1	998	UNIDADE DE SAUDE DA FAMILIA LAGOA DO FELIX	1	998	997	POVOADO LAGOA DO FELIX	2	1	998	998	998	998	998	998	998	998	998	998	998	998	998	1	1	1	1	1	2	2	2	2	2	2	2	1	1	1	1	2	1	1	1	1	1	2	2
2007533	270310	AL	Igaci	1	998	CENTRO DE SAUDE JOAO DE LIMA ACIOLI	1	998	-9.53442921972383;-36.63017748891185	RUA GRACILIANO RAMOS	2	1	998	998	998	998	998	998	998	998	998	998	998	998	998	1	1	2	1	1	2	2	2	2	2	2	2	2	2	1	1	2	1	1	1	1	1	2	2
2007576	270310	AL	Igaci	1	998	UNIDADE DE SAUDE DA FAMILIA LAGOA DO FELIX	1	998	-9.5438918639028;-36.75223878383756	POVOADO LAGOA DO FELIX	1	1	998	998	998	998	998	998	998	998	998	998	998	998	998	1	1	1	2	2	2	1	2	2	2	2	2	2	1	1	1	2	1	1	1	1	1	2	2
2008513	270310	AL	Igaci	1	998	UNIDADE DE SAUDE DA FAMILIA DE CARAIBINHAS	1	998	-9.488082719654885;-36.69052097533038	POVOADO CARAIBINHAS	2	1	998	998	998	998	998	998	998	998	998	998	998	998	998	2	1	1	1	1	2	2	2	2	2	2	2	2	2	1	1	2	1	1	1	1	1	2	2
2007169	270320	AL	Igreja Nova	1	998	ESF 09 CENTRO DE SAUDE DE ALAGOINHAS IGREJA NOVA	1	998	997	POVOADO ALAGOINHAS	1	1	998	998	998	998	998	998	998	998	998	998	998	998	998	1	2	1	2	1	2	2	2	2	2	2	2	2	1	1	1	2	1	1	1	1	1	2	2
2007177	270320	AL	Igreja Nova	1	998	ESF 01 CENTRO DE SAUDE DALMO ROCHA RAPOSO	1	998	-10.057215235062909;-36.52292002397854	POVOADO QUARESMA	1	1	998	998	998	998	998	998	998	998	998	998	998	998	998	1	1	1	1	1	2	2	2	2	2	2	2	1	1	1	1	2	1	1	1	1	1	2	2
2719495	270320	AL	Igreja Nova	1	998	ESF 06 CENTRO DE SAUDE DE IGREJA NOVA	1	998	-10.13026073893628;-36.649451339004074	PRACA FREI CLEMENTE	1	2	1	4	2	998	998	998	998	998	998	998	998	998	2	1	1	1	1	1	2	2	2	2	2	2	2	2	2	1	1	2	1	1	1	1	1	2	2
2720833	270320	AL	Igreja Nova	1	998	ESF 04 CENTRO DE SAUDE CHINARE	1	998	-10.263675912681874;-36.67231752211321	POVOADO CHINARE	1	1	998	998	998	998	998	998	998	998	998	998	998	998	998	1	1	1	1	1	2	2	2	2	2	2	2	2	2	1	1	2	1	1	1	1	1	2	2
4020286	270320	AL	Igreja Nova	1	998	ESF 05 CENTRO DE SAUDE DOMETILA G RAPOSO	1	998	997	PCA PROFANGELO MOREIRA	1	1	998	998	998	998	998	998	998	998	998	998	998	998	998	1	1	1	1	1	1	2	2	2	2	2	2	2	2	1	1	2	1	1	1	1	1	2	2
2007592	270330	AL	Inhapi	1	998	POSTO DE SAUDE DR PAULO FELIX DE SOUZA	1	998	-9.180367786761275;-37.68610607893644	POVOADO PROMISSAO	1	1	998	998	998	998	998	998	998	998	998	998	998	998	998	2	2	1	2	1	1	1	2	2	2	2	2	2	2	1	1	2	2	1	1	1	2	2	2
2007606	270330	AL	Inhapi	1	998	CENTRO DE SAUDE DRDENISSON DE MENEZES	1	998	-9.219548020568096;-37.75114740984302	RUA MUNIZ FALCAO	1	1	998	998	998	998	998	998	998	998	998	998	998	998	998	1	1	1	1	1	2	1	2	2	2	2	2	2	2	1	1	2	1	1	1	2	2	2	2
2719835	270340	AL	Jacaré dos Homens	1	998	POSTO DE SAUDE JOAO ALEIXO DE ANDRADE	1	998	-9.642515244940755;-37.20641425785472	POVOADO CAITITU	1	1	998	998	998	998	998	998	998	998	998	998	998	998	998	1	1	1	1	1	2	2	2	2	2	2	2	2	2	1	1	2	1	1	1	1	1	2	2
2720779	270340	AL	Jacaré dos Homens	1	998	CENTRO DE SAUDE PREFEITO ANTONIO FIGUEIREDO	1	998	-9.634026316675374;-37.2067023854056	RUA FERNANDO ARAUJO SOUTO	1	1	998	998	998	998	998	998	998	998	998	998	998	998	998	1	1	1	1	1	2	2	2	2	2	2	2	2	2	1	1	2	1	1	1	1	1	2	2
2007916	270350	AL	Jacuípe	1	998	CENTRO DE SAUDE JOSE MOREIRA DA SILVA	1	998	-8.841119530198407;-35.45801705958804	RUA NOSSA SENHORA DAS GRACAS	1	1	998	998	998	998	998	998	998	998	998	998	998	998	998	1	1	1	2	1	2	2	2	2	2	2	2	2	2	1	1	2	1	2	1	1	1	2	2
2009420	270360	AL	Japaratinga	1	998	CENTRO DE SAUDE DE JAPARATINGA	1	998	-9.087062671134893;-35.25953859777751	RUA ANTONIO ALVIM	1	1	998	998	998	998	998	998	998	998	998	998	998	998	998	1	1	1	1	1	2	2	2	2	2	2	2	2	2	1	1	2	1	2	1	1	1	2	2
2719916	270370	AL	Jaramataia	1	998	CENTRO DESAUDE JOSEFA BARBOSA CESAR	1	998	997	RUA PROF DERALDO CAMPOS	1	1	998	998	998	998	998	998	998	998	998	998	998	998	998	1	1	1	1	1	2	2	2	2	2	2	2	2	2	1	1	2	1	1	1	1	1	2	2
2720345	270370	AL	Jaramataia	1	998	POSTO DE SAUDE CAMPO ALEGRE	1	998	997	POVOADO CAMPO ALEGRE	1	1	998	998	998	998	998	998	998	998	998	998	998	998	998	2	1	2	2	2	2	2	2	2	2	2	2	2	2	1	1	2	1	1	1	1	1	1	2
2720604	270370	AL	Jaramataia	1	998	POSTO DE SAUDE DO ALTAO	1	998	-9.692109235074147;-37.02514562991674	POVOADO ALTAO	1	1	998	998	998	998	998	998	998	998	998	998	998	998	998	1	1	2	2	1	2	2	2	2	2	2	2	2	2	1	1	2	2	2	1	1	2	2	2
2721597	270375	AL	Jequiá da Praia	1	998	USF ALAGOINHAS	1	998	997	POVOADO FRANCA	1	2	1	4	2	998	998	998	998	998	998	998	998	998	2	1	1	2	1	1	2	2	2	2	2	2	2	2	2	1	1	2	1	1	1	1	1	2	2
2721600	270375	AL	Jequiá da Praia	1	998	USF SINHA CAVALCANTE I	1	998	-10.011647700016706;-36.0235795350026	TRAVESSA BOA VISTA	1	1	998	998	998	998	998	998	998	998	998	998	998	998	998	1	1	2	1	1	2	2	2	2	2	2	2	2	2	1	1	2	1	1	1	1	1	2	2
2721619	270375	AL	Jequiá da Praia	1	998	USF FUNDACAO	1	998	997	RUA SANTA CRUZ	1	1	998	998	998	998	998	998	998	998	998	998	998	998	998	1	1	1	1	1	2	2	2	2	2	2	2	1	2	1	1	2	1	1	1	1	1	2	2
2721627	270375	AL	Jequiá da Praia	1	998	USF SINIMBU I	1	998	-9.88504353112246;-36.150612242525874	USINA SINIBU	1	1	998	998	998	998	998	998	998	998	998	998	998	998	998	1	1	1	1	1	2	2	2	2	2	2	2	1	2	1	1	2	1	1	1	1	1	2	2
2721635	270375	AL	Jequiá da Praia	1	998	USF SINIMBU II	1	998	-9.88487799961936;-36.15085747171957	RUA ANTENOR NUNES	1	1	998	998	998	998	998	998	998	998	998	998	998	998	998	1	1	1	1	1	2	2	2	2	2	2	2	1	2	1	1	2	1	1	1	1	1	2	2
2009269	270380	AL	Joaquim Gomes	1	998	POSTO DE SAUDE DA FAMILIA CACIMBAS	1	998	-9.136059514702325;-35.75336183964116	SEMEIO DE FEIJAO	1	1	998	998	998	998	998	998	998	998	998	998	998	998	998	1	1	1	1	1	2	2	2	2	2	2	2	2	2	1	1	2	1	1	1	1	2	2	2
2720159	270380	AL	Joaquim Gomes	1	998	PSF DA CASAL	1	998	-9.131834576298925;-35.748970020183954	CONJUNTO SAO SEBASTIAO	1	1	998	998	998	998	998	998	998	998	998	998	998	998	998	1	1	2	1	1	2	2	2	2	2	2	2	2	2	1	1	2	1	1	1	1	1	2	2
2720167	270380	AL	Joaquim Gomes	1	998	PSF FELIZ DESERTO	1	998	-9.109034663344904;-35.75848488155056	FAZENDA FELIZ DESERTO	1	2	2	998	2	998	998	998	998	998	998	998	998	998	2	2	1	2	2	1	2	2	2	2	2	2	2	2	2	1	2	2	1	1	1	1	1	2	2
2720175	270380	AL	Joaquim Gomes	1	998	PSF USINA AGRISA	1	998	-9.105585920907037;-35.70760217808484	UNISA AGRISA	1	1	998	998	998	998	998	998	998	998	998	998	998	998	998	1	1	2	1	1	2	2	2	2	2	2	2	2	2	1	1	2	1	1	1	1	1	2	2
2721481	270380	AL	Joaquim Gomes	1	998	PSF PROF YOLITA ARAUJO DE MOURA	1	998	997	RUA DA GEREBA	1	1	998	998	998	998	998	998	998	998	998	998	998	998	998	1	1	1	1	1	2	2	2	2	2	2	2	2	2	1	1	2	1	1	1	1	1	2	2
3467643	270380	AL	Joaquim Gomes	1	998	USF LAERCIO DIAS DE ABREU	1	998	-9.131427492722304;-35.758569261607846	AV JOAO BATISTA DA HORA	1	1	998	998	998	998	998	998	998	998	998	998	998	998	998	1	1	1	1	1	2	2	2	2	2	2	2	2	2	1	1	2	1	1	1	1	1	2	2
2007614	270390	AL	Jundiá	1	998	CENTRO DE SAUDE DE JUNDIA	1	998	997	RUA DO COMERCIO	1	1	998	998	998	998	998	998	998	998	998	998	998	998	998	1	1	1	1	1	2	2	2	2	2	2	2	2	2	1	1	2	1	1	1	1	1	2	2
2011085	270390	AL	Jundiá	1	998	US DEP ANTONIO RIBEIRO ALBUQUERQUE PSF	1	998	-9.005436459239979;-35.5621812169397	FAZENDA VIRACAO	1	1	998	998	998	998	998	998	998	998	998	998	998	998	998	1	1	1	1	1	2	2	2	2	2	2	2	2	2	1	1	2	2	1	2	1	1	2	2
2705001	270400	AL	Junqueiro	1	998	UNIDADE BASICA DE SAUDE DA FAMILIA DE JUNQUEIRO	1	998	0;0	RUA PADRE ANTONIO PROCOPIO	1	1	998	998	998	998	998	998	998	998	998	998	998	998	998	1	1	1	1	1	2	2	2	2	2	2	2	2	2	1	1	2	1	1	1	1	1	2	2
2720736	270400	AL	Junqueiro	1	998	UNIDADE BASICA DE SAUDE DA FAMILIA INGA	1	998	-9.81690538654047;-36.526253648634246	POVOADO INGA	1	1	998	998	998	998	998	998	998	998	998	998	998	998	998	1	1	1	1	1	2	2	2	2	2	2	2	2	2	1	1	2	1	1	1	1	1	2	2
2721155	270400	AL	Junqueiro	1	998	UNIDADE BASICA DE SAUDE DA FAMILIA RETIRO	1	998	-9.891341962502999;-36.46760328543845	POVOADO DO RETIRO	1	1	998	998	998	998	998	998	998	998	998	998	998	998	998	1	1	1	1	1	2	2	2	2	2	2	2	2	2	1	1	2	1	1	1	1	1	2	2
2721163	270400	AL	Junqueiro	1	998	UNIDADE BASICADE SAUDE DA FAMILIA RIACHAO	1	998	-9.845520065191662;-36.43069810923048	POVOADO RIACAHO	1	1	998	998	998	998	998	998	998	998	998	998	998	998	998	1	1	2	1	1	2	2	2	2	2	2	2	2	1	1	1	2	1	1	1	1	1	2	2
2721333	270400	AL	Junqueiro	1	998	UNIDADE BASICA DE SAUDE DA FAMILIA URUBA	1	998	0;0	POVOADO URUBA	1	1	998	998	998	998	998	998	998	998	998	998	998	998	998	1	2	1	1	1	2	1	2	2	2	2	2	2	2	1	1	2	1	1	1	1	1	2	2
3456781	270400	AL	Junqueiro	1	998	UNIDADE BASICA DE SAUDE DA FAMILIA MUTIRAO	1	998	-9.91638665396836;-36.475070356588546	RUA EM PROJETO	1	1	998	998	998	998	998	998	998	998	998	998	998	998	998	1	1	1	1	1	2	2	2	2	2	2	2	2	2	1	1	2	1	1	1	1	1	2	2
6876595	270400	AL	Junqueiro	1	998	UNIDADE BASICA DE SAUDE DA FAMILIA PALMEIRINHA	1	998	-9.821005654290483;-36.398144866619376	POVOADO PALMEIRINHA	1	1	998	998	998	998	998	998	998	998	998	998	998	998	998	1	1	1	1	1	2	2	2	2	2	2	2	2	2	1	1	2	1	1	1	1	1	2	2
2719703	270410	AL	Lagoa da Canoa	1	998	CENTRO DE SAUDE LAGOA DA CANOA	1	998	-9.828191538860894;-36.73517073039503	AV ANTONIO FRANCISCO DOS SANTOS	1	1	998	998	998	998	998	998	998	998	998	998	998	998	998	1	1	1	1	1	2	2	2	2	2	2	2	2	2	1	1	2	1	1	1	1	1	2	2
2720469	270410	AL	Lagoa da Canoa	1	998	USF DE ANTONICA	1	998	997	POVOADO ANTUNICA	1	1	998	998	998	998	998	998	998	998	998	998	998	998	998	1	1	2	1	1	2	2	2	2	2	2	2	2	2	1	1	2	1	1	1	1	1	2	2
2720477	270410	AL	Lagoa da Canoa	1	998	USF DE ALEXANDRE	1	998	-9.794718211472782;-36.72423013658053	SITIO ALEXANDRE	1	2	1	2	1	1	2	2	2	2	2	2	2	2	2	2	2	2	2	2	2	2	2	2	2	2	2	2	2	1	1	2	1	1	1	1	1	2	2
2722097	270410	AL	Lagoa da Canoa	1	998	USF DE MATA LIMPA	1	998	997	POVOADO MATA LIMPA	1	1	998	998	998	998	998	998	998	998	998	998	998	998	998	1	1	2	1	1	2	2	2	2	2	2	2	2	2	1	1	2	1	1	1	1	1	2	2
5944228	270410	AL	Lagoa da Canoa	1	998	USF URBANA I	1	998	997	RUA	1	1	998	998	998	998	998	998	998	998	998	998	998	998	998	1	1	1	1	1	2	2	2	1	2	2	2	2	2	1	1	2	1	1	2	1	1	2	2
5944236	270410	AL	Lagoa da Canoa	1	998	USF URBANA VI	1	998	997	RUA	1	1	998	998	998	998	998	998	998	998	998	998	998	998	998	1	1	1	1	1	2	2	2	1	2	2	2	2	2	1	1	2	1	1	1	1	1	2	2
2007398	270420	AL	Limoeiro de Anadia	1	998	UNIDADE DE SAUDE DA FAMILIA URBANA	1	998	997	SITIO TERRA NOVA	1	1	998	998	998	998	998	998	998	998	998	998	998	998	998	1	1	1	1	1	2	2	2	2	2	2	2	2	2	1	1	2	2	1	1	1	1	2	2
2720728	270420	AL	Limoeiro de Anadia	1	998	UNIDADE DE SAUDE DA FAMILIA GENIPAPO	1	998	-9.759601015944655;-36.52514279702436	POVOADO GENIPAPO	1	1	998	998	998	998	998	998	998	998	998	998	998	998	998	1	1	1	1	1	2	2	2	2	2	2	2	2	2	1	1	2	1	1	1	1	1	2	2
6441580	270420	AL	Limoeiro de Anadia	1	998	UNIDADE DE SAUDE DA FAMILIA PE LEVE II	1	998	997	POVOADO PE LEVE	1	1	998	998	998	998	998	998	998	998	998	998	998	998	998	1	1	1	1	1	2	2	2	2	2	2	2	1	2	1	1	2	1	1	1	1	1	2	2
2003325	270430	AL	Maceió	1	998	UNIDADE DE SAUDE ALIOMAR ALMEIDA LINS	1	998	997	LOT BELA VISTA II	1	1	998	998	998	998	998	998	998	998	998	998	998	998	998	1	1	1	1	2	2	2	2	2	2	2	2	2	2	1	1	2	1	1	1	1	1	2	2
2005581	270430	AL	Maceió	1	998	CENTRO DE SAUDE SAO VICENTE DE PAULA PINHEIRO	1	998	997	TRAVESSA NATAL	1	1	998	998	998	998	998	998	998	998	998	998	998	998	998	1	1	1	1	1	2	2	1	2	2	2	2	1	2	1	1	2	1	1	1	1	1	2	2
2005638	270430	AL	Maceió	1	998	CENTRO DE SAUDE SAO JOSE CANAA	1	998	997	RUA MARAGOGI	1	1	998	998	998	998	998	998	998	998	998	998	998	998	998	1	1	2	1	1	2	2	2	2	2	2	2	2	2	1	1	2	1	1	1	1	1	2	2
2005735	270430	AL	Maceió	1	998	UNIDADE BASICA DE SAUDE GRACILIANO RAMOS	1	998	997	CJ GRACILIANO RAMOS CRECHE 1	1	1	998	998	998	998	998	998	998	998	998	998	998	998	998	1	1	2	1	1	2	2	2	2	2	2	2	2	2	1	2	2	1	1	1	1	1	2	2
2005794	270430	AL	Maceió	1	998	US DA FAMILIA SELMA BANDEIRA	1	998	997	AV DO FUTURO	1	1	998	998	998	998	998	998	998	998	998	998	998	998	998	1	1	2	1	2	1	2	2	2	2	2	2	2	2	1	1	2	1	1	1	1	1	2	2
2005824	270430	AL	Maceió	1	998	UNIDADE DE SAUDE VILAGE CAMPESTRE	1	998	-9.552454647467998;-35.76117804632496	CONJUNTO VILAGE CAMPESTRE	1	1	998	998	998	998	998	998	998	998	998	998	998	998	998	1	1	2	1	1	2	2	2	2	2	2	2	2	2	1	1	2	1	1	1	1	1	2	2
2005913	270430	AL	Maceió	1	998	UNIDADE DE SAUDE DO PROGRAMA DA FAMILIA JOAO SAMPAIO	1	998	-9.60495967131358;-35.75990406629125	CONJ JOAO SAMPAIO QA01	1	1	998	998	998	998	998	998	998	998	998	998	998	998	998	1	1	2	1	1	2	2	2	2	2	2	2	2	2	1	1	2	1	1	1	1	1	2	2
2009692	270430	AL	Maceió	1	998	POSTO DE SAUDE S FRANCISCO DE PAULAGROTA DO ARROZ	1	998	997	RUA RICARDO C DE MORAES	1	1	998	998	998	998	998	998	998	998	998	998	998	998	998	1	1	2	1	1	2	2	2	2	2	2	2	2	2	1	1	2	1	1	1	1	1	2	2
2009897	270430	AL	Maceió	1	998	CENTRO DE SAUDE DAVID NASSERIPIOCA	1	998	0;0	RUA DA IGREJA	2	1	998	998	998	998	998	998	998	998	998	998	998	998	998	1	1	1	1	1	2	2	2	2	2	2	2	2	2	1	1	2	1	1	1	1	1	2	2
3652734	270430	AL	Maceió	1	998	UNIDADE DE SAUDE DR DIDIMO OTTO KUMMER	1	998	-9.560298933389893;-35.71417567190078	CONJ BENEDITO BENTES II	1	1	998	998	998	998	998	998	998	998	998	998	998	998	998	1	1	1	1	1	2	2	2	2	2	2	2	2	2	1	1	2	1	1	1	1	1	2	2
2005875	270430	AL	Maceió	1	998	CAIC DR JOSE MARIA DE MELO CAIC BENEDITO BENTES II	1	998	997	AV BENEDITO BENTES II	2	1	998	998	998	998	998	998	998	998	998	998	998	998	998	1	1	2	1	1	2	2	2	2	2	2	2	1	2	1	1	2	1	1	1	1	2	2	2
2004461	270440	AL	Major Isidoro	1	998	UNIDADE SAUDE DA FAMILIA MARIA VIEIRA ALMEIDA	1	998	997	RUA DO CAMPO	1	1	998	998	998	998	998	998	998	998	998	998	998	998	998	1	1	1	1	1	2	2	2	2	2	2	2	2	2	1	1	2	2	1	1	1	1	2	2
2722453	270440	AL	Major Isidoro	1	998	UNIDADE SAUDE DA FAMILIA DR LIVIA PEDROSA M ALVES	1	998	997	RUA AMELIA ALVES	1	1	998	998	998	998	998	998	998	998	998	998	998	998	998	1	1	2	1	1	2	2	1	2	2	2	2	1	2	1	1	2	1	1	2	1	1	2	2
2722518	270440	AL	Major Isidoro	1	998	UNIDADE SAUDE DA FAMILIA DA BEZERRA	1	998	-9.478159126444085;-37.0439785841226	SITIO BEZERRA	1	1	998	998	998	998	998	998	998	998	998	998	998	998	998	1	1	2	1	1	2	1	2	2	2	2	2	2	2	1	2	2	2	1	1	1	1	2	2
2722526	270440	AL	Major Isidoro	1	998	UNIDADE SAUDE DA FAMILIA DR JOAO ROCHA FILHO	1	998	-9.532733288132988;-36.98131377959228	CONJUNTO PAULO LEITE	1	1	998	998	998	998	998	998	998	998	998	998	998	998	998	2	1	2	1	1	2	2	2	2	2	2	2	2	2	1	1	2	1	1	1	1	1	2	2
6224059	270440	AL	Major Isidoro	1	998	USF DR GETULIO IZIDORO DA ROCHA	1	998	997	AVENIA SAO JOAO	1	1	998	998	998	998	998	998	998	998	998	998	998	998	998	1	2	2	1	1	2	2	2	2	2	2	2	2	2	1	1	2	1	1	1	1	1	2	2
6224067	270440	AL	Major Isidoro	1	998	USF JOSE HERMINIO AMARAL NETO	1	998	-9.532858507347335;-36.97708250130888	TRAVESSA TRIBUTINO WANDERLEY	1	1	998	998	998	998	998	998	998	998	998	998	998	998	998	1	1	1	2	1	2	2	2	2	2	2	2	2	2	1	1	2	1	1	1	1	1	2	2
2722666	270450	AL	Maragogi	1	998	USF AMBROZINA SALES	1	998	-8.983229172773465;-35.194761739442335	RUA ANTONIO QUEIROZ COUTINHO	1	1	998	998	998	998	998	998	998	998	998	998	998	998	998	2	1	1	1	2	2	2	2	2	2	2	2	2	2	1	1	2	1	1	1	1	1	2	2
2722674	270450	AL	Maragogi	1	998	USF COSTA DOURADA	1	998	997	ASSENTAMENTO COSTA DOURADA	1	1	998	998	998	998	998	998	998	998	998	998	998	998	998	2	2	1	2	1	2	2	2	1	2	2	2	2	2	1	1	2	1	1	1	1	1	2	2
2722690	270450	AL	Maragogi	1	998	USF DR ARSENIO COSTA	1	998	-8.928809665839589;-35.16407277282079	POVODO PEROBA	1	1	998	998	998	998	998	998	998	998	998	998	998	998	998	1	1	1	2	1	2	2	2	2	2	2	2	2	2	1	1	2	1	1	1	1	1	2	2
2722704	270450	AL	Maragogi	1	998	USF EURICO WANDERLEY	1	998	-9.014160198644397;-35.22203568084328	RUA LUIZ HOLANDA	1	1	998	998	998	998	998	998	998	998	998	998	998	998	998	1	1	2	1	1	2	2	2	2	2	2	2	1	1	1	1	2	1	1	1	1	1	1	2
2722712	270450	AL	Maragogi	1	998	USF ITABAIANA	1	998	-8.921109838640945;-35.18417137740861	ASSENTAMENTO ITABAIANA	1	1	998	998	998	998	998	998	998	998	998	998	998	998	998	1	1	1	1	1	2	2	2	1	2	2	2	2	2	1	1	2	1	1	1	1	1	2	2
2722720	270450	AL	Maragogi	1	998	USF JOSE ALVIM FONTES	1	998	-9.048997560661315;-35.23979504072873	RUA DA PRAIA SAO BENTO	1	1	998	998	998	998	998	998	998	998	998	998	998	998	998	1	1	1	1	1	2	2	2	2	2	2	2	2	2	1	1	2	1	1	1	1	1	2	2
2722747	270450	AL	Maragogi	1	998	USF SAO PEDRO	1	998	-8.997218679962277;-35.29564202712102	ASSENTAMENTO SAO PEDRO	1	1	998	998	998	998	998	998	998	998	998	998	998	998	998	1	1	1	1	1	2	2	2	2	2	2	2	2	2	1	1	2	1	1	1	1	1	2	2
6362540	270450	AL	Maragogi	1	998	USF CARVAO	1	998	-9.006166473016465;-35.21760801623785	RUA JACINTO MARANHAO	1	1	998	998	998	998	998	998	998	998	998	998	998	998	998	2	2	1	1	1	2	2	2	2	2	2	2	2	2	1	1	2	1	1	1	1	1	2	2
2719509	270460	AL	Maravilha	1	998	CENTRO DE SAUDE DE MARAVILHA	1	998	997	PRACA MANOEL BARBOSA ALCANTARA	1	1	998	998	998	998	998	998	998	998	998	998	998	998	998	1	1	1	1	1	2	2	2	2	2	2	2	2	2	1	1	2	1	1	1	1	2	2	2
2720574	270460	AL	Maravilha	1	998	USF SAO CRISTOVAO	1	998	997	POVOADO SAO CRISTOVAO	1	1	998	998	998	998	998	998	998	998	998	998	998	998	998	1	1	1	1	1	2	2	2	2	2	2	2	2	2	1	1	2	1	1	1	1	1	2	2
6705766	270460	AL	Maravilha	1	998	USF URBANO II	1	998	-9.23252451256279;-37.35160110147517	PRACA MANOEL BARBOSA ALCANTARA	1	1	998	998	998	998	998	998	998	998	998	998	998	998	998	1	1	2	1	2	2	2	2	2	2	2	2	2	2	1	1	2	1	1	1	1	1	2	2
2007800	270470	AL	Marechal Deodoro	1	998	UNIDADE DE SAUDE DA FAMILIA DE MALHADAS	1	998	-9.769187209995543;-35.87939771468748	POVOADO MALHADAS	1	1	998	998	998	998	998	998	998	998	998	998	998	998	998	1	1	2	1	1	1	2	2	2	2	2	2	2	2	1	1	2	2	2	1	2	2	2	2
2007819	270470	AL	Marechal Deodoro	1	998	UNIDADE DE SAUDE DA FAMILIA SANTA RITA MARIA DO C A SOARES	1	998	-9.707616735627042;-35.82474180945641	POVOADO DE SANTA RITA	1	1	998	998	998	998	998	998	998	998	998	998	998	998	998	1	1	1	1	1	2	2	2	1	2	2	2	2	2	1	1	2	1	1	1	1	1	2	2
2007835	270470	AL	Marechal Deodoro	1	998	UNIDADE DE SAUDE DA FAMILIA BARRA NOVA	1	998	-9.72421400077254;-35.81463602522851	POVOADO DE BARRA NOVA	1	1	998	998	998	998	998	998	998	998	998	998	998	998	998	1	1	1	1	1	2	2	2	2	2	2	2	2	2	1	1	2	1	1	1	1	2	2	2
2007843	270470	AL	Marechal Deodoro	1	998	UNIDADE DE SAUDE DA FAMILIA MASSAGUEIRA	1	998	-9.731694807503185;-35.836856126947545	POVOADO DE MASSAGUEIRA	1	1	998	998	998	998	998	998	998	998	998	998	998	998	998	1	1	1	1	1	2	2	2	2	2	2	2	2	2	1	1	2	1	1	1	1	2	2	2
2007851	270470	AL	Marechal Deodoro	1	998	UNIDADE DE SAUDE DA FAMILIA FRANCES	1	998	-9.768774272553793;-35.84104125705438	POVOADO DO FRANCES	1	1	998	998	998	998	998	998	998	998	998	998	998	998	998	1	1	1	1	1	2	2	2	2	2	2	2	2	2	1	1	2	1	1	1	1	1	2	2
2007878	270470	AL	Marechal Deodoro	1	998	UNIDADE DE SAUDE DA FAMILIA PEDRAS	1	998	-9.749357928660677;-35.87505509004837	POVOADO PEDRAS	1	1	998	998	998	998	998	998	998	998	998	998	998	998	998	1	1	1	2	1	2	2	2	2	2	2	2	2	2	1	1	2	1	1	1	1	1	2	2
2007886	270470	AL	Marechal Deodoro	1	998	UNIDADE DE SAUDE DA FAMILIA RUA DA ESTIVA	1	998	-9.741330185618073;-35.89323573890084	RUA ESTIVA	1	1	998	998	998	998	998	998	998	998	998	998	998	998	998	1	1	2	2	2	2	1	2	2	2	2	2	1	2	1	1	2	1	1	1	1	1	2	2
2007894	270470	AL	Marechal Deodoro	1	998	UNIDADE DE SAUDE DA FAMILIA TAPERAGUA	1	998	-9.735848403816233;-35.88797504803182	ROD EDVAL LEMOS	1	1	998	998	998	998	998	998	998	998	998	998	998	998	998	1	1	1	2	1	2	2	2	2	2	2	2	1	2	1	1	2	1	1	1	1	2	2	2
3028739	270470	AL	Marechal Deodoro	1	998	UNIDADE DE SAUDE DA FAMILIA POEIRA	1	998	-9.712205905815297;-35.895056707807285	AV SAO JOSE	1	1	998	998	998	998	998	998	998	998	998	998	998	998	998	1	1	1	1	1	1	2	2	2	2	2	2	2	2	1	1	2	1	1	1	1	1	2	2
3028747	270470	AL	Marechal Deodoro	1	998	UNIDADE DE SAUDE DA FAMILIA BARRO VERMELHO	1	998	997	BARRO VELHO	3	2	2	998	2	998	998	998	998	998	998	998	998	998	2	1	1	1	1	1	2	2	2	2	2	2	2	2	2	1	1	2	2	2	2	1	2	2	2
3692817	270470	AL	Marechal Deodoro	1	998	UNIDADE DE SAUDE DA FAMILIA DA VILA ALTINA	1	998	-9.741136918553748;-35.89365428360855	RUA EM PROJETO	1	1	998	998	998	998	998	998	998	998	998	998	998	998	998	1	1	2	2	1	1	1	2	2	2	2	2	2	2	1	1	2	1	1	1	1	1	2	2
5992516	270470	AL	Marechal Deodoro	1	998	UNIDADE DE SAUDE DA FAMILIA RUA NOVA MASSAGUEIRA II	1	998	-9.731023568295788;-35.84545791255149	POVOADO MASSAGUEIRA	1	1	998	998	998	998	998	998	998	998	998	998	998	998	998	1	1	1	1	1	2	2	2	1	2	2	2	2	2	1	1	2	1	1	1	1	1	2	2
6964842	270470	AL	Marechal Deodoro	1	998	UNIDADE DE SAUDE DA FAMILIA TERRA DA ESPERANCA	1	998	997	JOSE DIAS	1	1	998	998	998	998	998	998	998	998	998	998	998	998	998	1	1	2	2	1	1	2	1	2	2	2	2	2	2	1	1	2	1	1	1	1	1	2	2
2007436	270480	AL	Maribondo	1	998	USF IV MATA VERDE	1	998	997	POVOADO MATA VERDE	1	1	998	998	998	998	998	998	998	998	998	998	998	998	998	1	2	1	1	1	2	2	2	2	2	2	2	2	2	1	2	2	1	1	1	1	2	2	2
2007444	270480	AL	Maribondo	1	998	USF II CAPRICHO	1	998	-9.579384515828659;-36.305353071092185	RUA LINO DE ALBUQUERQUE	1	1	998	998	998	998	998	998	998	998	998	998	998	998	998	1	1	1	2	1	2	2	2	2	2	2	2	2	2	1	1	2	1	1	1	2	2	2	2
2007452	270480	AL	Maribondo	1	998	USF I EURICO JUVI	1	998	-9.576273577941738;-36.30890303486094	AVSENARNON DE MELLO	1	2	1	4	2	998	998	998	998	998	998	998	998	998	2	2	2	2	2	2	2	2	2	2	2	2	2	2	2	1	2	2	2	2	1	1	1	2	2
2004720	270490	AL	Mar Vermelho	1	998	POSTO DE SAUDE SITIO BOA VISTA	1	998	0;0	POVOADO	1	2	1	3	1	1	1	1	1	1	1	1	1	1	1	2	2	2	2	2	2	2	2	2	2	2	2	2	2	1	1	2	1	1	1	1	2	2	2
2719584	270490	AL	Mar Vermelho	1	998	CENTRO DE SAUDE DR HUMBERTO GOMES DE MELO	1	998	0;0	RUA SAO SEBASTIAO	1	1	998	998	998	998	998	998	998	998	998	998	998	998	998	2	2	1	1	1	2	2	2	2	2	2	2	2	2	1	1	2	1	1	1	1	2	2	2
6057578	270500	AL	Mata Grande	1	998	POSTO DE SAUDE MARIA DO SOCORRO ELIZEU BRANDAO	1	998	997	SITIO SERRA DO SABONETE	1	1	998	998	998	998	998	998	998	998	998	998	998	998	998	1	1	1	1	1	2	2	2	1	2	2	2	2	2	1	1	2	2	1	1	1	2	2	2
7040814	270500	AL	Mata Grande	1	998	POSTO DE SAUDE URBANO I	1	998	997	RUA 5 DE JULHO	1	2	1	3	2	998	998	998	998	998	998	998	998	998	2	2	2	2	2	2	2	2	2	2	2	2	2	2	2	1	1	2	1	1	1	2	2	2	2
2009196	270510	AL	Matriz de Camaragibe	1	998	UNIDADE SAUDE DA FAMILIA DR LUIZ MOREIRA	1	998	-9.157563396070282;-35.53078163177269	RUA 24 DE MAIO	1	1	998	998	998	998	998	998	998	998	998	998	998	998	998	1	1	2	1	1	2	2	2	2	2	2	2	2	2	1	1	2	1	1	1	1	1	2	2
2009226	270510	AL	Matriz de Camaragibe	1	998	UNIDADE DE SAUDE DA FAMILIA JOSE CAVALCANTE ARAUJO	1	998	-9.152021635421091;-35.52905285360487	AV ANTONIO MANOEL DOS SANTOS	1	2	1	4	2	998	998	998	998	998	998	998	998	998	2	1	1	1	1	1	2	2	2	2	2	2	2	2	2	1	1	2	1	1	1	1	1	2	2
2721929	270510	AL	Matriz de Camaragibe	1	998	UNIDADE DE SAUDE DA FAMILIA ARLETE MENDONCA	1	998	-9.158483062265168;-35.5346146405757	RUA DOUTOR MENDONCA BRAGA	1	2	1	4	1	2	2	2	2	1	1	2	2	2	2	1	1	1	1	1	1	2	2	2	2	2	2	2	2	1	1	2	1	1	1	1	2	2	2
2722062	270510	AL	Matriz de Camaragibe	1	998	UNIDADE DE SAUDE DA FAMILIA JOSE MEDEIROS	1	998	997	CONJUNTO ERNESTO MARANHAO	1	2	2	998	2	998	998	998	998	998	998	998	998	998	2	1	1	2	1	1	2	2	2	2	2	2	2	1	2	1	1	2	1	1	1	1	1	2	2
2722100	270510	AL	Matriz de Camaragibe	1	998	UNIDADE DE SAUDE DA FAMILIA RENATA MARANHAO	1	998	997	CONJUNTO CICERO CAVALCANTE	1	2	1	2	1	2	2	2	2	1	1	1	1	1	2	1	1	1	1	1	2	2	2	2	2	2	2	2	2	1	1	2	1	1	1	1	1	2	2
6686656	270510	AL	Matriz de Camaragibe	1	998	UNIDADE BASICA DE SAUDE VERA LUCIA DOS SANTOS SILVA	1	998	-9.159617101866898;-35.53571224600522	AV GOVERNADOR LUIZ CAVALCANTE	1	1	998	998	998	998	998	998	998	998	998	998	998	998	998	1	1	1	1	1	2	2	2	2	2	2	2	2	2	1	1	2	2	1	1	1	1	2	2
2007266	270520	AL	Messias	1	998	CENTRO DE SAUDE LUIZA OLIVEIRA SURUAGY	1	998	-9.39496656292827;-35.839887936036696	RUA ELIPIDIO CAVALCANTE LINS	1	1	998	998	998	998	998	998	998	998	998	998	998	998	998	1	1	1	1	1	2	2	2	2	2	2	2	2	2	1	1	2	1	1	1	1	1	2	2
2719401	270520	AL	Messias	1	998	CENTRO DE SAUDE ALEX GUIMARAES	1	998	-9.380840863285053;-35.835722338015636	CONJ ANTONIO RODRIGUES CALHEIROS	1	1	998	998	998	998	998	998	998	998	998	998	998	998	998	1	1	1	1	1	2	2	2	1	2	2	2	2	2	1	2	2	1	1	1	1	1	2	2
2720302	270520	AL	Messias	1	998	POSTO DE SAUDE BITITINGA	1	998	997	BITITINGA	1	1	998	998	998	998	998	998	998	998	998	998	998	998	998	1	1	2	1	1	2	2	2	2	2	2	2	2	2	1	1	2	1	1	1	1	1	2	2
2720884	270520	AL	Messias	1	998	POSTO DE SAUDE MANOEL LINS CALHEIROS	1	998	-9.385103362268646;-35.83812245759284	CONJ TEOTONIO VILELA	1	1	998	998	998	998	998	998	998	998	998	998	998	998	998	1	1	2	1	1	2	2	2	2	2	2	2	2	2	1	1	2	1	1	1	1	1	2	2
2719444	270530	AL	Minador do Negrão	1	998	CENTRO DE SAUDE D PEDRO I	1	998	-9.30875696139671;-36.86632540716262	RUA GRACILIANO RAMOS	1	1	998	998	998	998	998	998	998	998	998	998	998	998	998	1	1	1	1	1	2	2	2	2	2	2	2	2	2	1	1	2	1	1	1	1	1	2	2
2722054	270530	AL	Minador do Negrão	1	998	UNIDADE DE SAUDE DA FAMILIA JIQUIRI	1	998	-9.303823708205224;-36.885095355755624	SITIO JIQUIRI	1	1	998	998	998	998	998	998	998	998	998	998	998	998	998	1	1	1	1	1	2	2	2	2	2	2	2	2	2	1	1	2	1	1	1	1	1	2	2
2008734	270540	AL	Monteirópolis	1	998	POSTO DE SAUDE DO AGRESTE	1	998	-9.605140320333595;-37.249364170536936	POVOADO AGRESTE	1	2	1	2	1	1	1	1	1	1	1	2	2	2	1	1	1	1	1	1	2	2	2	2	2	2	2	2	2	1	1	2	1	1	1	1	2	2	2
2719517	270540	AL	Monteirópolis	1	998	CENTRO DE SAUDE DE MONTEIROPOLIS	1	998	-9.60504801781651;-37.24930573110424	RJUSCELINO KUBITSCHEL	1	1	998	998	998	998	998	998	998	998	998	998	998	998	998	1	1	1	2	1	2	2	2	2	2	2	2	1	2	1	1	2	1	1	2	2	2	2	2
2010410	270550	AL	Murici	1	998	USF 5 DE JULHO PSF III IV	1	998	-9.31071990927828;-35.94607153094522	AVENIDA PRESIDENTE VARGAS	1	1	998	998	998	998	998	998	998	998	998	998	998	998	998	1	1	1	1	1	2	2	2	2	2	2	2	2	2	1	1	2	1	1	1	1	1	2	2
2010461	270550	AL	Murici	1	998	USF IVONETE MARQUES DE LIMA PSF II	1	998	-9.310681653687762;-35.93932579538787	CONJUNTO ASTOLFO LOPES	1	1	998	998	998	998	998	998	998	998	998	998	998	998	998	1	1	1	1	1	2	2	2	2	2	2	2	2	2	1	1	2	1	1	1	1	1	2	2
2010488	270550	AL	Murici	1	998	USF PRESIDENTE VARGAS PSF VIII	1	998	-9.314434571099719;-35.943848644137354	RUA DR CESAR SOBRINHO	1	1	998	998	998	998	998	998	998	998	998	998	998	998	998	1	1	2	1	1	2	2	1	2	2	2	2	2	2	1	2	2	1	1	1	1	1	2	2
2010496	270550	AL	Murici	1	998	USF USINA SAO SIMEAO PSF VII	1	998	997	USINA SAO SIMEAO	1	1	998	998	998	998	998	998	998	998	998	998	998	998	998	1	1	1	1	1	2	2	2	2	2	2	2	2	2	1	1	2	1	1	1	1	1	2	2
2010518	270550	AL	Murici	1	998	USF ANTONIA BATISTA DE MELO PSF VI	1	998	997	CONJUNTO ANTENOR MARINHO DE MELO II	1	2	2	998	2	998	998	998	998	998	998	998	998	998	2	1	1	1	1	1	2	2	2	1	2	2	2	2	2	1	2	2	1	1	1	1	1	2	2
3484637	270550	AL	Murici	1	998	USF CLEOMENES PEREIRA DE AGUIAR PSF X	1	998	-9.309243838025393;-35.93966001155293	RUA CAUBI DE FREITAS	1	1	998	998	998	998	998	998	998	998	998	998	998	998	998	1	1	1	1	1	1	2	2	2	2	2	2	2	2	1	2	2	1	1	1	1	1	2	2
2721686	270560	AL	Novo Lino	1	998	UNID BASICA DE SAUDE TERTULIANO TURIBIO DE ARAUJO	1	998	-8.935318223976571;-35.65629328166724	FAZENDA TOMBADOR	1	2	1	4	2	998	998	998	998	998	998	998	998	998	2	1	1	1	1	1	2	2	2	2	2	2	2	2	2	1	1	2	2	1	1	1	2	2	2
2722143	270560	AL	Novo Lino	1	998	UNIDADE DE SAUDE OLINDINA CLAUDINO DA SILVA	1	998	-8.942974741211;-35.6615269674149	AVENIDA FLORIANO PEIXOTO	1	1	998	998	998	998	998	998	998	998	998	998	998	998	998	1	1	1	1	1	2	2	2	2	2	2	2	2	2	1	1	2	2	1	1	1	1	2	2
2007754	270570	AL	Olho d'Água das Flores	1	998	UNIDADE DE SAUDE DA FAMILIA SANTO ANTONIO	1	998	-9.53414022830712;-37.298069269616136	R PE CICERO	1	1	998	998	998	998	998	998	998	998	998	998	998	998	998	1	1	2	2	1	2	2	2	2	2	2	2	1	2	1	1	2	1	1	1	1	1	2	2
2007770	270570	AL	Olho d'Água das Flores	1	998	UNIDADE DE SAUDE DA FAMILIA NOVA BRASILIA	1	998	-9.53174077584794;-37.28930390188758	R N S APARECIDA	1	1	998	998	998	998	998	998	998	998	998	998	998	998	998	1	1	2	1	1	2	2	2	2	2	2	2	2	2	1	1	2	1	1	1	1	1	2	2
2721589	270570	AL	Olho d'Água das Flores	1	998	USF DO POVO PEDRAO	1	998	997	POVOADO PEDRAO	1	1	998	998	998	998	998	998	998	998	998	998	998	998	998	1	1	1	1	1	2	2	2	2	2	2	2	2	2	1	1	2	1	1	1	1	1	2	2
2722003	270570	AL	Olho d'Água das Flores	1	998	UNIDADE DE SAUDE DA FAMILIA DO GATO	1	998	997	POVOADO GATO	1	1	998	998	998	998	998	998	998	998	998	998	998	998	998	1	1	1	1	1	2	2	2	2	2	2	2	2	2	1	1	2	1	1	1	1	1	2	2
2722739	270570	AL	Olho d'Água das Flores	1	998	USF LANUZA ABREU	1	998	-9.537957119447078;-37.29344578307385	PRACA PADRE JOSE DE SOUZA LEITE	1	1	998	998	998	998	998	998	998	998	998	998	998	998	998	1	1	2	2	1	2	2	2	2	2	2	2	2	1	1	1	2	1	1	1	1	1	2	2
3905578	270570	AL	Olho d'Água das Flores	1	998	U S FAMILIA CECILIA FARIAS SILVA	1	998	997	POVOADO DE AGUAZINHA	1	1	998	998	998	998	998	998	998	998	998	998	998	998	998	1	1	1	1	1	2	2	2	2	2	2	2	1	2	1	1	2	1	1	1	1	1	2	2
2719797	270580	AL	Olho d'Água do Casado	1	998	CENTRO DE SAUDE OLHO DAGUA DO CASADO	1	998	997	RUA DELMIRO GOUVEIA	1	1	998	998	998	998	998	998	998	998	998	998	998	998	998	1	1	1	1	1	2	2	2	2	2	2	2	2	2	1	1	2	1	1	1	1	1	2	2
2721031	270590	AL	Olho d'Água Grande	1	998	POSTO DE SAUDE POCO COMPRIDO	1	998	-10.049200047620179;-36.755397722618206	POVOADO POCO COMPRIDO	1	1	998	998	998	998	998	998	998	998	998	998	998	998	998	1	1	1	1	1	2	2	2	2	2	2	2	1	2	1	1	2	1	1	1	1	1	2	2
3036421	270590	AL	Olho d'Água Grande	1	998	CENTRO MUNICIPAL DE SAUDE OLHO DAGUA GRANDE	1	998	997	RUA DR EUCLIDES BOIA	1	1	998	998	998	998	998	998	998	998	998	998	998	998	998	1	1	2	1	1	2	2	2	2	2	2	2	2	2	1	1	2	1	1	1	1	1	2	2
2722119	270600	AL	Olivença	1	998	UNIDADE DE SAUDE DE F NOVA	1	998	997	POVOADO DE FAZENDA NOVA	1	1	998	998	998	998	998	998	998	998	998	998	998	998	998	1	1	2	1	1	2	2	2	2	2	2	2	2	2	1	1	2	1	1	1	1	1	2	2
2722127	270600	AL	Olivença	1	998	UNIDADE DE SAUDE P DA CACIMBA	1	998	-9.514942525012259;-37.147252214522624	POVOADO DE POCO DA CACIMBA	2	1	998	998	998	998	998	998	998	998	998	998	998	998	998	1	1	1	2	1	2	2	2	2	2	2	2	2	2	1	1	2	1	1	1	1	1	2	2
2721651	270620	AL	Palestina	1	998	UNID DE SAUDE DE VILA SANTO ANTONIO	1	998	997	POV DE VILA SANTO ANTONIO	1	1	998	998	998	998	998	998	998	998	998	998	998	998	998	1	1	1	1	1	2	2	2	2	2	2	2	2	2	1	1	2	1	1	1	1	1	2	2
2721767	270620	AL	Palestina	1	998	UNID BASICA DE PALESTINA	1	998	997	RUA PEDRO FELIX	1	1	998	998	998	998	998	998	998	998	998	998	998	998	998	2	1	2	2	1	2	2	2	2	2	2	2	2	2	1	2	2	1	1	2	1	1	2	2
2010534	270630	AL	Palmeira dos Índios	1	998	USF EUCALIPTO	1	998	-9.421319022311193;-36.63719663148476	RUA TENENTE JULIO AMORIM	1	1	998	998	998	998	998	998	998	998	998	998	998	998	998	1	1	1	2	1	2	2	2	2	2	2	2	2	2	1	1	2	1	1	1	1	1	2	2
2010712	270630	AL	Palmeira dos Índios	1	998	USF VILA JOAO XXIII	1	998	997	AVENIDA ALGOAS	1	1	998	998	998	998	998	998	998	998	998	998	998	998	998	2	1	2	2	2	2	2	2	2	2	2	2	2	2	1	2	2	1	2	1	1	1	2	2
2010720	270630	AL	Palmeira dos Índios	1	998	USF OASIS II	1	998	997	PRACA FRANCISCO CAVALCANTE	1	1	998	998	998	998	998	998	998	998	998	998	998	998	998	1	1	2	2	1	2	2	2	2	2	2	2	2	2	1	1	2	1	1	1	1	2	2	2
2010801	270630	AL	Palmeira dos Índios	1	998	USF OASIS I	1	998	-9.404650825184365;-36.6308092488718	PRACA DO ROSARIO	1	1	998	998	998	998	998	998	998	998	998	998	998	998	998	1	1	2	1	1	2	2	2	2	2	2	2	2	2	1	1	2	1	1	1	1	2	2	2
2010844	270630	AL	Palmeira dos Índios	1	998	USF SAO FRANCISCO	1	998	997	RUA GENESIO MOREIRA	1	1	998	998	998	998	998	998	998	998	998	998	998	998	998	2	1	2	2	1	2	2	2	2	2	2	2	1	2	1	1	2	1	1	1	1	1	2	2
2010941	270630	AL	Palmeira dos Índios	1	998	USF ALGODAOZINHO	1	998	-9.42822057013322;-36.70269494156347	POVOADO ALGODAOZINHO	1	1	998	998	998	998	998	998	998	998	998	998	998	998	998	1	1	2	1	1	2	2	2	2	2	2	2	1	2	1	1	2	1	1	1	1	1	2	2
2010976	270630	AL	Palmeira dos Índios	1	998	USF SERRA DA MANDIOCA	1	998	-9.405648051638847;-36.53592370056586	POVOADO SERRA DA MANDIOCA	1	1	998	998	998	998	998	998	998	998	998	998	998	998	998	1	1	1	1	1	2	2	2	2	2	2	2	2	2	1	2	2	1	1	1	1	1	2	2
3650030	270630	AL	Palmeira dos Índios	1	998	USF CARAIBAS TORTA	1	998	997	POVOADO CARAIBA TORTA	1	1	998	998	998	998	998	998	998	998	998	998	998	998	998	1	1	2	2	2	2	2	2	2	2	2	2	2	2	1	2	2	1	1	1	1	1	2	2
3650103	270630	AL	Palmeira dos Índios	1	998	USF SAO CRISTOVAO I	1	998	-9.413839834879592;-36.6326467319885	AVENIDA SETE DE SETEMBRO	2	1	998	998	998	998	998	998	998	998	998	998	998	998	998	2	2	2	2	1	2	2	2	2	2	2	2	1	2	1	1	2	1	1	1	1	1	2	2
3650138	270630	AL	Palmeira dos Índios	1	998	USF SAO CRISTOVAO II	1	998	-9.418552490276422;-36.6355435076229	AVENIDA VIEIRA DE BRITO	1	1	998	998	998	998	998	998	998	998	998	998	998	998	998	1	1	2	1	1	2	1	2	2	2	1	2	2	1	1	2	2	1	1	1	1	2	2	2
2010550	270630	AL	Palmeira dos Índios	1	998	USF BOA SORTE	1	998	-9.338428752034797;-36.67891596084455	FAZENDA BOA SORTE	2	1	998	998	998	998	998	998	998	998	998	998	998	998	998	1	1	2	2	1	1	2	2	2	2	2	2	2	2	1	1	2	1	1	1	1	1	2	2
2010577	270630	AL	Palmeira dos Índios	1	998	USF CANAFISTULA	1	998	-9.398831061196097;-36.71558680012471	POVOADO CANAFISTULA	2	1	998	998	998	998	998	998	998	998	998	998	998	998	998	1	1	2	1	1	2	2	2	2	2	2	2	2	2	1	2	2	1	1	1	1	1	2	2
2010585	270630	AL	Palmeira dos Índios	1	998	USF VILA MARIA	1	998	997	RUA BRAULIO MONTENEGRO	1	1	998	998	998	998	998	998	998	998	998	998	998	998	998	1	1	1	2	1	1	2	2	2	2	2	2	2	2	1	1	2	1	1	1	1	2	2	2
2010771	270630	AL	Palmeira dos Índios	1	998	USF DENILMA BULHOES	1	998	-9.409027489799275;-36.650646088874666	RUA SEBASTIAO FERREIRA	2	1	998	998	998	998	998	998	998	998	998	998	998	998	998	1	1	1	1	1	2	2	2	1	2	2	2	2	2	1	1	2	1	1	1	1	1	2	2
2010933	270630	AL	Palmeira dos Índios	1	998	USF BONIFACIO	1	998	-9.432781669491387;-36.54114984153835	POVOADO BONIFACIO	2	2	1	4	2	998	998	998	998	998	998	998	998	998	2	2	2	2	2	1	1	1	2	2	2	2	2	2	1	1	2	2	1	1	1	1	2	2	2
2010968	270630	AL	Palmeira dos Índios	1	998	USF SERRA DA BOA VISTA	1	998	997	SERRA DA BOA VISTA	2	1	998	998	998	998	998	998	998	998	998	998	998	998	998	1	1	1	2	1	2	2	2	2	2	2	2	1	2	1	1	2	1	1	1	1	1	2	2
2011018	270630	AL	Palmeira dos Índios	1	998	USF CORURIPE DA CAL	1	998	-9.480914888916415;-36.57467558463415	POVOADO CORURIPE DA CAL	2	1	998	998	998	998	998	998	998	998	998	998	998	998	998	1	1	2	1	1	1	2	2	2	2	2	2	1	2	1	2	2	1	1	1	1	1	2	2
2011026	270630	AL	Palmeira dos Índios	1	998	USF SANTO ANTONIO	1	998	-9.465384234055463;-36.65178394041301	POVOADO SANTO ANTONIO	2	1	998	998	998	998	998	998	998	998	998	998	998	998	998	1	2	1	1	1	2	2	2	2	2	2	2	2	2	1	1	2	1	1	1	1	1	2	2
2719215	270640	AL	Pão de Açúcar	1	998	POSTO DE SAUDE DE LAGOA DE PEDRA PSF IV	1	998	-9.675337140426825;-37.37444155635561	POVOADO LAGOA DE PEDRA	1	1	998	998	998	998	998	998	998	998	998	998	998	998	998	2	1	2	1	1	2	2	2	2	2	2	2	2	2	1	2	2	1	1	1	1	2	2	2
2719274	270640	AL	Pão de Açúcar	1	998	UNIDADE DE SAUDE DE JACAREZINHO ESF III	1	998	-9.78673012051869;-37.34116679073615	POVOADO JACAREZINHO	1	1	998	998	998	998	998	998	998	998	998	998	998	998	998	1	1	1	1	1	2	2	2	2	2	2	2	1	2	1	2	2	1	1	1	1	1	2	2
2008386	270642	AL	Pariconha	1	998	CENTRO DE SAUDE DE CARAIBEIRAS	1	998	-9.246944374115248;-38.094386545128444	POVOADO CARAIBEIRAS DOS TEODOSIOS	1	1	998	998	998	998	998	998	998	998	998	998	998	998	998	1	1	1	1	1	2	2	2	2	2	2	2	2	2	1	1	2	1	1	1	1	1	2	2
2008394	270642	AL	Pariconha	1	998	CENTRO DE SAUDE DE CAMPINHOS	1	998	997	POVOADO CAMPINHOS	1	1	998	998	998	998	998	998	998	998	998	998	998	998	998	1	1	1	1	1	2	2	2	2	2	2	2	2	2	1	1	2	1	1	1	1	1	2	2
2008432	270642	AL	Pariconha	1	998	POSTO DE SAUDE DA SERRA DOS VITORIOS	1	998	997	SERRA DOS VITORIOS	1	1	998	998	998	998	998	998	998	998	998	998	998	998	998	1	2	2	1	1	2	2	2	2	2	2	2	2	2	1	2	2	1	1	2	2	2	2	2
6594557	270642	AL	Pariconha	1	998	USF URBANA I	1	998	-9.255375301066533;-38.002090196939356	RUA FELIX JOSE DOS SANTOS	1	1	998	998	998	998	998	998	998	998	998	998	998	998	998	1	1	1	1	1	2	2	2	2	2	2	2	1	2	1	1	2	1	1	1	1	1	2	2
2721414	270644	AL	Paripueira	1	998	USF ALTO DA BOA VISTA	1	998	-9.462955384084548;-35.558639279160126	RUA DA CRECHE	1	1	998	998	998	998	998	998	998	998	998	998	998	998	998	1	1	1	1	1	2	2	2	2	2	2	2	2	2	1	1	2	1	1	1	1	1	2	2
2721503	270644	AL	Paripueira	1	998	USF HARRY TENORIO DE OLIVEIRA	1	998	-9.40639517818864;-35.549434684162335	FAZENDA MARIANGA	1	1	998	998	998	998	998	998	998	998	998	998	998	998	998	1	1	1	1	1	2	2	2	2	2	2	2	2	2	1	1	2	1	1	1	1	1	2	2
6424198	270644	AL	Paripueira	1	998	USF CENTRAL	1	998	997	RUA SANTO ANTONIO	1	1	998	998	998	998	998	998	998	998	998	998	998	998	998	1	2	1	2	1	2	2	2	2	2	2	2	2	2	1	1	2	1	1	1	1	1	2	2
2008327	270650	AL	Passo de Camaragibe	1	998	UNIDADE DE SAUDE DA FAMILIA JOSE CARLOS SOUZA SILVER	1	998	-9.236171231862869;-35.487065552067875	RUA MENDONCA ALVES	1	1	998	998	998	998	998	998	998	998	998	998	998	998	998	1	1	1	1	1	2	2	2	2	2	2	2	2	2	1	1	2	1	1	1	1	1	2	2
2008335	270650	AL	Passo de Camaragibe	1	998	UNIDADE DE SAUDE DA FAMIL PAULO S DOS SANTOS BOM DESPACHO	1	998	-9.28484592634277;-35.435346054335284	POVOADO BOM DESPACHO	1	1	998	998	998	998	998	998	998	998	998	998	998	998	998	1	1	1	1	1	1	2	2	2	2	2	2	2	2	1	1	2	1	1	1	1	1	2	2
2008343	270650	AL	Passo de Camaragibe	1	998	POSTO DE SAUDE DE MARCINEIROPS MARIA LUIZA L DURVAL	1	998	-9.292745181337496;-35.39740644317507	POVOADO DE MARCINEIRO	1	1	998	998	998	998	998	998	998	998	998	998	998	998	998	1	2	1	1	1	2	2	2	2	2	2	2	2	2	1	1	2	2	1	2	2	2	2	2
2011123	270650	AL	Passo de Camaragibe	1	998	UNIDADE DE SAUDE DA FAMILIA SEVERINO CARLOS CORREIA MARANHAO	1	998	-9.300664036361196;-35.497556067813086	FAZENDA JUNDIA	1	1	998	998	998	998	998	998	998	998	998	998	998	998	998	1	1	2	2	1	2	2	2	2	2	2	2	1	2	1	2	2	1	1	1	1	1	2	2
2011131	270650	AL	Passo de Camaragibe	1	998	UNIDADE BASICA DE SAUDE PREF CYRIDIAO DURVAL PEIXOTO	1	998	-9.244406679823202;-35.4902661806758	RUA SAO SEASBTIAO	1	1	998	998	998	998	998	998	998	998	998	998	998	998	998	1	1	1	1	1	2	2	2	1	2	2	2	2	2	1	1	2	2	1	1	1	1	2	2
6907334	270650	AL	Passo de Camaragibe	1	998	UNIDADE DE SAUDE DE SAUDE MARIA ELIZA DA SILVA	1	998	997	FAZENDA	1	1	998	998	998	998	998	998	998	998	998	998	998	998	998	1	1	1	1	1	2	2	2	1	2	2	2	2	2	1	1	2	1	1	1	1	1	2	2
2719525	270660	AL	Paulo Jacinto	1	998	UNIDADE BASICA DE SAUDE MARIO LEANDRO DA COSTA	1	998	-9.371649614628073;-36.37549473394224	RUA ERASMO PORANGABA	1	1	998	998	998	998	998	998	998	998	998	998	998	998	998	2	1	1	1	2	2	2	2	1	2	2	2	2	2	1	1	2	1	1	1	1	2	2	2
2720418	270660	AL	Paulo Jacinto	1	998	POSTO DE SAUDE FREI DAMIAO PSF II	1	998	-9.364812642649433;-36.41932912772732	VILA SAO FRANCISCO	1	1	998	998	998	998	998	998	998	998	998	998	998	998	998	1	1	2	1	1	2	2	2	1	2	2	2	1	1	1	2	2	2	1	1	1	1	2	2
2003589	270670	AL	Penedo	1	998	USF PONTA MOFINA	1	998	997	POVOADO PONTA MOFINA	1	1	998	998	998	998	998	998	998	998	998	998	998	998	998	2	1	1	1	1	2	2	2	2	2	2	2	1	2	1	1	2	2	1	1	1	1	2	2
2003600	270670	AL	Penedo	1	998	USF DO SESI	1	998	-10.260319668909988;-36.558892007068415	RODOVIA AL 110 KM 3	1	1	998	998	998	998	998	998	998	998	998	998	998	998	998	2	1	2	1	1	2	2	2	2	2	2	2	2	2	1	1	2	1	1	1	1	2	2	2
2003619	270670	AL	Penedo	1	998	USF VILA MATIAS	1	998	-10.281825886509614;-36.55477823216883	RUA FLORIANO ROSA	1	1	998	998	998	998	998	998	998	998	998	998	998	998	998	1	1	1	1	1	2	2	2	2	2	2	2	1	2	1	1	2	1	1	1	1	1	2	2
2003651	270670	AL	Penedo	1	998	USF DO OITEIRO	1	998	997	RUA SAO PEDRO	1	1	998	998	998	998	998	998	998	998	998	998	998	998	998	1	1	1	1	1	2	2	2	2	2	2	2	2	2	1	1	2	1	1	1	1	1	2	2
2003686	270670	AL	Penedo	1	998	USF RAIMUNDINHO	1	998	-10.29204858185896;-36.58105134143149	PRACA DOS ARTISTAS	1	1	998	998	998	998	998	998	998	998	998	998	998	998	998	1	1	1	2	1	2	2	2	2	2	2	2	2	2	1	1	2	1	1	1	1	2	2	2
2003708	270670	AL	Penedo	1	998	USF SANTO ANTONIO	1	998	-10.281267926021851;-36.5833042681665	RUA SANTO ANTONIO	1	1	998	998	998	998	998	998	998	998	998	998	998	998	998	1	2	2	1	1	1	2	2	2	2	2	2	1	2	1	1	2	1	1	1	1	1	2	2
2003767	270670	AL	Penedo	1	998	USF DE PALMEIRA ALTA	1	998	-10.121206000166152;-36.38008237866644	POVOADO PALMEIRA ALTA	1	1	998	998	998	998	998	998	998	998	998	998	998	998	998	1	1	2	1	1	2	2	2	2	2	2	2	2	2	1	1	2	1	1	1	1	1	2	2
2003805	270670	AL	Penedo	1	998	USF CENTRO	1	998	-10.283774467712202;-36.57326151534693	PRACA CLEMENTINO DO MONTE	1	2	2	998	2	998	998	998	998	998	998	998	998	998	2	1	1	2	1	1	2	2	2	2	2	2	2	2	2	1	1	2	1	1	1	1	1	2	2
2003821	270670	AL	Penedo	1	998	USF ROSETE ANDRADE	1	998	997	CONJUNTO ROSETE ANDRADE Q4	1	1	998	998	998	998	998	998	998	998	998	998	998	998	998	1	1	1	1	1	2	2	2	2	2	2	2	2	2	1	1	2	1	1	1	1	1	2	2
2003848	270670	AL	Penedo	1	998	USF PONTA MOFINA	1	998	-10.273142356965874;-36.56016669790367	RUA JOAO RAMALHO	1	1	998	998	998	998	998	998	998	998	998	998	998	998	998	1	1	1	1	1	2	2	2	2	2	2	2	2	2	1	1	2	1	1	1	1	2	2	2
5994950	270670	AL	Penedo	1	998	ESF RAIMUNDINHO 09	1	998	997	PRACA DOS ARTISTAS	1	1	998	998	998	998	998	998	998	998	998	998	998	998	998	1	1	1	2	1	2	2	2	2	2	2	2	2	2	1	1	2	1	1	1	1	2	2	2
2011158	270680	AL	Piaçabuçu	1	998	POSTO DE SAUDE PONTAL DO PEBA	1	998	997	POVOADO PONTAL DO PEBA	1	1	998	998	998	998	998	998	998	998	998	998	998	998	998	1	1	1	2	1	2	2	2	2	2	2	2	2	2	1	1	2	1	1	1	1	1	2	2
2011611	270680	AL	Piaçabuçu	1	998	POSTO DE SAUDE FRANCISCO MELO POTENGY	1	998	-10.442643175466806;-36.3997940587524	POVOADO POTENGY	1	1	998	998	998	998	998	998	998	998	998	998	998	998	998	1	1	1	1	1	2	2	2	2	2	1	2	2	2	1	1	2	1	1	1	1	1	2	2
2702606	270680	AL	Piaçabuçu	1	998	POSTO DE SAUDE DO RETIRO	1	998	-10.393346970538722;-36.48886540982888	POVOADO RETIRO	1	1	998	998	998	998	998	998	998	998	998	998	998	998	998	1	1	1	1	1	1	1	1	1	1	1	1	1	1	1	2	2	1	1	1	1	1	2	2
2721392	270680	AL	Piaçabuçu	1	998	POSTO MEDICO ODONTJOAO MACHADO LOBO	1	998	-10.398502231286532;-36.42995680735603	RUA SANTA LUCIA	1	1	998	998	998	998	998	998	998	998	998	998	998	998	998	2	2	2	2	2	2	2	2	2	2	2	2	1	2	1	1	2	1	1	1	1	1	2	2
5886457	270680	AL	Piaçabuçu	1	998	CENTRO DE SAUDE BRASILIA	1	998	-10.40583415619066;-36.433938836091954	RUA DR NEMEZIO FREIRE	1	1	998	998	998	998	998	998	998	998	998	998	998	998	998	2	1	1	1	1	2	2	2	2	2	2	2	1	1	1	1	2	1	1	1	1	1	2	2
2719665	270680	AL	Piaçabuçu	1	998	CENTRO DE SAUDE II	1	998	-10.406672038717046;-36.43356652883304	RUA MESTRE FRANCELINO	1	1	998	998	998	998	998	998	998	998	998	998	998	998	998	1	1	1	1	1	2	2	2	2	2	2	2	2	2	1	1	2	1	1	1	1	1	2	2
2007630	270690	AL	Pilar	1	998	USF MOVEL	1	998	-9.599460154812636;-36.035660720960195	POV MANGABEIRA	1	1	998	998	998	998	998	998	998	998	998	998	998	998	998	1	1	2	1	1	2	2	2	2	2	2	2	1	2	1	1	2	2	1	1	2	2	2	2
2007649	270690	AL	Pilar	1	998	USF CHA DO PILAR	1	998	-9.594587665259521;-35.963101268685556	R SR DO BOMFIM	1	1	998	998	998	998	998	998	998	998	998	998	998	998	998	2	1	1	1	1	2	2	2	2	2	2	2	2	2	1	1	2	1	1	1	1	1	2	2
2007657	270690	AL	Pilar	1	998	USF LOTMANGUABA I	1	998	-9.592548674906634;-35.95359832044844	AV OTACILIO CAVALCANTE	1	1	998	998	998	998	998	998	998	998	998	998	998	998	998	1	1	1	1	1	2	2	2	2	2	2	2	2	2	1	1	2	1	1	1	1	1	2	2
2007665	270690	AL	Pilar	1	998	USF ARISTIDES BELARMINO	1	998	-9.599255249698604;-35.95643216873756	PRACA N SENHORA DAS GRACAS	1	1	998	998	998	998	998	998	998	998	998	998	998	998	998	1	1	1	1	1	2	2	2	1	2	2	2	2	2	1	1	2	1	1	1	1	1	2	2
2007673	270690	AL	Pilar	1	998	USF CAIC I	1	998	-9.591392858568922;-35.964931330133446	RUA SR DO BOMFIM	1	1	998	998	998	998	998	998	998	998	998	998	998	998	998	2	2	2	1	1	2	1	2	2	2	2	2	2	2	1	1	2	1	1	1	1	1	2	2
2007681	270690	AL	Pilar	1	998	U S F PERNAMBUCO NOVO	1	998	-9.611486568629733;-35.963048440187	R BARAO DO MUNDAU	1	1	998	998	998	998	998	998	998	998	998	998	998	998	998	2	1	2	2	1	2	2	2	2	2	2	2	2	2	1	1	2	2	1	1	1	1	2	2
2008564	270690	AL	Pilar	1	998	USF JULIO CANSANCAO I	1	998	-9.606515522814977;-35.955266069745306	RUA OLIVEIRA E SILVA	1	1	998	998	998	998	998	998	998	998	998	998	998	998	998	2	1	2	1	1	2	2	2	2	2	2	2	2	2	1	1	2	1	2	1	1	1	2	2
2011174	270690	AL	Pilar	1	998	USF CHA DO TANGIL	1	998	997	FAZ CHA DO TANGIL	1	1	998	998	998	998	998	998	998	998	998	998	998	998	998	1	1	2	1	1	2	2	2	2	2	2	2	1	2	1	1	2	1	2	2	1	1	2	2
2011182	270690	AL	Pilar	1	998	HORACIO EUZEBIO SERAFIM USF DO FORNO I	1	998	-9.589398933806077;-35.95987427516474	R AVELINO CAVALCANTE	1	1	998	998	998	998	998	998	998	998	998	998	998	998	998	1	2	1	1	1	1	2	2	2	2	2	1	1	2	1	1	2	2	1	1	1	1	2	2
2011190	270690	AL	Pilar	1	998	USF LOTEAMENTO MANGUABA II	1	998	997	LOT MANGUABA	1	1	998	998	998	998	998	998	998	998	998	998	998	998	998	1	1	1	1	1	2	2	2	2	2	2	2	2	2	1	1	2	1	1	1	1	1	2	2
2011204	270690	AL	Pilar	1	998	USF CAIC II	1	998	-9.593419729036576;-35.961221944657716	R PAULISTA	1	1	998	998	998	998	998	998	998	998	998	998	998	998	998	1	1	1	1	1	2	2	2	2	2	2	2	2	2	1	1	2	1	1	1	1	1	2	2
2011212	270690	AL	Pilar	1	998	USF FORNO II	1	998	-9.587084004455148;-35.960325343612965	R AVELINO CAVALCANTE	1	1	998	998	998	998	998	998	998	998	998	998	998	998	998	1	1	1	1	1	2	2	2	1	2	2	2	2	2	1	1	2	1	1	1	1	1	2	2
4020502	270690	AL	Pilar	1	998	USF JULIO CANSANCAO II	1	998	-9.606149944855048;-35.95902792788702	PRACA FLORIANO PEIXOTO	1	1	998	998	998	998	998	998	998	998	998	998	998	998	998	1	1	1	1	1	2	2	2	2	2	2	2	1	2	1	1	2	1	1	1	1	1	2	2
2719673	270700	AL	Pindoba	1	998	CENTRO DE SAUDE VEREADOR JOSE GOMES CALHEIROS	1	998	997	RUA SAO JOSE	1	1	998	998	998	998	998	998	998	998	998	998	998	998	998	1	1	2	1	1	2	2	2	2	2	2	2	2	2	1	1	2	1	1	1	1	1	2	2
2704501	270710	AL	Piranhas	1	998	C S NEHEMIAS RODRIGUES ALENCAR	1	998	0;0	RUA MARECHAL DEODORO	1	1	998	998	998	998	998	998	998	998	998	998	998	998	998	1	1	1	2	1	1	2	2	1	2	2	2	2	2	1	2	2	1	1	1	1	1	2	2
2704544	270710	AL	Piranhas	1	998	C S DR PEDRO JOSE DOS SANTOS	1	998	-9.481040446937287;-37.67199328752302	AV BERNARDES SOARES DE SOUZA	1	1	998	998	998	998	998	998	998	998	998	998	998	998	998	1	1	1	1	1	2	2	1	2	2	2	2	2	2	1	1	2	1	1	1	2	2	2	2
2721678	270710	AL	Piranhas	1	998	UN ESF DR DJALMA GONCALVES DOS ANJOS E MONTES	1	998	997	POVOADO DE ENTRE MONTES	1	1	998	998	998	998	998	998	998	998	998	998	998	998	998	1	2	1	2	1	2	2	2	2	2	2	2	2	2	1	1	2	1	1	1	1	1	2	2
2007495	270720	AL	Poço das Trincheiras	1	998	CENTRO DE SAUDE ADEMAR MEDEIROS	1	998	-9.307840996046023;-37.2869162441716	RUA SAO JOSE	1	1	998	998	998	998	998	998	998	998	998	998	998	998	998	1	1	1	1	1	2	2	2	2	2	2	2	2	2	1	1	2	1	1	1	1	1	2	2
2007509	270720	AL	Poço das Trincheiras	1	998	POSTO DE SAUDE VARZEA DE DONA JOANA	1	998	-9.337069421857334;-37.48262395146691	POVOADO VARZEA DE DONA JOANA	1	1	998	998	998	998	998	998	998	998	998	998	998	998	998	1	1	1	1	1	2	2	2	2	2	2	2	2	2	1	1	2	1	1	1	1	1	2	2
7206429	270720	AL	Poço das Trincheiras	1	998	UNIDADE DE SAUDE DA FAMILIA SAO JOAQUIM	1	998	-9.319309231530047;-37.36528099795999	POVOADO TAPUIO	1	1	998	998	998	998	998	998	998	998	998	998	998	998	998	1	1	2	1	1	2	2	2	2	2	2	2	2	2	1	1	2	1	1	1	1	1	1	2
2007517	270720	AL	Poço das Trincheiras	1	998	POSTO DE SAUDE SAO CAETANO	1	998	-9.238210982432841;-37.22878571515395	POVOADO QUANDU	1	1	998	998	998	998	998	998	998	998	998	998	998	998	998	1	1	1	1	2	2	2	2	2	2	2	2	2	2	1	1	2	1	1	1	1	1	2	2
2719746	270730	AL	Porto Calvo	1	998	CENTRO DE SAUDE MARIA DA PENHA AIRES DE OLIVEIRA	1	998	997	RUA ALTO DA FORCA	1	1	998	998	998	998	998	998	998	998	998	998	998	998	998	1	1	1	1	1	2	2	2	2	2	2	2	2	2	1	1	1	1	1	1	1	1	2	2
2719908	270730	AL	Porto Calvo	1	998	CENTRO DE SAUDE USINA SANTANA	1	998	-9.017417857385496;-35.42990391001928	RUA BRASILIA	1	1	998	998	998	998	998	998	998	998	998	998	998	998	998	1	1	1	1	1	2	2	2	2	2	2	2	2	2	1	1	2	1	1	1	1	1	2	2
2720647	270730	AL	Porto Calvo	1	998	POSTO DE SAUDE DRJULIO C M UCHOA PORTO CALVO	1	998	-8.965267045205142;-35.43222109644326	DESTILARIA MACIAPE	1	1	998	998	998	998	998	998	998	998	998	998	998	998	998	1	1	1	1	1	2	2	2	2	2	2	2	2	2	1	1	2	1	1	1	1	1	2	2
2721074	270730	AL	Porto Calvo	1	998	POSTO DE SAUDE POVOADO CAXANGA	1	998	-9.090708779808551;-35.35363056791891	POVOADO CAXANGA	1	1	998	998	998	998	998	998	998	998	998	998	998	998	998	1	1	1	1	1	2	2	2	2	2	2	2	2	2	1	1	2	1	1	1	1	1	2	2
6002862	270730	AL	Porto Calvo	1	998	POSTO DE SAUDE ALECRIM	1	998	-9.051170956882787;-35.397680986899566	RUA DO ALECRIM	1	1	998	998	998	998	998	998	998	998	998	998	998	998	998	1	1	2	1	1	2	2	2	2	2	2	2	2	2	1	1	2	1	1	1	1	1	2	2
6002897	270730	AL	Porto Calvo	1	998	POSTO DE SAUDE MANGAZALA	1	998	997	POVOADO MANGAZALA	1	1	998	998	998	998	998	998	998	998	998	998	998	998	998	1	1	1	1	1	2	2	2	2	2	2	2	2	2	1	1	2	1	1	1	1	1	2	2
6524915	270730	AL	Porto Calvo	1	998	POSTO DE SAUDE VARADOURO I	1	998	997	RUA DO VARADOURO	1	1	998	998	998	998	998	998	998	998	998	998	998	998	998	1	1	1	1	1	2	2	2	2	2	2	2	2	2	1	1	2	1	1	1	1	1	2	2
6524931	270730	AL	Porto Calvo	1	998	POSTO DE SAUDE VARADOURO II	1	998	-9.053752726447923;-35.39854330997602	RUA ALTO DA FORCA	1	1	998	998	998	998	998	998	998	998	998	998	998	998	998	1	1	1	1	1	2	2	2	2	2	2	2	2	2	1	1	2	1	1	1	1	1	2	2
6524958	270730	AL	Porto Calvo	1	998	POSTO DE SAUDE ALECRIM II	1	998	-9.050984632567031;-35.397656363869004	RUA DO ALECRIM	1	2	1	3	2	998	998	998	998	998	998	998	998	998	2	1	1	1	1	1	2	2	2	2	2	2	2	2	2	1	1	2	1	1	1	1	1	2	2
6524966	270730	AL	Porto Calvo	1	998	POSTO DE SAUDE ANTARTICA	1	998	-9.046367747521526;-35.397367365789236	RUA JULIA BUARQUE	1	1	998	998	998	998	998	998	998	998	998	998	998	998	998	1	1	1	1	1	2	2	2	2	2	2	2	1	1	1	1	2	1	1	1	1	1	2	2
2008661	270740	AL	Porto de Pedras	1	998	UNIDADE DE SAUDE DA FAMILIA DE PORTO DE PEDRAS	1	998	997	AV JOSE MORAES DE MENDONCA	1	1	998	998	998	998	998	998	998	998	998	998	998	998	998	1	1	2	2	1	1	2	1	1	2	2	2	2	2	1	1	2	1	1	1	1	1	2	2
2011220	270740	AL	Porto de Pedras	1	998	UNIDADE DE SAUDE DA FAMILIA PEDRO DA CUNHA LIMA	1	998	-9.119372584439201;-35.38582304141583	FAZENDA CANAVIEIRA DO MEIO	1	1	998	998	998	998	998	998	998	998	998	998	998	998	998	1	1	2	2	1	2	2	2	1	2	2	2	2	2	1	1	2	1	1	2	1	1	2	2
2008793	270750	AL	Porto Real do Colégio	1	998	CENTRO DE SAUDE MARIA LAURA OTTO KUMMER SOUZA	1	998	-10.18907943310114;-36.8355888805569	AVADEMARIO VIEIRA DANTAS	1	1	998	998	998	998	998	998	998	998	998	998	998	998	998	1	1	1	2	1	2	1	2	2	2	2	2	2	2	1	1	2	1	1	1	1	1	2	2
2721813	270760	AL	Quebrangulo	1	998	UNIDADE DA FAMILIA ANTERO TENORIO CAVALCANTE	1	998	-9.340373480774565;-36.60759142852573	DISTRITO RUA NOVA	1	1	998	998	998	998	998	998	998	998	998	998	998	998	998	1	1	2	1	1	2	2	2	2	2	2	2	2	2	1	1	2	2	1	2	2	1	2	2
2721821	270760	AL	Quebrangulo	1	998	UNIDADE DA FAMILIA ERNESTO JOSE DE ALBUQUERQUE	1	998	-9.318346023862741;-36.53570665395762	POVOADO LAGOA QUEIMADA	1	2	2	998	2	998	998	998	998	998	998	998	998	998	2	1	1	2	1	1	2	2	2	2	2	2	2	2	2	1	1	2	1	1	1	1	1	2	2
2721848	270760	AL	Quebrangulo	1	998	UNIDADE DA FAMILIA PREFEITO EXPEDITO MEDEIROS COSTA	1	998	-9.282758776081645;-36.4162849486578	SITIO RIACHAO	1	1	998	998	998	998	998	998	998	998	998	998	998	998	998	1	1	1	1	1	2	2	2	2	2	2	2	2	2	1	1	2	1	1	1	1	1	2	2
6459102	270760	AL	Quebrangulo	1	998	UNIDADE DE SAUDE DA FAMILIA ROSIVAL DE ARAUJO MEDEIROS	1	998	997	AVENIDA 15 DE NOVEMBRO	1	1	998	998	998	998	998	998	998	998	998	998	998	998	998	1	1	1	1	2	2	2	2	2	2	2	2	2	1	1	1	2	1	1	1	1	1	2	2
2719843	270770	AL	Rio Largo	1	998	USF PROF JOSE CARLOS DA SILVA	1	998	-9.525590600619992;-35.79766576321963	LOTEAMENTO PALMARES	1	1	998	998	998	998	998	998	998	998	998	998	998	998	998	1	1	2	2	2	1	2	1	2	2	2	2	1	1	1	1	2	1	1	1	1	1	2	2
2720116	270770	AL	Rio Largo	1	998	USF JOSE ARAGAO DOS ANJOS II	1	998	-9.536398512783178;-35.80986329576898	CJ RES CRUZEIRO DO SUL	1	1	998	998	998	998	998	998	998	998	998	998	998	998	998	1	1	1	1	1	1	2	2	2	2	1	2	2	2	1	1	2	2	1	1	1	1	2	2
2720248	270770	AL	Rio Largo	1	998	USF AUDEIR DE A PEIXOTO	1	998	997	VILA MARILIA	1	1	998	998	998	998	998	998	998	998	998	998	998	998	998	1	1	1	1	1	2	2	2	2	2	2	2	2	2	1	1	2	1	1	1	1	1	2	2
2720787	270770	AL	Rio Largo	1	998	USF JORGE NUNES DO ESPIRITO SANTO	1	998	-9.476173893122725;-35.828301529215544	VILA RAUL	1	1	998	998	998	998	998	998	998	998	998	998	998	998	998	2	2	1	2	1	2	2	2	2	2	2	2	2	1	1	1	2	1	1	1	1	1	2	2
2721562	270770	AL	Rio Largo	1	998	USF OLAVO CALHEIROS	1	998	-9.481009362905937;-35.853811393914086	CONJUNTO MUTIRAO TRAVESSA QD 03	1	1	998	998	998	998	998	998	998	998	998	998	998	998	998	1	1	2	1	1	2	2	2	2	2	2	2	1	1	1	1	2	1	1	1	1	1	2	2
2722046	270770	AL	Rio Largo	1	998	USF HUDSON FERREIRA DA SILVA	1	998	-9.483149445843768;-35.84990324725468	RUA SAO MIGUEL	1	1	998	998	998	998	998	998	998	998	998	998	998	998	998	1	1	1	1	1	2	2	1	2	2	2	2	2	2	1	1	2	1	1	1	1	2	2	2
2722089	270770	AL	Rio Largo	1	998	USF PEDRO JACINTO	1	998	-9.49782898761005;-35.81734355795192	RUA BAR NOSSO	1	1	998	998	998	998	998	998	998	998	998	998	998	998	998	1	1	2	2	1	2	2	2	1	2	2	2	2	2	1	1	2	1	1	1	1	2	2	2
2719533	270780	AL	Roteiro	1	998	CENTRO DE SAUDE ROTEIRO	1	998	-9.83483863933536;-35.98187697530027	LOTDRJOAO JATOBA	1	1	998	998	998	998	998	998	998	998	998	998	998	998	998	1	1	1	1	1	2	2	2	2	2	2	2	2	2	1	1	2	1	1	1	1	1	2	2
2721783	270780	AL	Roteiro	1	998	UNIDADE BASICA SAUDE JOAO JATOBA	1	998	-9.899203328553684;-35.97797837690376	DESTILARIA ROTEIRO	1	1	998	998	998	998	998	998	998	998	998	998	998	998	998	1	1	1	1	1	2	2	2	2	2	2	2	1	2	1	2	2	1	2	1	2	1	2	2
6289967	270780	AL	Roteiro	1	998	UNIDADE DE SAUDE DA FAMILIA VEREADOR AGENOR RIBEIRO	1	998	-9.832615053312797;-35.97671701345047	RUA DA CAMBOA	1	1	998	998	998	998	998	998	998	998	998	998	998	998	998	1	1	2	1	1	2	2	2	2	2	2	2	2	1	1	1	2	1	1	1	1	1	2	2
2003309	270800	AL	Santana do Ipanema	1	998	UNIDADE DE SAUDE DA FAMILIA BARAUNA	1	998	-9.365833187641538;-37.24710734575712	RUA SANTO INACIO	1	1	998	998	998	998	998	998	998	998	998	998	998	998	998	1	1	2	1	1	2	2	2	1	2	2	2	2	1	1	1	2	1	1	1	1	1	2	2
2004046	270800	AL	Santana do Ipanema	1	998	UNIDADE DE SAUDE DA FAMILIA DR ADELSON ISAAC DE MIRANDA	1	998	997	TRAVESSA SAO PEDRO	1	1	998	998	998	998	998	998	998	998	998	998	998	998	998	1	1	2	1	1	2	2	2	2	2	2	2	2	2	1	1	2	1	1	1	1	1	2	2
2004062	270800	AL	Santana do Ipanema	1	998	UNIDADE DE SAUDE DA FAMILIA DA FLORESTA	1	998	-9.372842823552217;-37.251923579900655	RUA ABDIAS TEODOSIO	1	1	998	998	998	998	998	998	998	998	998	998	998	998	998	1	1	1	1	1	2	2	2	1	2	2	2	2	2	1	1	2	1	1	1	1	1	2	2
2004070	270800	AL	Santana do Ipanema	1	998	UNIDADE DE SAUDE DA FAMILIA CAMUXINGA DOS TEODOSIOS	1	998	-9.310776925423172;-37.21410809024514	SITIO CAMUXINGA DOS TEODOSIOS	1	1	998	998	998	998	998	998	998	998	998	998	998	998	998	2	2	2	2	2	2	2	2	2	2	2	2	2	2	1	1	2	1	1	1	1	2	2	2
2004100	270800	AL	Santana do Ipanema	1	998	UNIDADE DE SAUDE DA FAMILIA SAO FELIX	1	998	-9.324832031087585;-37.16821492690686	POVOADO SAO FELIX	2	1	998	998	998	998	998	998	998	998	998	998	998	998	998	1	1	2	1	1	2	2	2	1	2	2	2	2	2	1	1	2	1	1	1	1	1	2	2
2004119	270800	AL	Santana do Ipanema	1	998	UNIDADE DE SAUDE DA FAMILIA DE AREIAS	1	998	-9.387466365417012;-37.13949344883279	POVOADO AREIAS BRANCAS	1	1	998	998	998	998	998	998	998	998	998	998	998	998	998	1	1	1	1	1	1	2	2	2	2	2	2	2	2	1	1	2	1	1	1	1	1	2	2
3423751	270800	AL	Santana do Ipanema	1	998	UNIDADE SAUDE DA FAMILIA SAO JOSE	1	998	-9.368952503602411;-37.25635014777324	RUA JOSE SOARES CAMPOS	2	1	998	998	998	998	998	998	998	998	998	998	998	998	998	1	1	2	1	1	1	1	2	1	2	2	2	2	2	1	1	2	1	1	1	1	1	2	2
2719541	270810	AL	Santana do Mundaú	1	998	CENTRO DE SAUDE DE SANTANA DO MUNDAU	1	998	0;0	RUA SILVESTRE PERICLES	1	2	2	998	2	998	998	998	998	998	998	998	998	998	2	1	1	2	1	2	2	2	2	2	2	2	2	2	2	1	1	2	1	1	1	1	1	2	2
2719800	270810	AL	Santana do Mundaú	1	998	CENTRO DE SAUDE PADRE CICERO	1	998	997	RUA SERGIO DE BARROS	1	2	1	4	2	998	998	998	998	998	998	998	998	998	1	1	1	2	1	1	2	2	2	2	2	2	2	2	2	1	1	2	1	1	1	1	1	2	2
2720531	270810	AL	Santana do Mundaú	1	998	CENTRO DE SAUDE DE MUNGUBA	1	998	997	VILA MUNGUBA	1	2	1	2	2	998	998	998	998	998	998	998	998	998	2	1	1	2	2	1	2	2	2	2	2	1	1	2	2	1	2	2	1	1	1	1	1	2	2
5589614	270810	AL	Santana do Mundaú	1	998	UNIDADE DE SAUDE DA FAMILIA DE BARRO BRANCO	1	998	997	FAZENDA BARRO BRANCO	3	2	2	998	2	998	998	998	998	998	998	998	998	998	2	1	1	1	1	1	2	2	2	2	2	2	2	2	2	1	1	2	1	1	1	1	1	2	2
6030580	270810	AL	Santana do Mundaú	1	998	UNIDADE DE SAUDE DA FAMILIA ELIZABETH DA SILVA SOUZA	1	998	997	CONJUNTO ARNON DE MELO	1	1	998	998	998	998	998	998	998	998	998	998	998	998	998	1	1	2	2	2	2	2	2	2	2	2	1	2	2	1	1	2	1	1	1	1	1	2	2
2008475	270820	AL	São Brás	1	998	UNIDADE DE SAUDE DA FAMILIA DE LAGOA COMPRIDA	1	998	-10.0936823079517;-36.93047505530945	DISTRITO LAGOA COMPRIDA	1	1	998	998	998	998	998	998	998	998	998	998	998	998	998	1	1	1	1	1	2	2	2	2	2	2	2	2	2	1	1	2	1	1	1	1	1	2	2
2719967	270820	AL	São Brás	1	998	UNIDADE DE SAUDE DA FAMILIA URBANA	1	998	-10.121146897238013;-36.90209064550582	PRACA PADRE CICERO	2	1	998	998	998	998	998	998	998	998	998	998	998	998	998	1	1	1	1	1	1	2	2	2	2	2	2	2	2	1	1	2	1	1	1	1	1	2	2
2003406	270840	AL	São José da Tapera	1	998	PSF MANOEL MACIANO	1	998	-9.554125986463486;-37.37358742530304	RUA MANOEL MACIANO	1	1	998	998	998	998	998	998	998	998	998	998	998	998	998	1	1	1	1	1	2	2	2	2	2	2	2	2	2	1	1	2	1	1	1	1	1	2	2
2721457	270840	AL	São José da Tapera	1	998	PSF DO SITIO SALGADINHO	1	998	-9.617474017336972;-37.38424566189421	SITIO SALGADINHO	1	1	998	998	998	998	998	998	998	998	998	998	998	998	998	1	1	1	2	1	2	2	2	2	2	2	2	2	2	1	1	2	1	1	1	1	1	2	2
2721473	270840	AL	São José da Tapera	1	998	PSF POVOADO CABOCLO	1	998	-9.534893569685572;-37.52099195690218	POVOADO CABOCLO	1	1	998	998	998	998	998	998	998	998	998	998	998	998	998	1	1	1	1	1	2	2	2	2	2	2	2	2	2	1	1	2	1	1	1	1	2	2	2
2721511	270840	AL	São José da Tapera	1	998	PSF SITIO BREJINHO	1	998	-9.599966426793916;-37.35913004716138	SITIO BREJINHO	1	2	1	2	1	2	1	2	2	1	2	1	1	1	1	1	1	1	1	1	2	2	2	2	2	2	2	2	2	1	1	2	1	1	1	1	2	2	2
2721538	270840	AL	São José da Tapera	1	998	PSF SITIO MELANCIA	1	998	997	SITIO MELANCIA	1	1	998	998	998	998	998	998	998	998	998	998	998	998	998	1	1	1	1	1	2	2	2	2	2	2	2	2	2	1	1	2	1	1	1	1	1	2	2
2008874	270850	AL	São Luís do Quitunde	1	998	POSTO MUNICIPAL DE SAUDE JOAO ROCHA CALADO	1	998	997	AVDRFERNANDO SARMENTO	1	1	998	998	998	998	998	998	998	998	998	998	998	998	998	1	1	1	1	1	2	2	2	2	2	2	2	2	1	1	1	2	1	1	1	1	1	2	2
2008882	270850	AL	São Luís do Quitunde	1	998	POSTO DE SAUDE DRJULIO DE MENDONCAALTO DO CRISTO REDENTOR	1	998	997	ALTO DO CRISTO REDENTOR	1	1	998	998	998	998	998	998	998	998	998	998	998	998	998	1	1	1	1	1	2	2	2	2	2	2	2	2	2	1	2	2	2	1	1	1	2	2	2
2008904	270850	AL	São Luís do Quitunde	1	998	POSTO DE SAUDE SANTO INACIO SL QUITUNDE	1	998	0;0	CONJSANTO INACIO	1	1	998	998	998	998	998	998	998	998	998	998	998	998	998	1	2	1	2	1	2	2	2	2	2	2	2	2	2	1	2	2	2	1	1	1	2	2	2
2008912	270850	AL	São Luís do Quitunde	1	998	PSF SAO FRUTUOSO	1	998	997	ASSENTAMENTO SAO FRUTUOSO	1	1	998	998	998	998	998	998	998	998	998	998	998	998	998	2	1	2	2	2	2	2	2	2	2	2	2	2	2	1	1	2	1	2	1	1	1	2	2
2008920	270850	AL	São Luís do Quitunde	1	998	CENTRO DE SAUDE GOVLAMENHA FILHO	1	998	997	POVOADO QUITUNDE	1	1	998	998	998	998	998	998	998	998	998	998	998	998	998	1	1	1	1	1	2	2	2	2	2	2	2	2	2	1	2	2	1	1	1	2	2	2	2
5732573	270850	AL	São Luís do Quitunde	1	998	UNIDADE BASICA DE SAUDE SANDOVAL TOLEDO SILVA	1	998	0;0	PRACA ERNESTO GOMES MARANHAO	1	1	998	998	998	998	998	998	998	998	998	998	998	998	998	1	1	1	2	1	2	2	2	2	2	2	2	2	2	1	1	2	1	1	1	1	2	2	2
5732581	270850	AL	São Luís do Quitunde	1	998	UNIDADE BASICA DE SAUDE ANTONIO BUARQUE FILHO	1	998	997	FAZENDA LAGOA VERMELHA	1	1	998	998	998	998	998	998	998	998	998	998	998	998	998	1	1	1	1	1	2	2	2	2	2	2	2	2	2	1	1	2	1	1	1	2	1	2	2
2010186	270860	AL	São Miguel dos Campos	1	998	UNIDADE DE SAUDE DA FAMILIA USINA ROCADINHO	1	998	997	VILA BERNARDO LOPES	1	1	998	998	998	998	998	998	998	998	998	998	998	998	998	1	1	2	1	1	2	2	2	2	2	2	2	2	2	1	1	2	1	1	1	1	1	2	2
2010194	270860	AL	São Miguel dos Campos	1	998	UNIDADE DE SAUDE DA FAMILIA CANTO DA SAUDADE	1	998	-9.783498808296985;-36.10316049644194	RUA PASTOR JOSE DE MORAES ALVES	1	1	998	998	998	998	998	998	998	998	998	998	998	998	998	2	2	1	2	2	2	1	1	2	2	2	2	2	2	1	1	2	2	1	1	1	1	2	2
2010208	270860	AL	São Miguel dos Campos	1	998	UNIDADE DE SAUDE DA FAMILIA ELISEU MARQUES DE LIMA	1	998	997	LOTEAMENTO WELLINGTON TORRES	1	1	998	998	998	998	998	998	998	998	998	998	998	998	998	1	1	1	1	1	2	2	2	2	2	2	2	2	2	1	1	2	1	1	1	1	1	2	2
2010224	270860	AL	São Miguel dos Campos	1	998	UNIDADE DE SAUDE DA FAMILIA DONA FLORACI SOARES DOS SANTOS	1	998	-9.781757967002193;-36.09009158092626	RUA JOSE TORRES FILHO	1	1	998	998	998	998	998	998	998	998	998	998	998	998	998	1	1	1	1	1	1	2	2	2	2	2	2	2	2	1	1	2	1	1	1	1	1	2	2
2010232	270860	AL	São Miguel dos Campos	1	998	UNIDADE DE SAUDE DA FAMILIA BELA VISTA	1	998	997	LOTEAMENTO BELA VISTA	1	1	998	998	998	998	998	998	998	998	998	998	998	998	998	1	1	1	1	1	2	2	1	2	2	2	2	2	2	1	1	2	1	1	1	2	1	2	2
2010240	270860	AL	São Miguel dos Campos	1	998	UNIDADE DE SAUDE DA FAMILIA GERALDO SAMPAIO	1	998	-9.780312173920182;-36.099279169013435	RUA MIGUEL MOREIRA TORRES	1	1	998	998	998	998	998	998	998	998	998	998	998	998	998	1	1	1	1	1	2	2	2	2	2	2	2	2	2	1	1	2	1	1	1	1	1	2	2
2010275	270860	AL	São Miguel dos Campos	1	998	CENTRO DE SAUDE DR AGNALDO CAVALCANTE MACHADO	1	998	-9.789943837056915;-36.10491470682497	FATIMA	1	1	998	998	998	998	998	998	998	998	998	998	998	998	998	1	1	1	1	1	2	2	2	2	2	2	2	2	2	1	1	2	1	1	1	1	1	2	2
2010283	270860	AL	São Miguel dos Campos	1	998	UNIDADE DE SAUDE DA FAMILIA DONA MARIA DA ROCHA LIMA	1	998	-9.791668666648475;-36.075680599035564	FAZENDA COITE	1	1	998	998	998	998	998	998	998	998	998	998	998	998	998	1	1	1	1	1	2	2	2	2	2	2	2	2	2	1	2	2	1	1	1	1	1	2	2
2010305	270860	AL	São Miguel dos Campos	1	998	UNIDADE DE S DA FAMILIA AMBULATORIO DR JOAO SOARES PALMEIRA	1	998	-9.780027960638085;-36.09959722379159	RUA SENADOR MAXIMO	1	1	998	998	998	998	998	998	998	998	998	998	998	998	998	1	1	1	1	1	2	2	2	2	2	2	2	2	2	1	1	2	1	1	1	1	1	2	2
2010313	270860	AL	São Miguel dos Campos	1	998	UNIDADE DE S DA FAMILIA JOAO ZACARIAS VILA NOVA DE OLIVEIRA	1	998	-9.792354121633874;-36.10274823104106	RUA SANTO ANTONIO	1	1	998	998	998	998	998	998	998	998	998	998	998	998	998	1	1	1	1	1	2	2	2	2	2	2	2	2	2	1	1	2	1	1	1	1	1	2	2
6956858	270860	AL	São Miguel dos Campos	1	998	UNIDADE DE SAUDE DA FAMILIA BAIRRO DE LOURDES	1	998	-9.782233173689027;-36.09464305759876	RUA VISCONDE DE SINIMBU	1	1	998	998	998	998	998	998	998	998	998	998	998	998	998	1	1	1	1	1	2	2	2	2	2	2	2	2	2	1	1	2	1	1	1	1	1	2	2
2009137	270870	AL	São Miguel dos Milagres	1	998	UNIDADE DE SAUDE DA FAMILIA DIVALDO SURUAGY	1	998	997	RUA VIGARIO BELO	1	1	998	998	998	998	998	998	998	998	998	998	998	998	998	1	1	1	1	1	2	2	2	1	2	2	2	2	2	1	1	2	1	2	1	1	1	2	2
2009145	270870	AL	São Miguel dos Milagres	1	998	UNIDADE BASICA DE SAUDE DO TOQUE	1	998	-9.248705911114246;-35.36374859231334	RUA FELISBERTO DE ATAIDE	1	1	998	998	998	998	998	998	998	998	998	998	998	998	998	1	1	1	1	1	2	2	2	2	2	2	2	2	2	1	1	2	1	1	1	1	1	2	2
2009579	270870	AL	São Miguel dos Milagres	1	998	UNIDADE DE SAUDE DA FAMILIA DE PORTO DA RUA	1	998	-9.24378155308974;-35.348733489987765	PRACA BOM JESUS	1	1	998	998	998	998	998	998	998	998	998	998	998	998	998	1	1	1	1	1	2	2	2	2	2	2	2	2	2	1	1	2	1	1	1	1	1	2	2
2719789	270880	AL	São Sebastião	1	998	CENTRO DE SAUDE NOSSA SENHORA DA PENHA	1	998	997	AV ANTONIO CUSTODIO PORTO	1	1	998	998	998	998	998	998	998	998	998	998	998	998	998	1	2	2	1	1	1	2	2	2	2	2	2	1	2	1	1	2	1	1	1	1	1	2	2
2720450	270880	AL	São Sebastião	1	998	POSTO DE SAUDE CURRALINHO	1	998	-9.998189662230132;-36.60154448328504	POVOADO CURRALINHO	1	1	998	998	998	998	998	998	998	998	998	998	998	998	998	1	1	2	1	1	1	2	2	2	2	2	2	2	2	1	1	2	1	2	1	2	2	2	2
2720671	270880	AL	São Sebastião	1	998	POSTO DE SAUDE FLEXEIRAS	1	998	-9.945937206542549;-36.59137029217746	POVOADO FLEXEIRAS	1	1	998	998	998	998	998	998	998	998	998	998	998	998	998	1	1	2	1	1	2	2	2	2	2	2	2	2	2	1	1	2	1	1	1	1	1	2	2
2720876	270880	AL	São Sebastião	1	998	POSTO DE SAUDE MALHADA DA ONCA	1	998	-9.903567690929432;-36.595226304595855	POVOADO MALHADA DA ONCA	1	1	998	998	998	998	998	998	998	998	998	998	998	998	998	1	1	2	1	1	1	2	2	2	2	2	2	2	2	1	1	2	1	1	1	1	1	2	2
2721139	270880	AL	São Sebastião	1	998	POSTO DE SAUDE RANCHO ALEGRE	1	998	-9.955081267263674;-36.54459389222769	POVOADO RANCHO ALEGRE	1	1	998	998	998	998	998	998	998	998	998	998	998	998	998	1	1	1	1	1	2	2	2	2	2	2	2	2	2	1	1	2	1	1	1	1	1	2	2
2721252	270880	AL	São Sebastião	1	998	POSTO DE SAUDE SAPE	1	998	997	POVOADO SAPE	1	2	1	1	1	1	2	2	2	1	2	1	2	2	2	1	1	1	1	1	2	2	2	2	2	2	2	2	2	1	1	2	1	2	1	2	2	2	2
2721260	270880	AL	São Sebastião	1	998	POSTO DE SAUDE SERRA	1	998	997	POVOADO SERRA	1	1	998	998	998	998	998	998	998	998	998	998	998	998	998	1	1	1	1	1	2	2	2	2	2	2	2	2	2	1	1	2	1	1	1	1	2	2	2
2721279	270880	AL	São Sebastião	1	998	POSTO DE SAUDE BREJINHO II	1	998	-9.879570916239965;-36.58272247833116	POV BREJINHO II	1	1	998	998	998	998	998	998	998	998	998	998	998	998	998	1	1	2	2	1	2	2	2	2	2	2	2	2	2	1	1	2	1	1	1	1	1	2	2
2722488	270880	AL	São Sebastião	1	998	UNIDADE SAUDE DA FAMILIA CANA BRAVA	1	998	997	POVOADO CANA BRAVA	1	1	998	998	998	998	998	998	998	998	998	998	998	998	998	1	1	1	1	1	2	2	2	2	2	2	2	2	2	1	1	2	1	1	2	2	2	2	2
2722496	270880	AL	São Sebastião	1	998	UNIDADE SAUDE DA FAMILIA CRUZEIRO	1	998	997	RUA JOSEFA LUCIO CORDEIRO	1	1	998	998	998	998	998	998	998	998	998	998	998	998	998	1	1	1	1	1	2	2	2	2	2	2	2	2	2	1	1	2	2	1	1	1	1	2	2
4020553	270880	AL	São Sebastião	1	998	UNIDADE SAUDE DA FAMILIA LAGOA SECA	1	998	-9.882210616452664;-36.54049395799642	POVOADO LAGOA SECA	1	1	998	998	998	998	998	998	998	998	998	998	998	998	998	1	1	2	1	1	2	2	2	2	2	2	2	2	2	1	1	2	1	1	1	1	2	2	2
5893348	270880	AL	São Sebastião	1	998	PSF PEROBA	1	998	-9.929509410029194;-36.55542214180723	MANOEL MIGUEL DA SILVA	1	1	998	998	998	998	998	998	998	998	998	998	998	998	998	1	1	2	1	1	2	2	2	2	2	2	2	2	2	1	1	2	1	1	1	1	1	2	2
2008165	270890	AL	Satuba	1	998	UNIDADE DE SAUDE DA FAMILIA IV PRIMAVERA	1	998	997	FAZENDA PRIMAVERA	1	1	998	998	998	998	998	998	998	998	998	998	998	998	998	1	1	2	1	1	1	2	2	2	2	1	2	2	2	1	1	2	1	1	1	1	1	2	2
2008181	270890	AL	Satuba	1	998	UNIDADE DE SAUDE DA FAMILIA III MARGARIDA PROCOPIO	1	998	-9.53851378805315;-35.81143072490307	CONJUNTO MARGARIDA PROCOPIO	1	1	998	998	998	998	998	998	998	998	998	998	998	998	998	1	1	1	2	1	1	2	2	2	2	2	2	1	1	1	1	2	1	1	1	1	1	2	2
2793946	270890	AL	Satuba	1	998	UNIDADE DE SAUDE DA FAMILIA I FRIDOLIM WINTERLLER	1	998	997	RUA JOSE ISABEL	1	1	998	998	998	998	998	998	998	998	998	998	998	998	998	1	1	1	1	1	2	2	2	1	2	2	2	2	2	1	1	2	1	1	1	1	1	2	2
3060896	270890	AL	Satuba	1	998	UNIDADE DE SAUDE DA FAMILIA V	1	998	997	JOSE JONAS DA SILVA	1	1	998	998	998	998	998	998	998	998	998	998	998	998	998	1	1	2	1	1	2	2	2	1	2	2	2	2	2	1	1	2	1	1	1	2	1	2	2
3231011	270890	AL	Satuba	1	998	UNIDADE DE SAUDE DA FAMILIA II	1	998	-9.573155644868114;-35.823948165785005	RUA VISCONDE DE MAUA	1	1	998	998	998	998	998	998	998	998	998	998	998	998	998	1	1	2	2	1	1	2	2	2	2	2	2	2	2	1	1	2	1	1	1	1	1	2	2
3507572	270890	AL	Satuba	1	998	UNIDADE DE SAUDE DA FAMILIA VI	1	998	-9.572127116605785;-35.82714950465046	RUA SANTOS DUMONT	2	1	998	998	998	998	998	998	998	998	998	998	998	998	998	2	2	2	2	1	1	2	2	2	2	2	1	2	2	1	1	2	1	1	1	1	1	2	2
2719827	270895	AL	Senador Rui Palmeira	1	998	CENTRO DE SAUDE PEDRO VIEIRA REGO	1	998	-9.463069301571885;-37.45508652060303	RUA MANOEL DA ROCHA WANDERLEY	1	1	998	998	998	998	998	998	998	998	998	998	998	998	998	1	1	1	1	1	2	2	2	2	2	2	2	2	2	1	1	2	1	1	1	1	2	2	2
2722348	270895	AL	Senador Rui Palmeira	1	998	UNIDADE MISTA DA FAMILIA MONSENHOR MOISES V DOS ANJOS	1	998	-9.409339875458658;-37.53083666092818	POVOADO CANDUNDA	2	1	998	998	998	998	998	998	998	998	998	998	998	998	998	1	1	1	1	1	2	2	2	2	2	2	2	2	2	1	2	2	1	1	1	1	2	2	2
6281079	270895	AL	Senador Rui Palmeira	1	998	UNIDADE DE SAUDE MANOEL ROZENDO DE OLIVEIRA	1	998	-9.405370381397303;-37.44998551901151	SITIO BARRA TALHADA	1	1	998	998	998	998	998	998	998	998	998	998	998	998	998	1	1	1	1	1	2	2	2	2	2	2	2	1	1	1	1	2	1	1	1	1	2	2	2
6590586	270895	AL	Senador Rui Palmeira	1	998	UNIDADE DE SAUDE PSF IV	1	998	-9.471461767585435;-37.457683762787894	RUA MUNIZ FALCAO	1	1	998	998	998	998	998	998	998	998	998	998	998	998	998	1	1	1	1	1	2	2	2	2	2	2	2	1	2	1	1	2	1	1	1	1	1	2	2
2004437	270900	AL	Tanque d'Arca	1	998	UNIDADE BASICA DE SAUDE MARIZA TAVARES	1	998	997	MARECHAL CASTELO BRANCO	1	1	998	998	998	998	998	998	998	998	998	998	998	998	998	1	1	2	1	1	2	2	2	2	2	2	2	2	2	1	1	2	1	1	1	2	1	2	2
5933838	270900	AL	Tanque d'Arca	1	998	UNIDADE DE SAUDE DA FAMILIA LUCILA FONSECA	1	998	-9.59267704419449;-36.41157643433602	POVOADO BONITO	1	1	998	998	998	998	998	998	998	998	998	998	998	998	998	1	2	2	1	1	2	2	2	2	2	2	2	2	2	1	1	2	1	1	2	1	1	2	2
2720426	270910	AL	Taquarana	1	998	USF JOSE WANDERLEY NETO	1	998	-9.600366295210273;-36.53698288697545	POVOADO LAGOA GRANDE	1	1	998	998	998	998	998	998	998	998	998	998	998	998	998	1	1	2	1	1	2	2	2	2	2	2	2	2	2	1	1	2	1	1	1	1	1	2	2
6416802	270910	AL	Taquarana	1	998	USF 01 CENTRO	1	998	-9.645075455126785;-36.49499358900231	RUA MANOEL CONSTANCIO	1	1	998	998	998	998	998	998	998	998	998	998	998	998	998	1	1	2	1	1	2	2	2	1	2	2	2	2	2	1	1	2	1	1	1	1	1	2	2
6416810	270910	AL	Taquarana	1	998	USF 07 SERRA	1	998	997	RUA NOSSA SENHORA DE FATIMA	1	1	998	998	998	998	998	998	998	998	998	998	998	998	998	1	1	1	1	1	2	2	2	2	2	2	2	1	2	1	1	2	1	1	1	1	1	2	2
6566952	270910	AL	Taquarana	1	998	USF DR JOSE EDMILSON FERREIRA CESAR	1	998	-9.643710563247094;-36.484560489186556	ALTO DAS COLINAS	1	1	998	998	998	998	998	998	998	998	998	998	998	998	998	1	1	2	1	1	2	2	2	2	2	2	2	2	2	1	1	2	1	1	1	1	1	2	2
2719738	270915	AL	Teotônio Vilela	1	998	01 06 CENTRO DE SAUDE MANUEL A DE SANTANA	1	998	0;0	RUA FRANCISCO TIMOTEO	1	1	998	998	998	998	998	998	998	998	998	998	998	998	998	1	1	1	1	1	2	2	2	2	2	2	2	2	2	1	1	2	1	1	1	1	1	2	2
2719886	270915	AL	Teotônio Vilela	1	998	02 03 CENTRO DE SAUDE TEOTONIO VILELA	1	998	997	RUA JACINTO JERONIMO DA SILVA	1	1	998	998	998	998	998	998	998	998	998	998	998	998	998	1	1	1	1	1	2	2	2	2	2	2	2	2	2	1	1	2	1	1	1	1	1	2	2
2722569	270915	AL	Teotônio Vilela	1	998	USF 09 AGUA DE MENINOS	1	998	-9.963923545153847;-36.43012409705269	POVOADO AGUA DE MENINOS	1	1	998	998	998	998	998	998	998	998	998	998	998	998	998	1	1	1	1	1	1	2	2	2	2	2	2	2	2	1	1	2	1	1	1	1	1	2	2
2722577	270915	AL	Teotônio Vilela	1	998	USF 07 JUMELICIA M CONCEICAO	1	998	-9.893625873535479;-36.361123235560484	POVOADO ALTO DA ROSA	1	1	998	998	998	998	998	998	998	998	998	998	998	998	998	1	1	1	1	1	2	2	2	2	2	2	2	2	2	1	1	2	1	1	1	1	1	2	2
2722585	270915	AL	Teotônio Vilela	1	998	USF 04 FRANCISCA ASSIS BORGES PEREIRA	1	998	-9.907610076392654;-36.35577168333026	RUA SAO CIPRIANO	1	1	998	998	998	998	998	998	998	998	998	998	998	998	998	1	1	1	1	1	2	2	2	2	2	2	2	2	2	1	1	2	1	1	1	1	1	2	2
2722593	270915	AL	Teotônio Vilela	1	998	USF 10 IMBURI DO INACIO	1	998	-10.010741770715823;-36.390550379650584	POVOADO IMBURI DO MATAO	1	1	998	998	998	998	998	998	998	998	998	998	998	998	998	1	1	1	1	1	2	2	2	2	2	2	2	2	2	1	1	2	1	1	1	1	1	2	2
2722607	270915	AL	Teotônio Vilela	1	998	USF 13 JOSE BELARMINO SOARES	1	998	997	RUA MARIA AUGUSTA	1	1	998	998	998	998	998	998	998	998	998	998	998	998	998	1	1	1	1	1	2	2	2	2	2	2	2	2	2	1	1	2	1	1	1	1	1	2	2
2722623	270915	AL	Teotônio Vilela	1	998	USF 05 SINEIDE FREIRE MONTEIRO	1	998	0;0	RUA MARIA JEANE MARACUJA	1	1	998	998	998	998	998	998	998	998	998	998	998	998	998	1	1	1	1	1	2	2	2	2	2	2	2	2	2	1	1	2	1	1	1	1	1	2	2
2722631	270915	AL	Teotônio Vilela	1	998	USF 11 TEN JOSE ALBINO	1	998	-9.907958840286218;-36.36243421770069	LOT PARQUE DO FUTURO	1	1	998	998	998	998	998	998	998	998	998	998	998	998	998	1	1	1	1	1	2	2	2	2	2	2	2	2	2	1	1	2	1	1	1	1	1	2	2
2722682	270915	AL	Teotônio Vilela	1	998	USF 08 GULANDIM	1	998	0;0	POVOADO GULANDIM	1	1	998	998	998	998	998	998	998	998	998	998	998	998	998	1	1	1	1	1	2	2	2	2	2	2	2	2	2	1	1	2	1	1	1	1	1	2	2
4020596	270915	AL	Teotônio Vilela	1	998	USF 14 JOAO LOURIVAL DE SOUZA	1	998	997	RUA MARIA JEANE MOREIRA SAMPAIO	1	1	998	998	998	998	998	998	998	998	998	998	998	998	998	1	1	2	1	1	1	2	2	2	2	2	2	2	2	1	1	2	1	1	1	1	1	2	2
2720078	270920	AL	Traipu	1	998	USF MUMBACA	1	998	-9.99347189508429;-36.88844103793501	POVOADO MUNBACA	1	1	998	998	998	998	998	998	998	998	998	998	998	998	998	1	1	2	2	1	1	2	2	2	2	2	2	2	2	1	1	2	1	1	1	1	2	2	2
2721880	270920	AL	Traipu	1	998	USF OLHO DAGUA DA CERCA	1	998	-9.896258093901741;-36.987892994061	POVOADO OLHO DAGUA DA CERCA	1	1	998	998	998	998	998	998	998	998	998	998	998	998	998	1	1	2	1	1	1	2	2	2	2	2	2	2	2	1	1	2	1	1	1	1	1	2	2
6021778	270920	AL	Traipu	1	998	USF 13 DE MAIO	1	998	-9.967464729907794;-37.00215106927397	RUA 13 DE MAIO	1	1	998	998	998	998	998	998	998	998	998	998	998	998	998	1	1	1	1	1	2	2	2	2	2	2	2	2	2	1	1	1	1	1	1	1	1	2	2
6440789	270920	AL	Traipu	1	998	USF URBANA I	1	998	-9.964961653513441;-36.99933101148428	TRAVESSA MARIA LIMA DIAS	1	2	1	4	2	998	998	998	998	998	998	998	998	998	2	1	2	1	1	1	2	2	2	2	2	2	2	1	1	1	1	2	1	1	1	1	1	2	2
2004585	270930	AL	União dos Palmares	1	998	UNIDADE DE SAUDE DA FAMILIA JOSE CORREIA DE LIMA	1	998	-9.099746657254812;-36.0752820636796	ROCHA CAVALCANTE	1	1	998	998	998	998	998	998	998	998	998	998	998	998	998	1	1	1	1	1	2	2	2	2	2	2	2	2	2	1	1	2	1	1	1	1	1	2	2
2004593	270930	AL	União dos Palmares	1	998	UNIDADE DE SAUDE DA FAMILIA SAGRADA FAMILIA	1	998	-9.155512636453638;-36.005910840436094	CONJUNTO SAGRADA FAMILIA	1	1	998	998	998	998	998	998	998	998	998	998	998	998	998	1	1	1	1	1	2	2	2	1	2	2	2	2	2	1	1	2	1	1	1	1	1	2	2
2004615	270930	AL	União dos Palmares	1	998	CENTRO DE SAUDE IRMAOS FRANCISCO E NELSON OLIVEIRA	1	998	997	RUA MARIA CARMELITA	2	1	998	998	998	998	998	998	998	998	998	998	998	998	998	1	1	1	2	1	2	2	2	2	2	2	2	2	2	1	1	2	1	1	1	1	1	2	2
2004623	270930	AL	União dos Palmares	1	998	UNIDADE DE SAUDE DA FAMILIA TEREZA ROMANA	1	998	-9.149183859672835;-36.00722131808099	RUA DO JUAZEIRO	1	1	998	998	998	998	998	998	998	998	998	998	998	998	998	1	1	2	1	1	2	2	2	2	2	2	2	2	2	1	1	2	1	1	1	1	1	2	2
2004631	270930	AL	União dos Palmares	1	998	UNIDADE DE SAUDE DA FAMILIA DE VARZEA GRANDE	1	998	-9.135749296970578;-36.033124653374344	POVOADO VARZEA GRANDE	1	1	998	998	998	998	998	998	998	998	998	998	998	998	998	1	1	1	1	1	2	2	2	1	2	2	2	2	2	1	1	2	2	1	1	1	1	2	2
2006014	270930	AL	União dos Palmares	1	998	UNIDADE DE SAUDE DA FAMILIA DE ABOLICAO	1	998	-9.158452840442001;-36.02382368457452	ABOLICAO	1	1	998	998	998	998	998	998	998	998	998	998	998	998	998	1	1	1	1	1	2	2	2	2	2	2	2	2	2	1	1	2	1	1	1	1	1	2	2
2006162	270930	AL	União dos Palmares	1	998	UNIDADE DE SAUDE DA FAMILIA DE SANTA FE	1	998	-9.13968880735201;-35.99454568682272	POVOADO SANTA FE	1	1	998	998	998	998	998	998	998	998	998	998	998	998	998	1	1	2	1	1	2	2	2	2	2	2	2	2	2	1	1	2	1	1	1	1	1	2	2
3238377	270930	AL	União dos Palmares	1	998	UNIDADE DE SAUDE DA FAMILIA DA VAQUEJADA	1	998	997	BAIRRO DA VAQUEJADA	1	1	998	998	998	998	998	998	998	998	998	998	998	998	998	1	1	1	1	1	2	2	2	2	2	2	2	2	2	1	1	2	1	1	1	1	1	2	2
3260860	270930	AL	União dos Palmares	1	998	UNIDADE DE SAUDE DA FAMILIA JOAO JOSE PEREIRA LYRA FILHO	1	998	-9.186927842386373;-36.04094355730987	POVOADO CAIPE	1	1	998	998	998	998	998	998	998	998	998	998	998	998	998	1	1	1	1	1	2	2	2	2	2	2	2	2	2	1	1	2	1	1	1	1	1	2	2
3543927	270930	AL	União dos Palmares	1	998	UNIDADE DE SAUDE DA FAMILIA SANTA M MADALENA	1	998	997	LOTEAMENTO SANTA MARIA MADALENA	1	1	998	998	998	998	998	998	998	998	998	998	998	998	998	1	1	1	1	1	2	2	2	2	2	2	2	2	2	1	1	2	1	1	1	1	1	2	2
3631044	270930	AL	União dos Palmares	1	998	USF SANTA LUZIA	1	998	-9.134239722457192;-36.051940694141734	POVOADO MUQUEM	1	1	998	998	998	998	998	998	998	998	998	998	998	998	998	1	1	2	1	1	1	2	2	2	2	2	2	2	2	1	1	2	1	1	1	1	1	2	2
5922372	270930	AL	União dos Palmares	1	998	USF DE PADRE DONALD	1	998	997	QUADRA E	1	1	998	998	998	998	998	998	998	998	998	998	998	998	998	1	1	1	1	1	2	2	2	2	2	2	2	2	2	1	1	2	1	1	1	1	1	2	2
7166079	270930	AL	União dos Palmares	1	998	UNIDADE DE SAUDE DA FAMILIA DO ALTO DO CRUZEIRO	1	998	-9.160622668469134;-36.02773026510397	ALTO DO CRUZEIRO	1	1	998	998	998	998	998	998	998	998	998	998	998	998	998	1	1	1	1	1	2	2	2	2	2	2	2	2	2	1	1	2	1	1	1	1	1	2	2
2003481	270940	AL	Viçosa	1	998	POSTO DE SAUDE CAMINHO DA ROCA	1	998	997	POVOADO CAMINHO DA ROCA	1	1	998	998	998	998	998	998	998	998	998	998	998	998	998	1	1	1	1	1	2	2	2	2	2	2	2	2	2	1	1	2	1	1	1	1	1	2	2
2003554	270940	AL	Viçosa	1	998	POSTO DE SAUDE DE ANEL	1	998	997	POVOADO DE ANEL	1	1	998	998	998	998	998	998	998	998	998	998	998	998	998	1	1	1	1	1	2	2	2	1	2	2	2	2	2	1	1	2	1	1	1	1	1	2	2
2003562	270940	AL	Viçosa	1	998	CENTRO DE SAUDE DR JAYME CARNEIRO LOPES	1	998	-9.371365868022655;-36.24086986467962	RUA MOTA LIMA	1	1	998	998	998	998	998	998	998	998	998	998	998	998	998	1	1	1	1	1	2	2	2	2	2	2	2	2	2	1	1	2	1	1	1	1	1	2	2
2004305	270940	AL	Viçosa	1	998	POSTO DE SAUDE CIDADE DE DEUS	1	998	-9.378411781462233;-36.23991770903288	MUTIRAO AREA I C	1	1	998	998	998	998	998	998	998	998	998	998	998	998	998	1	1	2	1	1	2	2	2	1	2	2	2	2	2	1	1	2	1	1	1	1	1	2	2
6363601	270940	AL	Viçosa	1	998	UNIDADE BASICA DE SAUDE OCTAVIO BRANDAO	1	998	-9.381798423401479;-36.238328617766086	CONJ CIDADE DE DEUS AREA 04	1	1	998	998	998	998	998	998	998	998	998	998	998	998	998	1	1	1	1	1	2	2	2	2	2	2	2	2	2	1	1	2	1	1	1	1	1	2	2
2016451	130002	AM	Alvarães	1	998	CENTRO DE SAUDE DE ALVARAES	1	998	-3.2135760784148237;-64.80804920196346	RUA TEFE	1	1	998	998	998	998	998	998	998	998	998	998	998	998	998	1	1	1	1	1	2	2	2	2	2	2	2	2	1	1	2	2	1	1	1	1	1	2	2
6422276	130006	AM	Amaturá	1	998	UNIDADE BASICA DE SAUDE ALTINA GONCALVES	1	998	-3.3605933189391113;-68.19784641265672	FREI PIO S/N- CENTRO	2	1	998	998	998	998	998	998	998	998	998	998	998	998	998	1	1	1	1	1	2	2	2	2	2	2	2	2	2	1	1	2	1	1	1	1	1	2	2
6224229	130008	AM	Anamã	1	998	POSTO DE SAUDE CLEONICE DA SILVA TELES	1	998	-3.5808026790617857;-61.405634880064135	ESTRADA ANAMA CUIA	1	1	998	998	998	998	998	998	998	998	998	998	998	998	998	1	1	2	2	1	2	2	2	2	2	2	2	1	2	1	1	2	1	1	1	1	1	2	2
3539687	130010	AM	Anori	1	998	POSTO DE SAUDE FAUSTO GOMES DA ROCHA	1	998	-3.7482798099516734;-61.65950059890568	PRACA CAP PEDRO SILVA	1	1	998	998	998	998	998	998	998	998	998	998	998	998	998	1	1	1	1	1	2	2	2	2	2	2	2	1	2	1	1	2	1	1	1	1	1	2	2
2013312	130014	AM	Apuí	1	998	POSTO DE SAUDE ANIZIO FERREIRA DA SILVA	1	998	-7.205582857131748;-59.89125967025583	GETULIO VARGAS	1	1	998	998	998	998	998	998	998	998	998	998	998	998	998	1	1	1	1	1	2	2	2	2	2	2	2	2	2	1	1	2	1	1	1	1	1	2	2
3320138	130014	AM	Apuí	1	998	POSTO DE SAUDE IRMA ELIZABETE	1	998	-7.197804450988561;-59.893341064451384	RUA DA MORENA	1	1	998	998	998	998	998	998	998	998	998	998	998	998	998	1	1	1	1	1	2	2	2	2	2	2	2	2	2	1	1	2	1	1	1	1	1	2	2
3697983	130014	AM	Apuí	1	998	CENTRO DE SAUDE CURUMIM	1	998	-7.193748950958043;-59.87750530242746	RUA JOINVILE	1	1	998	998	998	998	998	998	998	998	998	998	998	998	998	1	1	1	1	2	2	2	2	2	2	2	2	2	2	1	1	2	1	1	1	1	1	2	2
2016664	130020	AM	Atalaia do Norte	1	998	UNIDADE BASICA DE SAUDE SAO FRANCISCO	1	998	-4.365831613540522;-70.19325971603189	RUA 31 DE MARCO	1	1	998	998	998	998	998	998	998	998	998	998	998	998	998	1	2	2	1	1	1	1	2	2	2	2	2	1	1	1	1	2	1	1	1	1	1	2	2
2013053	130030	AM	Autazes	1	998	UNIDADE BASICA DE SAUDE SANTA JULIA	1	998	382985115051258;591741442680341	COMUNIDADE DO SAMPAIO	2	1	998	998	998	998	998	998	998	998	998	998	998	998	998	1	1	1	2	1	2	1	2	2	2	2	2	1	2	1	1	2	2	1	1	1	2	2	2
2013061	130030	AM	Autazes	1	998	UNIDADE BASICA DE SAUDE SANTA VERONICA	1	998	354856252670277;589269948005659	VILA DE URUCURITUBA	1	1	998	998	998	998	998	998	998	998	998	998	998	998	998	1	1	2	2	1	2	2	2	2	2	2	2	2	2	1	1	1	1	1	1	2	2	2	2
6925332	130030	AM	Autazes	1	998	UNIDADE BASICA DE SAUDE CIDADE NOVA	1	998	-3.5771119594572935;-59.1189122199995	FERNANDO ONETE STONE	1	1	998	998	998	998	998	998	998	998	998	998	998	998	998	1	2	2	2	1	2	2	2	2	2	2	2	1	2	1	1	2	1	1	1	1	1	2	2
2013096	130030	AM	Autazes	1	998	UNIDADE BASICA DE SAUDE MONTE SINAI	1	998	360143423080433;595172524452192	ESTRADA MANAUS AUTAZES KM 53	2	1	998	998	998	998	998	998	998	998	998	998	998	998	998	1	1	2	1	1	2	2	2	2	2	2	2	1	1	1	1	2	1	1	1	1	1	2	2
2013126	130030	AM	Autazes	1	998	UNIDADE BASICA DE SAUDE SANTA LUZIA	1	998	-3.583495616912738;-59.13249492645092	ESTRADA OTAVIANO DE MELO	1	1	998	998	998	998	998	998	998	998	998	998	998	998	998	1	1	2	1	1	2	2	2	2	2	2	2	2	1	1	1	2	1	1	1	1	1	2	2
3596362	130030	AM	Autazes	1	998	UNIDADE BASICA DE SAUDE DANILO CORREA	1	998	-3.576554059982196;-59.13294553756542	AV AUTAZES	2	1	998	998	998	998	998	998	998	998	998	998	998	998	998	1	1	2	1	1	2	2	2	2	2	2	2	2	1	1	1	2	1	1	1	1	1	2	2
3596370	130030	AM	Autazes	1	998	UNIDADE BASICA DE SAUDE ANTONIO ENFERMEIRO	1	998	-3.5796332359312926;-59.12421226501293	RUA FABIO LUCENA	1	1	998	998	998	998	998	998	998	998	998	998	998	998	998	1	1	2	1	1	1	2	2	2	2	2	2	2	2	1	1	2	1	1	1	1	1	2	2
2015277	130040	AM	Barcelos	1	998	POSTO DE SAUDE DE SAO SEBASTIAO	1	998	997	SAO SEBASTIAO	1	1	998	998	998	998	998	998	998	998	998	998	998	998	998	1	1	2	1	1	2	2	2	2	2	2	1	2	2	1	1	2	1	1	1	1	1	2	2
2708108	130050	AM	Barreirinha	1	998	CENTRO DE SAUDE GIOVANNA GALLI	1	998	27919113636016033;5706976890563799	AVENIDA ESPANHA S/N CENTRO	1	1	998	998	998	998	998	998	998	998	998	998	998	998	998	2	2	2	2	1	2	2	2	2	2	2	2	1	2	1	1	2	1	1	1	1	1	2	2
3654567	130063	AM	Beruri	1	998	UNIDADE BASICA DE SAUDE DO MUNICIPIO DE BERURI	1	998	-3.8957047462462246;-61.37312650680364	AV CASTELO BRANCO	1	1	998	998	998	998	998	998	998	998	998	998	998	998	998	1	1	1	1	1	2	2	2	2	2	2	2	1	2	1	1	2	1	1	1	1	1	2	2
2016362	130068	AM	Boa Vista do Ramos	1	998	CENTRO DE SAUDE DE BOA VISTA DO RAMOS	1	998	-2.972445487975988;-57.58812189102006	RUA OLAVO BILAC	1	1	998	998	998	998	998	998	998	998	998	998	998	998	998	2	2	2	2	2	2	2	2	2	2	2	2	2	2	1	1	1	1	1	1	1	1	1	1
2012502	130070	AM	Boca do Acre	1	998	CENTRO DE SAUDE II MARIA CLAUDIA	1	998	-8.755073547363027;-67.39485740661425	AV AMAZONAS	2	2	1	2	2	998	998	998	998	998	998	998	998	998	2	1	1	1	1	1	2	2	2	2	2	2	2	2	2	1	1	2	1	1	1	1	1	2	2
2012510	130070	AM	Boca do Acre	1	998	CENTRO DE SAUDE IV FRANCISCO GASTINO CHAGAS	1	998	-8.771048784255727;-67.33844518661303	AV CEL JOSE ASSUNCAO NETO	2	2	1	4	2	998	998	998	998	998	998	998	998	998	2	1	1	1	2	1	2	2	2	2	2	2	2	2	2	1	1	2	1	1	1	1	1	2	2
2012529	130070	AM	Boca do Acre	1	998	CENTRO DE SAUDE II MARIA CLAUDIA	1	998	-8.756597042083486;-67.38985776901049	AV AMAZONAS	2	1	998	998	998	998	998	998	998	998	998	998	998	998	998	2	2	2	2	2	2	2	2	2	2	2	2	2	2	1	1	2	1	1	1	1	1	2	2
2012537	130070	AM	Boca do Acre	1	998	POSTO DE SAUDE SAO PAULO	1	998	-8.75424742698644;-67.39792585372729	AV COMANDANTE MODESTO	2	2	1	4	2	998	998	998	998	998	998	998	998	998	2	2	1	2	2	2	2	2	2	2	2	2	2	2	2	1	1	2	1	1	1	1	1	2	2
2012545	130070	AM	Boca do Acre	1	998	CENTRO DE SAUDE I FRANCISCA AMELIA	1	998	-8.742971420287832;-67.3999643325786	RUA TIAO LEITE	2	1	998	998	998	998	998	998	998	998	998	998	998	998	998	1	1	1	1	1	2	2	2	2	2	2	2	2	2	1	1	2	1	1	1	1	1	2	2
2017520	130080	AM	Borba	1	998	UNIDADE DE SAUDE DA FAMILIA ESF LEOPOLDO D RIBEIRO	1	998	43799722194670;595879340171796	AV 07 DE SETEMBRO	1	1	998	998	998	998	998	998	998	998	998	998	998	998	998	2	2	2	2	2	2	2	2	2	2	2	2	2	2	1	1	2	1	1	1	1	1	2	2
3587614	130080	AM	Borba	1	998	UNIDADE DE SAUDE DA FAMILIA ESF SIMONE CAVALCANTE DA SIL	1	998	-4.388211965560785;-59.595873355863745	AV CONEGO BENTO	1	1	998	998	998	998	998	998	998	998	998	998	998	998	998	1	1	2	1	1	2	2	2	2	2	2	2	2	2	1	1	2	1	1	1	1	1	2	2
3587649	130080	AM	Borba	1	998	UNIDADE DE SAUDE DA FAMILIA ESF MANUEL DE PAULA SA JUNIOR	1	998	439435958862291;595891141891462	AV SILVERIO NERY	1	1	998	998	998	998	998	998	998	998	998	998	998	998	998	2	2	2	2	2	2	2	2	2	2	2	2	2	2	1	1	2	1	1	1	1	1	2	2
3587657	130080	AM	Borba	1	998	UNIDADE DE SAUDE DA FAMILIA ESF RAIMUNDO LIMA FILHO	1	998	997	RUA GETULIO VARGAS	2	1	998	998	998	998	998	998	998	998	998	998	998	998	998	1	1	1	1	1	2	2	2	2	2	2	2	2	2	1	1	2	1	1	1	1	1	2	2
5359244	130080	AM	Borba	1	998	UNIDADE DE SAUDE DA FAMILIA ESF LUIS NOGUEIRA MORAIS	1	998	439974546432482;59598911918622	RUA RIO MAPIA	1	1	998	998	998	998	998	998	998	998	998	998	998	998	998	2	2	2	2	2	2	2	2	2	2	2	2	2	2	1	1	2	1	1	1	1	1	2	2
2017490	130080	AM	Borba	1	998	UNIDADE DE SAUDE DA FAMILIA ESF OTACIAS BATISTA E SILVA	1	998	-3.9967167377470765;-59.09404277801342	VILA FOZ DE CANUMA	1	1	998	998	998	998	998	998	998	998	998	998	998	998	998	1	1	2	1	1	2	2	2	2	2	2	2	2	2	1	1	2	1	1	1	1	1	1	2
2017539	130080	AM	Borba	1	998	UNIDADE DE SAUDE DA FAMILIA ESF HERACLIO EMILIANO MODA	1	998	4048825806617725;593715548515302	VILA DE AXININ	1	1	998	998	998	998	998	998	998	998	998	998	998	998	998	1	1	1	1	1	2	2	2	2	2	2	2	2	2	1	1	2	1	1	1	1	1	2	2
3234932	130083	AM	Caapiranga	1	998	UNIDADE BASICA DE SAUDE SELESTINO ANDRE DE SOUZA	1	998	333050966262807;612117004394513	AV COUTO VALE	1	1	998	998	998	998	998	998	998	998	998	998	998	998	998	1	1	1	2	1	2	2	2	2	2	2	2	2	1	1	1	2	1	1	1	1	1	2	2
3313891	130090	AM	Canutama	1	998	UNIDADE BASICA DE SAUDE SOCORRO CASTRO	1	998	-6.533517837524224;-64.38685655593684	AVENIDA BENJAMIN CONSTANT	1	1	998	998	998	998	998	998	998	998	998	998	998	998	998	1	1	1	1	1	2	2	2	2	2	2	2	1	2	1	1	2	1	1	1	1	1	2	2
2017571	130100	AM	Carauari	1	998	POSTO DE SAUDE MARIA DEL PILAR	1	998	4878069162368632;6689899206161304	AVN DOM PEDRO II	2	1	998	998	998	998	998	998	998	998	998	998	998	998	998	2	1	2	2	1	2	2	2	2	2	2	2	1	1	1	1	2	1	1	1	1	1	2	2
2017601	130100	AM	Carauari	1	998	POSTO DE SAUDE MICHIE TAKEDA	1	998	-4.882446527480937;-66.90351963043018	RUA JOSE AMANCIO	1	1	998	998	998	998	998	998	998	998	998	998	998	998	998	1	1	2	2	1	2	2	2	2	2	2	2	2	1	1	1	2	1	1	1	1	1	2	2
3576620	130110	AM	Careiro	1	998	UNIDADE BASICA DE SAUDE DEUZIVANA MARINHO DE PAULA	1	998	-3.8210949999999997;-60.36665166666667	AV ADAIL DE SA	1	1	998	998	998	998	998	998	998	998	998	998	998	998	998	1	1	2	2	1	2	1	2	2	2	2	2	2	2	1	1	2	1	1	1	1	1	2	2
3748790	130115	AM	Careiro da Várzea	1	998	POSTO DE SAUDE LUCILENE BATISTA DO VALE	1	998	-3.1901764869689013;-59.86905097961252	COMUNIDADE SAO FRANCISCO DE ASSIS	1	1	998	998	998	998	998	998	998	998	998	998	998	998	998	1	1	2	2	2	2	2	2	2	2	2	2	1	2	1	1	2	1	1	1	1	1	2	2
3748820	130115	AM	Careiro da Várzea	1	998	POSTO DE SAUDE MAE VICENCIA	1	998	-3.2050895690917036;-59.67569589614695	COMUNIDADE SAO FRANCISCO	1	2	1	4	2	998	998	998	998	998	998	998	998	998	2	2	2	2	2	2	2	2	2	2	2	2	2	2	2	1	2	2	1	2	2	2	2	2	2
2011980	130120	AM	Coari	1	998	UNIDADE BASICA DE SAUDE LUIZ CARLOS HERVAL	1	998	-4.099606275558353;-63.146495819089964	RUA E	1	1	998	998	998	998	998	998	998	998	998	998	998	998	998	1	1	1	1	1	2	2	2	2	2	2	2	2	2	1	2	2	1	1	1	1	1	2	2
2012006	130120	AM	Coari	1	998	UNIDADE BASICA DE SAUDE ELIANA FEIJO	1	998	40947675704954865;63146238327024534	RUA Joanico	2	1	998	998	998	998	998	998	998	998	998	998	998	998	998	1	1	1	1	1	2	2	2	2	2	2	2	2	2	2	1	2	1	1	1	1	1	2	2
2012014	130120	AM	Coari	1	998	UNIDADE BASICA DE SAUDE ENEDINO MONTEIRO	1	998	-4.0856266021727325;-63.13055276870544	RUA BELA VISTA	1	1	998	998	998	998	998	998	998	998	998	998	998	998	998	1	1	1	1	1	2	2	2	2	2	2	2	1	2	1	1	2	1	1	1	1	1	2	2
2012723	130120	AM	Coari	1	998	UNIDADE BASICA DE SAUDE DR GUERRA	1	998	4094588518028247;631422686576576824	RUA COARI GRANDE	1	1	998	998	998	998	998	998	998	998	998	998	998	998	998	1	1	2	1	1	2	2	2	2	2	2	1	2	2	1	1	2	1	1	1	1	1	2	2
2717328	130120	AM	Coari	1	998	UNIDADE BASICA DE SAUDE MARIA FERNANDES DANTAS	1	998	-4.085218906402469;-63.13939332961853	RUA INDEPENDENCIA	2	1	998	998	998	998	998	998	998	998	998	998	998	998	998	1	1	2	1	1	2	2	2	2	2	2	2	1	2	1	1	2	1	1	1	1	1	2	2
2717336	130120	AM	Coari	1	998	UNIDADE BASICA DE SAUDE ALVELOS DANTAS	1	998	408576607704150;631453156471234	RUA 02 DE DEZEMBRO	1	1	998	998	998	998	998	998	998	998	998	998	998	998	998	1	1	2	2	1	2	2	2	2	2	2	1	2	2	1	1	2	1	1	1	1	1	2	2
2717344	130120	AM	Coari	1	998	UNIDADE BASICA DE SAUDE HENRIQUE OCTAVIO POOL	1	998	4089714288711429;631386852264386	RUA GENIVAL GUERRA	2	2	2	998	2	998	998	998	998	998	998	998	998	998	2	1	1	1	1	1	2	2	2	2	2	2	2	2	2	1	1	2	1	1	1	1	1	2	2
2717352	130120	AM	Coari	1	998	UNIDADE BASICA DE SAUDE MANOEL CARLITO DOS SANTOS	1	998	-4.088330268859744;-63.14267635345276	RUA goncalves ledo	1	1	998	998	998	998	998	998	998	998	998	998	998	998	998	1	1	1	1	1	2	2	2	2	2	2	2	2	2	1	1	2	1	1	1	1	1	2	2
3236528	130120	AM	Coari	1	998	UNIDADE BASICA DE SAUDE LENY PASSOS RAMOS	1	998	997	RUA CAUA	2	1	998	998	998	998	998	998	998	998	998	998	998	998	998	1	1	2	1	1	2	2	2	2	2	2	2	2	2	1	1	2	1	1	1	1	1	2	2
3237931	130120	AM	Coari	1	998	UNIDADE BASICA DE SAUDE DONA LUZIA TENORIO	1	998	408775091171252;631349515914898	RUA AREAL SOUTO	1	1	998	998	998	998	998	998	998	998	998	998	998	998	998	1	1	2	1	1	2	2	2	2	2	2	2	2	2	1	1	2	1	1	1	1	1	2	2
5380146	130130	AM	Codajás	1	998	POSTO DE SAUDE SAO FRANCISCO	1	998	-3.8385736942290145;-62.06665992736636	RUA SAO SAO FRANCISCO	1	1	998	998	998	998	998	998	998	998	998	998	998	998	998	1	1	1	2	1	2	2	1	2	2	2	2	2	2	1	1	2	1	1	1	1	1	2	2
2016222	130140	AM	Eirunepé	1	998	UNIDADE BASICA PONCE DE LEAO	1	998	-6.659055948257253;-69.87791776656901	AV PREFEITO JOAO CAVALCANTE. Bairro: Fátima	1	2	2	998	1	2	2	2	2	1	2	1	2	2	2	1	2	2	2	2	2	2	2	2	2	2	2	2	2	1	1	2	1	1	1	1	1	2	2
2016230	130140	AM	Eirunepé	1	998	UNIDADE BASICA DE SAUDE PADRE ANTONIO CREMER	1	998	-6.667156219482228;-69.85954999923503	RUA Castro Alves	2	2	1	4	2	998	998	998	998	998	998	998	998	998	2	1	1	2	1	2	2	1	2	2	2	2	2	2	2	1	1	2	1	1	1	1	2	2	2
6555713	130140	AM	Eirunepé	1	998	UNIDADE BASICA DE SAUDE JOSE BATISTA MARQUES	1	998	-6.6578865051267595;-69.8696136474589	RUA DOS ANJOS	1	1	998	998	998	998	998	998	998	998	998	998	998	998	998	1	1	1	1	1	2	2	2	2	2	2	2	2	2	1	1	2	1	1	1	1	1	2	2
2016370	130150	AM	Envira	1	998	POSTO DE SAUDE RENATO DE GASPERI	1	998	-7.431650161742948;-70.02104043960368	Rua Francisco Barbosa	1	1	998	998	998	998	998	998	998	998	998	998	998	998	998	1	1	1	1	1	2	2	2	2	2	2	2	2	1	1	1	2	1	1	1	1	1	2	2
5103088	130150	AM	Envira	1	998	POSTO DE SAUDE RENATO DE GASPERI	1	998	-7.431650161742948;-70.02104043960368	Rua Francisco Barbosa	1	1	998	998	998	998	998	998	998	998	998	998	998	998	998	1	1	1	1	1	2	2	2	2	2	2	2	2	1	1	1	2	1	1	1	1	1	2	2
2019612	130160	AM	Fonte Boa	1	998	UNIDADE BASICA DE SAUDE MARIA PLACIDO GOMES	1	998	-2.5174462795256836;-66.09561681747245	AV FRANCISCO PEREIRA DE SOUZA	1	1	998	998	998	998	998	998	998	998	998	998	998	998	998	1	1	2	1	2	2	2	2	2	2	2	2	2	2	1	1	2	1	1	1	1	1	2	2
2014718	130170	AM	Humaitá	1	998	UNIDADE BASICA DE SAUDE NOSSA SENHORA DO CARMO	1	998	-7.523220777511378;-63.02182674407776	RUA DA OLARIA	1	1	998	998	998	998	998	998	998	998	998	998	998	998	998	1	1	1	1	1	2	2	2	2	2	2	2	2	1	1	1	2	1	1	1	1	1	2	2
2014726	130170	AM	Humaitá	1	998	UNIDADE BASICA DE SAUDE IRMA MARIA BERNARDES	1	998	-7.519894838332911;-63.02502393722351	RUA SAO FRANCISCO	1	1	998	998	998	998	998	998	998	998	998	998	998	998	998	1	1	1	1	1	2	2	2	2	2	2	2	1	2	1	1	2	1	1	1	1	1	2	2
2017008	130170	AM	Humaitá	1	998	CENTRO DE SAUDE II	1	998	-7.502578496932766;-63.02817821502502	AV TRANSAMAZONICA	1	1	998	998	998	998	998	998	998	998	998	998	998	998	998	1	1	1	1	1	2	2	2	2	2	2	2	2	2	1	1	2	1	1	1	1	1	2	2
3436756	130170	AM	Humaitá	1	998	UNIDADE BASICA DE SAUDE SAO CRISTOVAO	1	998	-7.5214397907254895;-63.029143810270384	RUA DAS FLORES	1	1	998	998	998	998	998	998	998	998	998	998	998	998	998	1	1	2	1	1	2	2	2	2	2	2	2	1	2	1	1	2	1	1	1	1	1	2	2
6474381	130170	AM	Humaitá	1	998	UNIDADE BASICA DE SAUDE DR VERONICA CAVALCANTE	1	998	-7.504037618636867;-63.040477504037618636867346114929	RUA PRINCESA ISABEL	1	1	998	998	998	998	998	998	998	998	998	998	998	998	998	1	1	1	1	1	2	2	2	2	2	2	2	2	2	1	1	2	1	1	1	1	1	2	2
6833888	130170	AM	Humaitá	1	998	UNIDADE BASICA DE SAUDE NICOLAU M GUERREIRO	1	998	-6.981199979781902;-63.09669256210144	BR 319 KM 100 SENTIDO MANAUS ZONA RURAL HUMAITA	1	1	998	998	998	998	998	998	998	998	998	998	998	998	998	1	1	2	1	1	2	2	2	2	2	2	2	1	2	1	1	2	1	1	1	1	1	2	2
7101325	130170	AM	Humaitá	1	998	UNIDADE BASICA DE SAUDE NOVA HUMAITA	1	998	-7.507224082946559;-63.03472280502136	RUA ALVARO BOTELHO MAIA	1	1	998	998	998	998	998	998	998	998	998	998	998	998	998	1	1	1	1	1	2	2	2	2	2	2	2	2	2	1	1	2	1	1	1	1	1	2	2
6548806	130170	AM	Humaitá	1	998	UNIDADE BASICA DE SAUDE DISTRITO DE AUXILIADORA	1	998	-6.249393333333334;-61.83788666666666	AREA RURAL FLUVIAL RIO MADEIRA	1	1	998	998	998	998	998	998	998	998	998	998	998	998	998	1	1	2	1	1	2	2	2	2	2	2	2	2	2	1	1	2	1	1	1	1	1	2	2
2013622	130180	AM	Ipixuna	1	998	CASA DE APOIO DO PSF	1	998	-7.051130533218179;-71.69514656066686	AV VARCY HERCULANO BARROSO	1	1	998	998	998	998	998	998	998	998	998	998	998	998	998	2	2	2	1	1	1	2	1	2	2	2	2	1	1	1	1	2	1	1	1	1	1	2	2
2013673	130185	AM	Iranduba	1	998	POSTO DE SAUDE DO CACAU PIRERA	1	998	-3.166571666666667;-60.08417833333333	Rua do Comércio, s/n - Cacau Poderá -Iranduba	1	1	998	998	998	998	998	998	998	998	998	998	998	998	998	1	1	2	1	2	2	2	2	2	2	2	2	2	2	1	1	2	1	1	1	1	1	2	2
4004256	130185	AM	Iranduba	1	998	UNIDADE BASICA DE SAUDE DE PARICATUBA	1	998	308210492134085;602342176437360	PRACA CENTRAL	2	1	998	998	998	998	998	998	998	998	998	998	998	998	998	2	1	1	1	1	2	1	2	2	2	2	2	2	2	1	1	2	2	1	2	2	1	2	2
4004264	130185	AM	Iranduba	1	998	POSTO DE SAUDE DO LAGO DO LIMAO	1	998	-3.1823444366454154;-60.342192649839554	Rua Angeli Paraíso s/n - LAGO DO LIMAO - Iranduba	1	1	998	998	998	998	998	998	998	998	998	998	998	998	998	1	1	2	1	1	2	2	2	2	2	2	2	2	2	1	1	2	1	1	1	1	1	2	2
4004280	130185	AM	Iranduba	1	998	CENTRO DE SAUDE DR LOURENCO BORGHI	1	998	-3.2799066666666667;-60.180551666666666	AV AMAZONINO MENDES	2	1	998	998	998	998	998	998	998	998	998	998	998	998	998	1	2	2	1	1	2	2	2	2	2	2	2	2	2	1	1	2	1	1	1	1	1	2	2
5499348	130185	AM	Iranduba	1	998	UNIDADE BASICA DE SAUDE DA MORADA DO SOL	1	998	-3.2741216666666664;-60.19551833333333	MORADA DO SOL	1	1	998	998	998	998	998	998	998	998	998	998	998	998	998	1	1	1	2	1	2	2	2	2	2	2	2	2	2	1	1	2	1	2	1	1	2	2	2
5499364	130185	AM	Iranduba	1	998	UNIDADE BASICA DE SAUDE DE ACAJATUBA	1	998	312423706054678;605263209342939	LAGO DO ACAJATUBA Comunidade Nossa Senhora do Perpetuo Socorro	1	1	998	998	998	998	998	998	998	998	998	998	998	998	998	1	1	1	1	1	2	2	2	2	2	2	2	2	2	1	1	2	1	1	2	2	2	2	2
6776639	130185	AM	Iranduba	1	998	UNIDADE BASICA DE SAUDE JOANA MIRANDA DE OLIVEIRA	1	998	-3.25491;-60.15445166666667	RODOVIA CARLOS BRAGA KM 06	1	1	998	998	998	998	998	998	998	998	998	998	998	998	998	1	2	1	1	1	2	2	2	2	2	2	2	2	2	1	1	2	1	1	1	1	1	2	2
6776655	130185	AM	Iranduba	2	6776665	UNIDADE BASICA DE SAUDE CELSO CLEMENTINO	1	998	-3.1318652629851385;-60.369594097135696	RODOVIA MANUEL URBANO KM 38	1	1	998	998	998	998	998	998	998	998	998	998	998	998	998	1	1	1	2	1	2	2	1	2	2	2	2	2	2	1	1	2	1	1	1	2	2	2	2
6776698	130185	AM	Iranduba	1	998	UNIDADE BASICA DE SAUDE DA FAMILIA ARTUR FREIRE DA CUNHA	1	998	-3.272327184677029;-60.17939329147164	AVENIDA POR DA LUA	1	1	998	998	998	998	998	998	998	998	998	998	998	998	998	1	1	1	1	1	2	2	2	2	2	2	2	2	2	1	1	2	1	2	1	2	2	2	2
5499313	130185	AM	Iranduba	1	998	UNIDADE BASICA DE SAUDE SAMUEL KRAMER	1	998	-3.168296666666667;-60.103296666666665	ALTO DE NAZARE	2	1	998	998	998	998	998	998	998	998	998	998	998	998	998	1	2	1	1	1	2	2	2	2	2	2	2	2	2	1	1	2	2	1	2	1	1	2	2
7106203	130185	AM	Iranduba	1	998	UBSF DELPHINA RINALD ABDEL AZIZ	1	998	-3.277198076248074;-60.191302299497764	RUA SOLIMOES	2	2	1	4	2	998	998	998	998	998	998	998	998	998	1	1	2	1	1	1	2	2	2	2	2	2	2	2	2	1	1	2	1	1	1	1	1	2	2
2013827	130190	AM	Itacoatiara	1	998	UNIDADE BASICA DE SAUDE NICOLAS EUTHEMES LEKAKIS NETO	1	998	-3.14454674720755;-58.43705177306959	RUA EDUAROD RIBEIRO	1	1	998	998	998	998	998	998	998	998	998	998	998	998	998	1	1	1	2	1	1	2	2	2	2	2	2	1	2	1	1	2	1	1	1	1	1	2	2
2017326	130190	AM	Itacoatiara	1	998	UNIDADE BASICA DE SAUDE PAULO GOMES DA SILVA	1	998	312450528144827;584353780746443	RUA DA PENETRACAO	1	1	998	998	998	998	998	998	998	998	998	998	998	998	998	2	1	1	2	1	1	1	1	2	1	2	2	1	1	1	1	2	1	1	1	1	1	2	2
2017334	130190	AM	Itacoatiara	1	998	UNIDADE BASICA DE SAUDE MANOEL MENDES DA SILVA	1	998	-3.142282962798981;-58.45256567001173	RUA AFONSO DE CARVALHO	1	1	998	998	998	998	998	998	998	998	998	998	998	998	998	1	1	1	1	1	1	2	1	2	2	2	2	2	2	1	1	2	1	1	1	1	1	2	2
2017342	130190	AM	Itacoatiara	1	998	UNIDADE BASICA DE SAUDE EUDOCIA DE OLIVEIRA DA SILVA	1	998	321156978607168;590277385711652	VILA DE NOVO REMANSO	2	1	998	998	998	998	998	998	998	998	998	998	998	998	998	1	1	1	1	1	2	2	2	2	2	2	1	1	1	1	1	2	1	1	1	1	1	2	2
2017350	130190	AM	Itacoatiara	1	998	UNIDADE BASICA DE SAUDE SANTO ANTONIO	1	998	-3.1340432167052312;-58.43881130218336	RUA ARMINDO AUZIER	1	1	998	998	998	998	998	998	998	998	998	998	998	998	998	1	1	1	1	1	2	2	1	2	2	2	2	2	2	1	1	2	1	1	1	1	1	2	2
2017369	130190	AM	Itacoatiara	1	998	UNIDADE BASICA DE SAUDE FRANCISCO FERREIRA DE ATHAYDE	1	998	290858745574942;590520501136762	VILA DE LINDOIA	1	1	998	998	998	998	998	998	998	998	998	998	998	998	998	1	1	1	1	1	2	1	2	2	2	2	2	2	2	1	1	2	1	1	1	1	1	2	2
2708825	130190	AM	Itacoatiara	1	998	UNIDADE BASICA DE SAUDE III DE ITACOATIARA	1	998	-3.1444072723387757;-58.4468150138838	AV EDUARDO RIBEIRO	1	1	998	998	998	998	998	998	998	998	998	998	998	998	998	2	2	2	2	1	2	2	2	2	2	2	2	2	2	1	1	2	1	1	1	1	1	2	2
5606667	130190	AM	Itacoatiara	1	998	UNIDADE BASICA DE SAUDE BERNARDINO DESSIMONI	1	998	-3.1243121623992014;-58.43110799789259	RUA MARIO ANDREAZZA	1	1	998	998	998	998	998	998	998	998	998	998	998	998	998	1	1	2	2	1	2	2	2	2	2	2	2	2	2	1	1	2	1	1	1	1	1	2	2
6004660	130190	AM	Itacoatiara	1	998	UNIDADE BASICA DE SAUDE EXPEDITA HOLANDA DA SILVA	1	998	316895484924307;591486525535566	ESTRADA VILA DE ENGENHO	1	2	2	998	2	998	998	998	998	998	998	998	998	998	2	1	1	2	1	1	1	1	2	2	2	2	2	2	2	1	1	2	1	1	1	1	1	2	2
6790771	130190	AM	Itacoatiara	1	998	UNIDADE BASICA DE SAUDE RONDON	1	998	307563543319693;585398554801923	ESTRADA DA RONDON	1	2	1	4	2	998	998	998	998	998	998	998	998	998	1	2	2	2	2	1	2	2	2	2	2	2	2	2	2	1	1	2	1	2	2	2	2	2	2
6790801	130190	AM	Itacoatiara	1	998	UNIDADE BASICA DE SAUDE JOSE ALEXANDRE IPORA	1	998	290705323219290;593425869941694	ESTRADA AM 010	1	1	998	998	998	998	998	998	998	998	998	998	998	998	998	1	1	1	1	1	2	2	2	2	2	2	2	2	2	1	1	2	1	1	1	1	1	2	2
6576338	130195	AM	Itamarati	1	998	UNIDADE DE SAUDE DA FAMILIA MANOEL MESSIAS DE OLIVEIRA	1	998	6439715623855403;682459330558757	RUA VITORIA REGIA	1	1	998	998	998	998	998	998	998	998	998	998	998	998	998	1	1	1	1	1	2	2	2	2	2	2	2	1	1	2	1	2	1	1	1	1	1	2	2
5476755	130200	AM	Itapiranga	1	998	UNIDADE BASICA DE SAUDE JOSE SMITH	1	998	-2.7448010444640314;-58.02212476730178	RUA CARLOS AMORIM	1	1	998	998	998	998	998	998	998	998	998	998	998	998	998	1	1	2	2	1	2	2	2	2	2	2	2	2	1	1	1	2	1	1	1	1	1	2	2
5477018	130200	AM	Itapiranga	1	998	UNIDADE BASICA DE SAUDE EVANILDE SOUZA DA COSTA	1	998	-2.7451229095458185;-58.02686691284011	ITAPIRANGA	1	1	998	998	998	998	998	998	998	998	998	998	998	998	998	1	1	2	1	1	1	2	2	2	2	2	2	1	1	1	1	2	1	1	1	1	1	2	2
7176325	130220	AM	Juruá	1	998	UBS EDSON JACIGUARA PEREIRA	1	998	-3.4715938568114226;-66.05740070342826	DUCILIO ROCHA	1	1	998	998	998	998	998	998	998	998	998	998	998	998	998	1	1	2	1	1	2	2	2	2	2	2	2	2	2	1	1	2	1	1	1	1	1	2	2
3891194	130230	AM	Jutaí	1	998	UNIDADE BASICA DE SAUDE DA FAMILIA IDALINA LASMAR	1	998	-2.751855;-66.77561	AVENIDA GRANDE CIRCULAR	1	2	2	998	2	998	998	998	998	998	998	998	998	998	2	1	1	2	1	1	2	2	2	2	2	2	2	2	2	1	1	2	1	1	1	1	1	2	2
2012626	130240	AM	Lábrea	1	998	CENTRO DE SAUDE SEBASTIANA MAIA DE SOUZA	1	998	-7.253637313842563;-64.78526115417293	RUA 22 DE OUTUBRO	1	1	998	998	998	998	998	998	998	998	998	998	998	998	998	1	1	1	1	1	2	2	2	2	2	2	2	2	2	1	1	2	1	1	1	1	1	2	2
2012642	130240	AM	Lábrea	1	998	CENTRO DE SAUDE FRANCISCO FERNANDES DA SILVA CHICO BREVE	1	998	-7.265793085098055;-64.79478836059383	AV Coronel LUIZ GOMES	1	1	998	998	998	998	998	998	998	998	998	998	998	998	998	1	1	2	2	1	2	2	2	2	2	2	2	1	2	1	1	2	1	1	1	1	1	2	2
3793966	130240	AM	Lábrea	1	998	CENTRO DE SAUDE EDVAL VENTURA DOS SANTOS	1	998	-7.270964384078768;-64.80073213577083	RUA 22 DE OUTUBRO	1	1	998	998	998	998	998	998	998	998	998	998	998	998	998	1	1	2	2	1	2	2	2	2	2	2	2	1	2	1	1	2	1	1	1	1	1	2	2
3793974	130240	AM	Lábrea	1	998	CENTRO DE SAUDE RAIMUNDO DOMINGOS DE SOUZA	1	998	-7.260965108871249;-64.79118347167781	RUA 22 DE outubro	1	1	998	998	998	998	998	998	998	998	998	998	998	998	998	1	1	2	2	1	2	2	2	2	2	2	2	1	2	1	1	2	1	1	1	1	1	2	2
2013134	130250	AM	Manacapuru	1	998	UBSF FUNASA I	1	998	-3.2962310314177508;-60.62472581863227	RUA GASPAR FERNANDES	2	1	998	998	998	998	998	998	998	998	998	998	998	998	998	1	2	1	1	1	2	2	2	2	2	2	2	2	2	1	1	2	1	1	1	1	1	2	2
2013150	130250	AM	Manacapuru	1	998	UBSF FUNASA II	1	998	33038806915282244;60618910789487984	AV EDUARDO RIBEIRO	1	1	998	998	998	998	998	998	998	998	998	998	998	998	998	1	1	1	1	1	2	2	2	2	2	2	2	2	2	1	1	2	1	1	1	1	1	2	2
2013169	130250	AM	Manacapuru	1	998	UBSF SAO FRANCISCO	1	998	32910275459288596;6061607837676826	RUA 31 DE MARCO	1	1	998	998	998	998	998	998	998	998	998	998	998	998	998	1	1	1	1	1	2	2	2	2	2	2	2	2	2	1	1	2	1	1	1	1	1	2	2
2013177	130250	AM	Manacapuru	1	998	UBSF ORLANDO MARTHA	1	998	-3.2853916666666665;-60.62591166666666	RUA BENJAMIN ROBERTO	1	1	998	998	998	998	998	998	998	998	998	998	998	998	998	1	1	1	1	1	2	2	2	2	2	2	2	2	2	1	1	2	1	1	1	1	1	2	2
2013193	130250	AM	Manacapuru	1	998	UBSF SANTO ANTONIO	1	998	997	RUA MARIO SILVA DE ALMEIDA	1	1	998	998	998	998	998	998	998	998	998	998	998	998	998	1	1	1	1	1	2	2	2	2	2	2	2	2	2	1	1	2	1	1	1	1	1	2	2
2013223	130250	AM	Manacapuru	1	998	UBSF GASPAR FERNANDES	1	998	3287422657012844;6062157154083076	RUA H	1	1	998	998	998	998	998	998	998	998	998	998	998	998	998	1	1	1	1	1	2	2	2	2	2	2	2	2	2	1	1	2	1	1	1	1	1	2	2
2013231	130250	AM	Manacapuru	1	998	UBSF NOSSA SRA DO PERPETUO SOCORRO	1	998	330074787139883;60613610744474556	RUA JOANA DANGELO	1	1	998	998	998	998	998	998	998	998	998	998	998	998	998	1	1	1	1	1	1	1	2	2	1	1	1	1	2	1	1	2	1	1	1	1	1	2	2
5016398	130250	AM	Manacapuru	1	998	UBSF NOEMIA MACIEL	1	998	-3.2819402217864035;-60.6369781494123	RUA JOSEFA MENEZES	1	1	998	998	998	998	998	998	998	998	998	998	998	998	998	1	2	1	2	1	2	2	2	2	2	2	2	2	2	1	1	2	1	1	1	1	2	2	2
5434556	130250	AM	Manacapuru	1	998	UBSF JOSE DOS SANTOS VENTURA	1	998	32283088272947776;6063099145889106	RUA MAUES	1	1	998	998	998	998	998	998	998	998	998	998	998	998	998	1	1	1	1	1	2	2	2	2	2	2	2	2	2	1	1	2	1	1	1	1	1	2	2
2013142	130250	AM	Manacapuru	1	998	UBSF SEBASTIANA BATISTA DE MELO	1	998	-3.299192190170192;-60.61880350112739	TRAVESSA PAULO JACOB	2	1	998	998	998	998	998	998	998	998	998	998	998	998	998	1	2	1	2	1	1	2	2	2	2	2	2	1	1	1	1	2	1	1	1	1	1	2	2
5501369	130255	AM	Manaquiri	1	998	UNIDADE BASIC A DE SAUDE AGASSIS VIEIRA SOUTO	1	998	-3.4343183333333336;-60.45885166666667	RUA RAIMUNDO MACARIO	1	1	998	998	998	998	998	998	998	998	998	998	998	998	998	1	1	1	1	1	2	2	2	2	2	2	2	2	2	1	1	2	1	1	2	2	2	2	2
7137923	130255	AM	Manaquiri	1	998	UBAS DR ALFREDO AUGUSTO PEREIRA CAMPOS	1	998	-3.434256666666667;-60.458995	RUA 31 DE JANEIRO LOTE 07 QUADRA 07	1	2	1	2	2	998	998	998	998	998	998	998	998	998	1	1	1	1	1	1	2	2	2	2	2	2	2	2	2	1	1	2	2	2	1	1	1	2	2
2011778	130260	AM	Manaus	1	998	UBS MORRO DA LIBERDADE	1	998	313536286354055;600002217292768	RUA SAO BENEDITO	1	1	998	998	998	998	998	998	998	998	998	998	998	998	998	2	1	1	1	1	2	1	2	2	1	1	2	2	2	1	1	2	1	1	1	1	1	2	2
2011808	130260	AM	Manaus	1	998	UBS BIANCA AGUIAR DE CARVALHO	1	998	-3.103036880493074;-59.964494705198454	RUA G3 CONJ NOVA REPUBLICA	1	1	998	998	998	998	998	998	998	998	998	998	998	998	998	1	1	2	2	1	2	2	2	2	2	2	2	2	2	1	1	2	1	1	1	1	1	2	2
2012901	130260	AM	Manaus	1	998	UBS O 43	1	998	-3.0990457534789138;-60.061912536619346	RUA BELO HORIZONTE	1	1	998	998	998	998	998	998	998	998	998	998	998	998	998	1	1	2	1	1	2	2	2	2	2	2	2	2	2	1	1	2	1	1	1	1	1	2	2
2013010	130260	AM	Manaus	1	998	UBS L 42	1	998	-3.0778241157530846;-59.88443613052194	Rua Airton Sena	1	1	998	998	998	998	998	998	998	998	998	998	998	998	998	1	1	1	1	1	2	2	2	2	2	2	2	2	2	1	1	2	1	1	1	1	1	2	2
2013517	130260	AM	Manaus	1	998	UBS SANTA LUZIA	1	998	-3.137143850326447;-60.00605821609323	RUA LEOPOLDO NEVES	2	1	998	998	998	998	998	998	998	998	998	998	998	998	998	1	1	1	2	1	2	1	2	2	2	2	2	2	2	1	1	2	1	1	1	1	1	2	2
2013843	130260	AM	Manaus	1	998	UBS THEODOMIRO GARRIDO	1	998	-3.145576715469269;-60.006144046781706	RUA SAO JOSE	1	1	998	998	998	998	998	998	998	998	998	998	998	998	998	1	2	2	2	2	2	2	2	2	2	2	2	2	2	1	1	2	1	1	1	1	1	2	2
2013932	130260	AM	Manaus	1	998	UBSF AMPLIADA DOM MILTON CORREA	1	998	-3.091106414794832;-60.06272792815987	RUA TIRADENTES	1	1	998	998	998	998	998	998	998	998	998	998	998	998	998	1	2	1	1	1	2	2	2	2	2	2	2	1	2	1	1	2	1	1	1	1	1	2	2
2013959	130260	AM	Manaus	1	998	UBS N 13	1	998	-3.023740053176792;-59.97260570525949	RUA AIRTON SENA	2	1	998	998	998	998	998	998	998	998	998	998	998	998	998	1	1	1	2	1	2	2	2	2	2	2	1	2	2	1	1	2	1	1	1	1	1	2	2
2013967	130260	AM	Manaus	1	998	UBS N 14	1	998	-3.034640550613315;-59.97488021850412	RUA Cananeia s/n	1	1	998	998	998	998	998	998	998	998	998	998	998	998	998	1	1	1	1	1	2	2	2	2	2	2	2	2	2	1	1	2	1	1	1	1	1	2	2
2013983	130260	AM	Manaus	1	998	UBS N 16	1	998	301855802536002;599783563613874	RUA AMAZONAS	1	1	998	998	998	998	998	998	998	998	998	998	998	998	998	1	1	1	1	1	2	2	2	2	2	2	2	2	2	1	1	2	1	1	1	1	1	2	2
2013991	130260	AM	Manaus	1	998	UBS S 01	1	998	-3.0449616909026216;-60.00011444091623	RUA 01	1	1	998	998	998	998	998	998	998	998	998	998	998	998	998	1	1	1	1	1	2	2	2	2	2	2	2	2	2	1	1	2	1	1	1	1	1	2	2
2014017	130260	AM	Manaus	1	998	UBS MORRO DA LIBERDADE	1	998	3020499944686801;5997061014175241	RUA ana granjeiro	1	1	998	998	998	998	998	998	998	998	998	998	998	998	998	1	1	1	2	2	2	2	2	2	2	2	1	2	2	1	1	2	1	1	1	1	1	2	2
2014033	130260	AM	Manaus	1	998	UBS N 19	1	998	-3.0283749103545263;-60.00253915786569	RUA SAO JUDAS	1	1	998	998	998	998	998	998	998	998	998	998	998	998	998	1	1	1	1	1	2	2	2	2	2	2	2	2	2	1	1	2	1	1	1	1	1	2	2
2014076	130260	AM	Manaus	1	998	UBS N 23	1	998	997	RUA CURURI	1	1	998	998	998	998	998	998	998	998	998	998	998	998	998	1	1	2	2	1	2	2	2	2	2	2	1	2	2	1	1	2	1	1	1	1	1	2	2
2014084	130260	AM	Manaus	1	998	UBS N 24	1	998	997	RUA OSCAR ROMERO	1	1	998	998	998	998	998	998	998	998	998	998	998	998	998	1	1	2	2	1	2	2	2	2	2	2	2	2	2	1	1	2	1	1	1	1	1	2	2
2014106	130260	AM	Manaus	1	998	UBS N 26	1	998	-3.0055868625639994;-59.99577999114816	AVENIDA PRECIOSA	1	1	998	998	998	998	998	998	998	998	998	998	998	998	998	1	1	1	1	1	2	2	2	2	2	2	2	2	2	1	1	2	1	1	1	1	1	2	2
2014114	130260	AM	Manaus	1	998	UBS N 27	1	998	3010017871856602;59993977546690154	RUA SAO FELICIANO	1	1	998	998	998	998	998	998	998	998	998	998	998	998	998	1	1	1	1	1	2	2	2	2	2	2	2	2	2	1	1	2	1	1	1	1	1	2	2
2014149	130260	AM	Manaus	1	998	UBS O 01	1	998	29760718345641224;6002953290939157	Rua Peixe Cavalo	1	1	998	998	998	998	998	998	998	998	998	998	998	998	998	1	1	1	1	1	2	2	2	2	2	2	2	2	2	1	1	2	1	1	1	1	1	2	2
2014165	130260	AM	Manaus	1	998	UBS N 31	1	998	-3.0199849605559423;-60.00706672668283	RUA UNIAO	2	1	998	998	998	998	998	998	998	998	998	998	998	998	998	1	1	1	1	1	2	2	2	2	2	2	2	2	2	1	1	2	1	1	1	1	1	2	2
2014319	130260	AM	Manaus	1	998	UBS S 21	1	998	-3.1308138370513006;-59.99505043029611	RUA NOVA OLINDA (comandante Ferraz) Betania	1	2	1	3	2	998	998	998	998	998	998	998	998	998	2	1	1	1	1	2	2	2	2	2	2	2	2	2	2	1	1	2	1	1	1	1	1	2	2
2014335	130260	AM	Manaus	1	998	UBS S 25	1	998	-3.128807544708161;-59.99226093292062	RUA BOA ESPERANCA S/N CRESPO	1	1	998	998	998	998	998	998	998	998	998	998	998	998	998	1	1	1	1	2	2	2	2	2	2	2	2	2	2	1	1	2	1	1	1	1	1	2	2
2014416	130260	AM	Manaus	1	998	UBS S 04	1	998	-3.118091666666667;-60.03005499999999	BC BRAGANCA	1	1	998	998	998	998	998	998	998	998	998	998	998	998	998	1	1	2	2	1	2	2	2	2	2	2	2	2	2	1	1	2	1	1	1	1	1	2	2
2014440	130260	AM	Manaus	1	998	UBS S 12	1	998	-3.131006956100373;-60.01133680343454	RUA SANTA ISABEL	1	1	998	998	998	998	998	998	998	998	998	998	998	998	998	1	1	1	1	1	2	2	2	2	2	2	2	2	2	1	1	2	1	1	1	1	1	2	2
2014629	130260	AM	Manaus	1	998	UBS N 42	1	998	-3.01156282424918;-59.95664119720285	RUA RIO JORDAO	2	1	998	998	998	998	998	998	998	998	998	998	998	998	998	1	1	1	1	1	2	2	2	2	2	2	2	2	2	1	1	2	1	1	1	1	1	2	2
2014637	130260	AM	Manaus	1	998	UBS N 43	1	998	-3.021690845489414;-59.95011806487863	RUA 27, 43 - Alfredo Nascimento	1	1	998	998	998	998	998	998	998	998	998	998	998	998	998	1	1	1	1	1	2	2	2	2	2	2	2	2	2	1	1	2	1	1	1	1	1	2	2
2014769	130260	AM	Manaus	1	998	UBS SAO VICENTE DE PAULO	1	998	-3.1159007549284983;-60.041978359220664	RUA JERONIMO RIBEIRO SN SANTO ANTONIO	2	2	1	3	2	998	998	998	998	998	998	998	998	998	2	1	1	1	1	1	2	2	1	2	2	2	2	2	2	1	1	2	1	1	1	2	1	2	2
2014807	130260	AM	Manaus	1	998	UBSF AMPLIADA DR PLATAO ARAUJO	1	998	-3.059116666666667;-59.844996666666674	RUA BARROSO s/n PURAQUEQUARA	1	1	998	998	998	998	998	998	998	998	998	998	998	998	998	1	2	2	1	1	2	2	2	2	2	2	2	2	1	1	1	2	1	1	1	1	1	2	2
2014882	130260	AM	Manaus	1	998	UBS L 15	1	998	-3.0636216666666667;-59.95894499999999	RUA GARCIA N76 NOVO ALEIXO	1	1	998	998	998	998	998	998	998	998	998	998	998	998	998	1	1	2	1	1	2	2	2	2	2	2	2	2	2	1	1	2	1	1	1	1	1	2	2
2014904	130260	AM	Manaus	1	998	UBS N 12	1	998	-3.0512380599974698;-59.95569705962961	RUA Valquiria Vieiralves, s/n	1	1	998	998	998	998	998	998	998	998	998	998	998	998	998	1	1	1	1	1	2	2	2	2	2	2	2	2	2	1	1	2	1	1	1	1	1	2	2
2014920	130260	AM	Manaus	1	998	UBS L 23	1	998	-3.069208333333333;-59.95266166666667	RUA TARUMA	1	2	1	4	2	998	998	998	998	998	998	998	998	998	2	1	1	1	1	2	2	2	2	2	2	2	2	2	2	1	1	2	1	1	1	1	1	2	2
2014955	130260	AM	Manaus	1	998	UBS N 35	1	998	302304267883292;599439382553083	RUA MARANHAO	1	1	998	998	998	998	998	998	998	998	998	998	998	998	998	1	1	1	1	1	2	2	2	2	2	2	1	2	2	1	2	2	1	1	1	1	1	2	2
2015013	130260	AM	Manaus	1	998	UBS L 18	1	998	-3.13388;-59.94057166666666	RUA DO AREAL	1	2	2	998	2	998	998	998	998	998	998	998	998	998	2	1	1	1	1	2	2	2	2	2	2	2	2	2	1	1	1	2	1	1	1	1	1	2	2
2015056	130260	AM	Manaus	1	998	UBS N 01	1	998	301472783088675;599407410621625	RUA NOSSA SENHORA APARECIDA	1	1	998	998	998	998	998	998	998	998	998	998	998	998	998	1	1	1	1	1	2	2	2	2	2	2	2	2	2	1	1	2	1	1	1	1	1	2	2
2015072	130260	AM	Manaus	1	998	UBS N 05	1	998	-3.030080795287998;-59.94067668914621	RUA PARAIBANO	1	1	998	998	998	998	998	998	998	998	998	998	998	998	998	1	1	1	1	1	2	2	2	2	2	2	2	2	2	1	1	2	1	1	1	1	1	2	2
2015137	130260	AM	Manaus	1	998	UBS L 01	1	998	-3.0330634117125586;-59.92383241653268	RUA Cravinhos - Joao Paulo	1	2	2	998	2	998	998	998	998	998	998	998	998	998	2	1	1	1	1	2	2	2	2	2	2	2	2	2	2	1	1	2	1	1	1	1	1	2	2
2015307	130260	AM	Manaus	1	998	UBSF AMPLIADA VILA DA PRATA	1	998	-3.1111049652098703;-60.044682025907676	RUA ADEMAR DE BARROS	2	1	998	998	998	998	998	998	998	998	998	998	998	998	998	1	1	1	1	1	2	1	1	2	2	2	2	2	2	1	1	2	1	1	1	1	1	2	2
2015528	130260	AM	Manaus	1	998	UBS O 23	1	998	-3.111534118652253;-60.0585007667524	RUA DAS FLORES	1	2	1	4	2	998	998	998	998	998	998	998	998	998	2	1	1	1	1	2	2	2	2	2	2	2	2	2	2	1	1	2	1	1	1	1	1	2	2
2015684	130260	AM	Manaus	1	998	UBS O 38	1	998	-3.0816328525542316;-60.043931007383506	BC SAO LUIS	1	1	998	998	998	998	998	998	998	998	998	998	998	998	998	1	1	1	1	1	2	2	2	2	2	2	2	2	2	1	1	2	1	1	1	1	1	2	2
2015730	130260	AM	Manaus	1	998	UBS O 07	1	998	-3.0805814266203937;-60.04287958144967	RUA H	2	1	998	998	998	998	998	998	998	998	998	998	998	998	998	1	1	1	1	1	2	2	2	2	2	2	2	2	2	1	1	2	1	1	1	1	1	2	2
2015862	130260	AM	Manaus	1	998	UBS O 18	1	998	3098992109298616;6006727695464913	RUA C	1	1	998	998	998	998	998	998	998	998	998	998	998	998	998	1	1	1	1	2	2	2	2	2	2	2	2	2	2	1	1	2	1	1	1	1	1	2	2
2015951	130260	AM	Manaus	1	998	UBS S 33	1	998	-3.117874860763459;-59.99099493026559	RUA Maria Mansour s/n japiim	1	2	1	4	2	998	998	998	998	998	998	998	998	998	2	1	2	1	2	1	2	2	2	2	2	2	2	2	1	1	1	2	1	1	1	1	1	2	2
2016109	130260	AM	Manaus	1	998	PSR NOSSA SENHORA DE FATIMA	1	998	302015662193289;601652312278730	COMUNIDADE NOSSA SRA DE FATIMA	1	1	998	998	998	998	998	998	998	998	998	998	998	998	998	1	1	2	1	1	2	2	2	2	2	2	2	2	2	1	1	2	1	1	1	1	1	2	2
2016117	130260	AM	Manaus	1	998	PSR NOSSA SENHORA DO LIVRAMENTO	1	998	302703380584708;601796507835370	COMUNIDADE NOSSA SRA DO LIVRAMENTO	1	1	998	998	998	998	998	998	998	998	998	998	998	998	998	2	2	2	2	2	1	2	1	2	2	2	1	1	2	1	1	2	1	1	1	1	1	2	2
2016745	130260	AM	Manaus	1	998	UBS O 19	1	998	-3.1118559837340403;-60.05835056304757	RUA JAGUANAI	2	1	998	998	998	998	998	998	998	998	998	998	998	998	998	1	1	1	1	2	2	2	2	2	2	2	2	2	2	1	1	2	1	1	1	1	1	2	2
2016753	130260	AM	Manaus	1	998	UBS S 43	1	998	-3.1005350000000003;-59.99053166666666	RUA CAMPOS DO JORDAO	1	1	998	998	998	998	998	998	998	998	998	998	998	998	998	1	1	1	1	1	2	2	2	2	2	2	2	2	2	1	1	2	1	1	1	1	1	2	2
2016990	130260	AM	Manaus	1	998	UBS L 25	1	998	-3.07568907737723;-59.937286376951384	RUA SAO PEDRO	1	1	998	998	998	998	998	998	998	998	998	998	998	998	998	1	2	1	1	1	2	2	2	2	2	2	2	2	2	1	1	2	1	1	1	1	1	2	2
2017059	130260	AM	Manaus	1	998	UBS DR JOSE AVELINO PEREIRA	1	998	-3.0330419540404394;-59.92408990859811	RUA CRAVINHO	1	1	998	998	998	998	998	998	998	998	998	998	998	998	998	1	1	2	1	2	2	2	2	2	2	2	2	1	2	1	1	2	1	1	1	1	1	2	2
2017091	130260	AM	Manaus	1	998	UBS N 30	1	998	-3.0105328559874613;-60.00822544097726	RUA SANTA HELENA	1	1	998	998	998	998	998	998	998	998	998	998	998	998	998	1	1	1	1	1	2	2	2	2	2	2	2	2	2	1	1	2	1	1	1	1	1	2	2
3808807	130260	AM	Manaus	1	998	PSR SAO PEDRO	1	998	285933136939994;599409770965559	RODOVIA AM 10	1	1	998	998	998	998	998	998	998	998	998	998	998	998	998	1	1	1	1	1	2	2	2	2	2	2	2	2	2	1	1	2	1	1	1	1	1	2	2
5046149	130260	AM	Manaus	1	998	UBS N 48	1	998	294791936874381;600317645072919	AVENIDA SAO JOAO	1	1	998	998	998	998	998	998	998	998	998	998	998	998	998	1	1	2	2	1	2	2	2	2	2	2	2	2	2	1	1	2	1	1	1	1	1	2	2
5613094	130260	AM	Manaus	1	998	UBSF AMPLIADA DR SILAS DE OLIVEIRA SANTOS	1	998	-3.074766397476107;-59.931771755216765	RUA GUAPORE	1	1	998	998	998	998	998	998	998	998	998	998	998	998	998	1	1	1	1	1	2	2	2	2	2	2	2	2	2	1	1	2	1	1	1	1	1	2	2
5882664	130260	AM	Manaus	1	998	UBSF AMPLIADA ENFERMEIRA JOSEPHINA DE MELLO	1	998	-3.0400049686431;-59.93286609649484	RUA CUPIUBA	1	1	998	998	998	998	998	998	998	998	998	998	998	998	998	1	1	1	1	2	2	2	2	2	2	2	2	2	2	1	1	2	1	1	1	1	1	2	2
6795196	130260	AM	Manaus	1	998	UBS N 47	1	998	-3.0080544948577006;-60.01833200454538	RUA JACARANDA COM RUA BURITI	1	1	998	998	998	998	998	998	998	998	998	998	998	998	998	1	1	1	1	1	2	2	2	2	2	2	2	2	2	1	1	2	1	1	1	1	1	2	2
6825613	130260	AM	Manaus	1	998	UBS O 45	1	998	-3.0013275146483505;-60.04466056823556	RUA PRAIA DO FUTURO	2	1	998	998	998	998	998	998	998	998	998	998	998	998	998	1	1	1	1	1	2	2	2	2	2	2	2	2	2	1	1	2	1	1	1	1	1	2	2
6905579	130260	AM	Manaus	1	998	UBS N 02	1	998	-3.0198776721953466;-59.95595455169504	RUA DOS CURIOS	1	1	998	998	998	998	998	998	998	998	998	998	998	998	998	1	1	1	1	1	2	2	2	2	2	2	2	2	2	1	1	2	1	1	1	1	1	2	2
6925243	130260	AM	Manaus	1	998	UBS N 50	1	998	-3.03876042366019;-59.98809814452951	RUA 5 conjunto boas novas	1	1	998	998	998	998	998	998	998	998	998	998	998	998	998	1	1	1	1	1	2	2	2	2	2	2	2	2	2	1	1	2	1	1	1	1	1	2	2
7035470	130260	AM	Manaus	1	998	UBS N 21	1	998	-3.0431163311003755;-59.95589017867868	RUA 32	1	1	998	998	998	998	998	998	998	998	998	998	998	998	998	1	1	1	1	1	2	2	2	2	2	2	2	2	2	1	1	2	1	1	1	1	1	2	2
7096372	130260	AM	Manaus	1	998	UBS N 52	1	998	-3.0023789405821883;-59.971210956571745	RUA 37	1	1	998	998	998	998	998	998	998	998	998	998	998	998	998	1	1	1	1	1	2	1	2	2	2	2	2	2	2	1	1	2	1	1	1	1	1	2	2
7096380	130260	AM	Manaus	1	998	UBS N 53	1	998	-2.99035191535941;-59.98305559158151	RUA 222	1	1	998	998	998	998	998	998	998	998	998	998	998	998	998	1	1	1	2	1	2	2	2	2	2	2	2	2	2	1	1	1	1	1	1	1	1	2	2
7163282	130260	AM	Manaus	1	998	UBS O 46	1	998	-2.996445894241246;-60.03532648086374	RUA RAIMUNDO MAIA	2	1	998	998	998	998	998	998	998	998	998	998	998	998	998	1	1	1	1	1	2	2	2	2	2	2	2	2	2	2	1	2	1	1	1	1	1	2	2
7172133	130260	AM	Manaus	1	998	UBS N 55	1	998	-2.9825305938719837;-59.985222816465544	RUA 25	1	1	998	998	998	998	998	998	998	998	998	998	998	998	998	1	1	1	1	1	2	2	2	2	2	2	2	2	2	1	1	2	1	1	1	1	1	2	2
7207786	130260	AM	Manaus	1	998	UBS N 49	1	998	30434948734282564;5995604038238351	RUA CAMPO GRANDE	1	1	998	998	998	998	998	998	998	998	998	998	998	998	998	1	1	1	1	1	2	2	2	2	2	2	2	2	2	1	1	2	1	1	1	1	1	2	2
7212194	130260	AM	Manaus	1	998	UBS N 56	1	998	-2.968250513076696;-60.00859022140329	ALAMEDA A	1	1	998	998	998	998	998	998	998	998	998	998	998	998	998	1	1	1	1	1	2	2	2	2	2	2	2	2	2	1	1	2	1	1	1	1	1	2	2
7238177	130260	AM	Manaus	1	998	UBS L 46	1	998	-3.072899580001742;-59.9458265304548	RUA PRIMEIRO DE JUNHO	1	1	998	998	998	998	998	998	998	998	998	998	998	998	998	1	1	1	1	2	2	2	2	2	2	2	2	2	2	1	1	2	1	1	1	1	1	2	2
2708833	130270	AM	Manicoré	1	998	POLICLINICA JOAO PEREIRA DE OLIVEIRA	1	998	-5.812733173370193;-61.29933357238591	RUA EDUARDO RIBEIRO	1	1	998	998	998	998	998	998	998	998	998	998	998	998	998	1	1	1	1	1	2	2	2	2	2	2	2	2	2	1	1	2	1	1	1	1	1	2	2
2708841	130270	AM	Manicoré	1	998	CENTRO DE SAUDE LOURIVAL DIAS DE SOUZA	1	998	5814353227615188;61292510032652025	TRAV PEDRO TINOCO	1	1	998	998	998	998	998	998	998	998	998	998	998	998	998	1	1	1	1	1	1	2	1	2	2	2	2	2	2	1	1	2	1	1	1	1	1	2	2
2708868	130270	AM	Manicoré	1	998	CENTRO DE SAUDE MAE LAURINDA	1	998	-5.812840461730788;-61.29896879195989	TRAV 02	2	2	1	2	1	2	1	2	2	1	1	1	2	2	2	1	1	1	1	1	2	2	2	2	2	2	2	2	2	2	1	1	1	1	1	1	1	2	2
6904424	130270	AM	Manicoré	1	998	LUCY MARQUES CAVALCANTE	1	998	58070898056028559;61290020942686205	RUA AREAL	2	1	998	998	998	998	998	998	998	998	998	998	998	998	998	1	1	1	1	1	2	2	2	2	2	2	2	2	2	1	1	2	1	1	1	1	1	2	2
2017482	130280	AM	Maraã	1	998	CENTRO DE SAUDE BENEDITO G RAMOS	1	998	-1.8577301502227244;-65.59088945388604	AV 07 DE MAIO	1	1	998	998	998	998	998	998	998	998	998	998	998	998	998	1	1	1	2	1	2	2	2	2	2	2	2	1	2	1	1	2	1	1	1	1	1	2	2
2019477	130290	AM	Maués	1	998	CENTRO DE SAUDE JORGE DE ALMEIDA BRITO	1	998	-3.3802485466002437;-57.72002220153641	RUA ADOLFO CARNEIRO	1	1	998	998	998	998	998	998	998	998	998	998	998	998	998	1	2	1	1	1	2	2	2	2	2	2	2	2	2	1	1	2	1	1	1	1	1	2	2
2019485	130290	AM	Maués	1	998	CENTRO DE SAUDE CECILIA DE OLIVEIRA SOUZA	1	998	-3.3861386775969473;-57.71845579147171	RUA PADRE DEMETRIO	1	1	998	998	998	998	998	998	998	998	998	998	998	998	998	1	1	1	1	1	2	2	2	2	2	2	2	2	2	1	1	1	1	1	1	1	1	1	2
2019493	130290	AM	Maués	1	998	CENTRO DE SAUDE II	1	998	-3.3978438377379385;-57.718155384062044	AV Mendes Guerreiro	1	1	998	998	998	998	998	998	998	998	998	998	998	998	998	2	2	2	2	2	1	2	2	2	2	2	2	1	1	1	1	2	1	1	1	1	1	2	2
2019507	130290	AM	Maués	1	998	CENTRO DE SAUDE MARIO FONSECA	1	998	-3.3841538429259272;-57.7167606353743	RUA DOS CUIABANOS	1	1	998	998	998	998	998	998	998	998	998	998	998	998	998	1	1	2	1	1	2	2	2	2	2	2	2	2	2	1	1	2	1	1	1	1	1	2	2
2019515	130290	AM	Maués	1	998	CENTRO DE SAUDE SANTA LUZIA	1	998	-3.3992171287535635;-57.70583868026566	Estrada dos Moraes	1	1	998	998	998	998	998	998	998	998	998	998	998	998	998	1	1	1	1	1	2	1	1	2	2	2	2	2	2	1	1	2	1	1	1	1	1	2	2
3647218	130290	AM	Maués	1	998	CENTRO DE SAUDE VI	1	998	-3.394013643264672;-57.71746873855423	RUA AMAZONAS	1	1	998	998	998	998	998	998	998	998	998	998	998	998	998	1	1	1	1	1	2	2	1	2	2	2	2	1	2	1	1	2	1	1	1	1	1	2	2
2016508	130300	AM	Nhamundá	1	998	POSTO DE SAUDE MUNICIPAL NOSSA SENHORA ASSUNCAO	1	998	2188264131545957;5671228408813312	RUA FURTADO BELEM S/N	1	1	998	998	998	998	998	998	998	998	998	998	998	998	998	1	1	2	2	1	2	2	2	2	2	2	2	2	2	1	1	2	1	1	1	1	1	2	2
2016532	130300	AM	Nhamundá	1	998	POSTO DE SAUDE MUNICIPAL JOSE EVANGELISTA	1	998	219542026519769;567111468315108	RUA GOV PLINIO RAMOS COELHO S/N BAIRRO GILBERTO MESTRINHO	1	1	998	998	998	998	998	998	998	998	998	998	998	998	998	2	2	1	1	1	2	2	2	2	2	2	2	1	2	1	1	2	1	1	1	1	1	2	2
5376610	130320	AM	Novo Airão	1	998	UBS DR JOSE EURIPEDES PEREIRA JUNIOR	1	998	-2.625174522399826;-60.94049692153754	RUA SANTOS DUMONT	1	1	998	998	998	998	998	998	998	998	998	998	998	998	998	1	1	1	2	1	2	1	2	2	2	2	2	1	2	1	1	2	1	1	1	1	1	2	2
5376629	130320	AM	Novo Airão	1	998	UBS DRA IVONE PRZEPIORKA	1	998	-2.6252174377440642;-60.94073295593085	RUA PUDUARI	1	2	1	1	1	2	2	2	2	1	2	1	1	1	1	1	1	1	2	1	2	2	2	2	2	2	2	2	2	1	1	2	1	1	1	1	1	2	2
2016818	130340	AM	Parintins	1	998	CENTRO DE SAUDE WALDIR VIANA	1	998	263146120330734;5674638032913043	RUA RUI ARAUJO	2	1	998	998	998	998	998	998	998	998	998	998	998	998	998	1	2	2	1	1	1	2	2	2	2	2	2	1	2	1	2	2	1	1	1	1	1	2	2
2016826	130340	AM	Parintins	1	998	CENTRO DE SAUDE DARLINDA RIBEIRO	1	998	263146162033073;567294931411726	RUA PADRE VICTOR	2	1	998	998	998	998	998	998	998	998	998	998	998	998	998	1	1	2	2	2	1	2	2	2	2	2	2	2	2	2	1	2	1	1	1	1	1	2	2
2016877	130340	AM	Parintins	1	998	CENTRO DE SAUDE IRMAO FRANCISCO GALIANNI	1	998	-2.64328479766838;-56.744019985197326	RUA 24 DE JANEIRO	1	1	998	998	998	998	998	998	998	998	998	998	998	998	998	1	1	1	1	1	1	2	2	2	1	2	2	1	2	1	1	2	1	1	1	1	1	2	2
5602041	130340	AM	Parintins	1	998	UNIDADE BASICA DE SAUDE DA FAMILIA TIA LEO	1	998	26424050331114954;567507147788985	ESTRADA DO MACURANY	2	1	998	998	998	998	998	998	998	998	998	998	998	998	998	1	1	1	1	1	2	2	2	2	2	2	2	2	2	1	1	2	1	1	1	1	1	2	2
2013339	130353	AM	Presidente Figueiredo	1	998	UBSF AIDA BARRONCAS	1	998	-2.0474481582641006;-60.017387866972136	Rua Gaivota s/n Tancredo Neves	1	1	998	998	998	998	998	998	998	998	998	998	998	998	998	1	2	1	1	1	2	2	2	2	2	2	2	2	2	1	1	2	1	1	1	1	1	2	2
2017946	130353	AM	Presidente Figueiredo	1	998	UBSF OSVALDO GOMES DE OLIVEIRA	1	998	-2.053735256195009;-60.01002788543527	RUA PARALELA1	1	1	998	998	998	998	998	998	998	998	998	998	998	998	998	1	1	1	1	1	2	2	2	2	2	2	2	1	2	1	1	2	1	1	1	1	1	2	2
2017970	130353	AM	Presidente Figueiredo	1	998	UBSF FRANCISCO XAVIER DA SILVA	1	998	205282330512994;600280737876874	RUA TABOCA	1	1	998	998	998	998	998	998	998	998	998	998	998	998	998	1	1	1	1	1	2	2	2	2	2	2	2	2	2	1	1	2	1	1	1	1	1	2	2
6853811	130353	AM	Presidente Figueiredo	1	998	UBSF GALO DA SERRA	1	998	-2.0537674427031876;-60.00996351241891	RUA Cutia s/n Galo da Serra	1	1	998	998	998	998	998	998	998	998	998	998	998	998	998	1	1	1	1	1	2	2	2	2	2	2	2	1	2	1	1	2	1	1	1	1	1	2	2
8006954	130353	AM	Presidente Figueiredo	1	998	CENTRO DE SAUDE DE BALBINA	1	998	193548202514642;594206070899946	AV. RIO NEGRO	1	1	998	998	998	998	998	998	998	998	998	998	998	998	998	1	1	1	1	1	2	2	2	2	2	2	2	2	2	1	1	2	1	1	1	1	1	2	2
2016575	130356	AM	Rio Preto da Eva	1	998	UNIDADE BASICA DE SAUDE MANOEL RUMAO	1	998	28669381141661763;593755245208723	RODOVIA AM 010 KM 135	1	1	998	998	998	998	998	998	998	998	998	998	998	998	998	1	1	1	1	1	1	2	2	2	2	2	2	2	2	1	2	2	1	1	1	2	2	2	2
3321541	130356	AM	Rio Preto da Eva	1	998	UNIDADE BASICA DE SAUDE NOSSA SENHORA APARECIDA	1	998	-2.6727890968321977;-59.53158617019481	RODOVIA AM 010 KM 102	1	1	998	998	998	998	998	998	998	998	998	998	998	998	998	1	1	2	1	1	1	2	2	2	2	2	1	2	2	1	2	2	1	1	2	1	2	2	2
4004493	130356	AM	Rio Preto da Eva	1	998	UNIDADE BASICA DE SAUDE DR HAMILTON CIDADE	1	998	-2.700372934341352;-59.6968317031843	AVENIDA MANOEL RUMAO	2	1	998	998	998	998	998	998	998	998	998	998	998	998	998	1	2	1	1	1	1	2	1	2	2	2	2	1	2	1	1	2	1	1	1	1	1	2	2
5026210	130356	AM	Rio Preto da Eva	1	998	UNIDADE BASICA DE SAUDE LUZIA SCHWAB	1	998	28669381141661763;593755245208723	RODOVIA AM 010 KM 115	2	1	998	998	998	998	998	998	998	998	998	998	998	998	998	2	2	2	2	2	1	2	2	2	2	2	2	1	1	1	2	2	2	1	1	1	2	2	2
5077265	130356	AM	Rio Preto da Eva	1	998	UNIDADE BASICA DE SAUDE D MARIA DE LOURDES AZEVEDO DOS SANT	1	998	26920902729033642;59704213142393286	RUA GOVERNADOR GILBERTO MESTRINHO	2	1	998	998	998	998	998	998	998	998	998	998	998	998	998	2	1	1	1	1	2	2	2	2	2	2	2	2	2	1	1	2	1	1	1	2	2	2	2
6224105	130356	AM	Rio Preto da Eva	1	998	UNIDADE BASICA DE SAUDE EDNAIDE LOPES DA COSTA	1	998	-2.695094347000044;-59.69715356826609	RUA ANISIO JOBIM	2	1	998	998	998	998	998	998	998	998	998	998	998	998	998	1	2	2	1	1	1	2	2	2	2	2	2	1	2	1	1	2	1	1	1	1	1	2	2
3818683	130360	AM	Santa Isabel do Rio Negro	1	998	POSTO DE SAUDE MUNICIPAL TAPURUQUARA	1	998	997	AV DANILO CORREIA	1	2	1	3	2	998	998	998	998	998	998	998	998	998	2	1	2	2	1	1	2	2	1	2	2	2	2	1	1	1	1	2	1	1	1	1	1	2	2
2018187	130370	AM	Santo Antônio do Içá	1	998	CENTRO DE SAUDE SANTO ANTONIO DO ICA	1	998	-3.1047427654265456;-67.94481754302781	RUA CAPÍTAL RIBEIRO, S/N - COSAMA II	1	1	998	998	998	998	998	998	998	998	998	998	998	998	998	1	1	1	1	1	2	2	2	2	2	2	2	2	2	1	1	2	1	1	1	1	1	2	2
3020371	130380	AM	São Gabriel da Cachoeira	1	998	ESTRATEGIA SAUDE DA FAMILIA DR ALBINO COUTO	1	998	011644005775451322;6708762645721241	RUA PUPUNHA	1	1	998	998	998	998	998	998	998	998	998	998	998	998	998	1	1	1	2	1	2	2	2	2	2	2	2	2	2	1	1	2	1	1	1	1	1	2	2
3020398	130380	AM	São Gabriel da Cachoeira	1	998	ESTRATEGIA SAUDE DA FAMILIA DA PRAIA	1	998	01356875896453818;6707809925079151	AV 07 DE SETEMBRO	2	1	998	998	998	998	998	998	998	998	998	998	998	998	998	2	2	2	1	1	2	2	2	2	2	2	2	2	2	2	1	1	1	1	1	1	1	2	2
3020401	130380	AM	São Gabriel da Cachoeira	1	998	ESTRATEGIA SAUDE DA FAMILIA DO DABARU	1	998	012241601943969371;670950078964212	RUA VI	1	1	998	998	998	998	998	998	998	998	998	998	998	998	998	1	1	1	1	1	2	2	2	2	2	2	2	2	2	1	1	2	1	1	1	1	1	2	2
3441784	130380	AM	São Gabriel da Cachoeira	1	998	ESTRATEGIA SAUDE DA FAMILIA DR GERALDO SIQUEIRA	1	998	-0.13323068618774028;-67.08852767944141	AV 31de de marco	2	1	998	998	998	998	998	998	998	998	998	998	998	998	998	2	1	1	2	1	2	2	2	2	2	2	2	1	1	1	1	1	1	1	1	1	1	2	2
3441741	130390	AM	São Paulo de Olivença	1	998	UNIDADE BASICA DE SAUDE SANTA TEREZINHA	1	998	346029639244069;689416337013224	RUA 10 DE NOVEMBRO BAIRRO SANTA TEREZINHA	1	1	998	998	998	998	998	998	998	998	998	998	998	998	998	1	1	2	2	1	1	2	2	2	2	2	2	1	2	1	1	2	1	1	1	1	1	2	2
6687113	130390	AM	São Paulo de Olivença	1	998	UNIDADE BASICA DE SAUDE DE SAO JOAO	1	998	346251726150502;689531993865946	RUA PRUDENTE DE MORAES BAIRRO SAO JOAO	1	1	998	998	998	998	998	998	998	998	998	998	998	998	998	1	1	2	1	1	2	2	2	2	2	2	2	2	2	1	1	2	1	1	1	1	1	2	2
3037150	130395	AM	São Sebastião do Uatumã	1	998	UNIDADE BASICA DE SAUDE ALTAIR FERNANDES	1	998	-2.5644883333333333;-57.87657166666666	RUA SAO SEBASTIAO	1	1	998	998	998	998	998	998	998	998	998	998	998	998	998	1	2	1	1	1	2	2	1	2	2	2	2	2	2	1	1	2	1	1	1	1	1	2	2
3037169	130395	AM	São Sebastião do Uatumã	1	998	UNIDADE BASICA DE SAUDE DEOLINDA FERNANDES	1	998	-2.5718783333333333;-57.86537666666666	RUA FRANCISCO XAVIER	1	1	998	998	998	998	998	998	998	998	998	998	998	998	998	1	1	1	2	1	2	2	2	2	2	2	2	2	2	1	1	2	1	1	1	1	1	2	2
3037177	130395	AM	São Sebastião do Uatumã	1	998	UNIDADE BASICA DE SAUDE ALVARO BRAGA	1	998	-2.577195167541429;-57.98674106597732	COMUNIDADE DE SANTANA	1	1	998	998	998	998	998	998	998	998	998	998	998	998	998	1	1	1	1	1	2	2	2	2	2	2	2	2	2	1	1	2	1	1	1	1	1	2	2
2018594	130400	AM	Silves	1	998	UNIDADE BASICA DE SAUDE DA FAMILIA ZOLIMA GARCIA	1	998	-2.838281393051065;-58.21058750152419	RUA ALVARO MAIA SN CENTRO	1	2	2	998	2	998	998	998	998	998	998	998	998	998	2	1	1	2	2	1	1	2	2	2	2	2	2	2	2	1	1	2	1	1	1	1	1	2	2
3413926	130406	AM	Tabatinga	1	998	CENTRO DE SAUDE DO BAIRRO SAO FRANCISCO	1	998	-4.226732254028198;-69.94173288345134	RUA VILA GRAN CABRITO	1	1	998	998	998	998	998	998	998	998	998	998	998	998	998	1	2	1	1	2	2	2	2	2	2	2	2	1	1	1	1	1	1	1	1	1	1	2	2
6657206	130406	AM	Tabatinga	1	998	CENTRO DE SAUDE DO BAIRRO BRILHANTE	1	998	4238684177398558;6994044542312419	RUA DA PATRIA	1	1	998	998	998	998	998	998	998	998	998	998	998	998	998	1	1	2	2	1	1	2	2	2	2	2	2	2	2	1	1	2	1	1	1	1	1	2	2
2012561	130410	AM	Tapauá	1	998	UNIDADE BASICA DA FAMILIA DO ACAI	1	998	-5.722546577453447;-63.246896266935416	Rua Raimundo Jo de Andrade, S/N Açai	1	1	998	998	998	998	998	998	998	998	998	998	998	998	998	1	1	2	1	1	2	1	2	2	2	2	2	1	1	1	1	2	1	1	1	1	1	2	2
2012588	130410	AM	Tapauá	1	998	UNIDADE BASICA DA FAMILIA DO SAO JOAO	1	998	-5.62566518783553;-63.18724393844421	RUA MARINGA	1	1	998	998	998	998	998	998	998	998	998	998	998	998	998	2	2	2	2	2	1	1	2	2	2	2	2	1	2	1	1	2	1	1	1	1	1	2	2
2012596	130410	AM	Tapauá	1	998	POSTO DE SAUDE DA ENSEADA	1	998	-5.6197321414945876;-63.1859993934613	Av Presidente Costa e Silva, S/N, Manoel Costa	1	1	998	998	998	998	998	998	998	998	998	998	998	998	998	1	1	2	2	1	2	2	2	2	2	2	2	1	1	1	1	2	1	1	1	1	1	2	2
3180891	130410	AM	Tapauá	1	998	UNIDADE BASICA DA FAMILIA DO BEABA	1	998	-5.628443956374959;-63.18953990936096	Rua Raimundo Jo de Andrade, S/N, Açai	1	1	998	998	998	998	998	998	998	998	998	998	998	998	998	1	1	2	2	1	2	2	2	2	2	2	2	1	1	1	1	2	1	1	1	1	1	2	2
3581659	130420	AM	Tefé	1	998	CENTRO DE SAUDE ROSSINI BARBOSA LIMA	1	998	35320293903349804;6441217660903743	RUA SAO SEBASTIAO	1	1	998	998	998	998	998	998	998	998	998	998	998	998	998	1	1	2	1	1	2	2	2	2	2	2	2	1	2	1	1	2	1	1	1	1	1	2	2
3581799	130420	AM	Tefé	1	998	CENTRO DE SAUDE DRA MAIRA FACHINI	1	998	335387706756582;647096443176250	RUA TIRADENTES	1	2	1	4	2	998	998	998	998	998	998	998	998	998	2	2	2	2	2	1	1	2	1	2	2	2	1	2	2	1	1	2	1	1	1	1	1	2	2
7064438	130426	AM	Uarini	1	998	UBSF CEZAR AUGUSTO PINEDO	1	998	-2.9802453517912952;-65.16446113586237	RUA REINALDO RIBEIRO /CENTRO	1	1	998	998	998	998	998	998	998	998	998	998	998	998	998	1	1	2	1	1	2	2	2	2	2	2	2	2	2	1	1	2	1	1	1	1	1	2	2
3453944	130430	AM	Urucará	1	998	UNIDADE BASICA DE SAUDE MUNDINHA MENDONCA	1	998	-5.832120180129835;-57.017498016355766	RUA CORONEL LIBORIO	1	1	998	998	998	998	998	998	998	998	998	998	998	998	998	1	1	2	2	1	2	2	1	2	2	2	2	1	2	1	1	2	1	1	1	1	1	2	2
3524957	130430	AM	Urucará	1	998	UNIDADE BASICA DE SAUDE PASTOR CLINTON	1	998	-2.5362766666666667;-57.758028333333336	RUA CEL PINTO	1	1	998	998	998	998	998	998	998	998	998	998	998	998	998	1	1	2	1	1	2	2	2	2	2	2	2	1	2	1	1	2	1	1	1	1	1	2	2
4004868	130430	AM	Urucará	1	998	CENTRO DE SAUDE JUDITE TORRES DA CUNHA	1	998	-2.53525614738457;-57.75029897689652	RUA DONA DOQUINHA	1	1	998	998	998	998	998	998	998	998	998	998	998	998	998	1	1	2	1	1	2	2	2	2	2	2	2	2	2	1	1	2	1	1	1	1	1	2	2
3005364	130440	AM	Urucurituba	1	998	CENTRO DE SAUDE DOMINGAS ROLIM MOURAO	1	998	-3.1271445751189275;-58.157715797422625	AVENIDA SAO SEBASTIAO	1	1	998	998	998	998	998	998	998	998	998	998	998	998	998	2	2	1	2	2	2	2	1	2	2	2	1	2	2	1	1	2	1	1	1	1	1	2	2
3619990	130440	AM	Urucurituba	1	998	POSTO DE SAUDE AUGUSTO MONTENEGRO	1	998	-2.7655827999114186;-57.75948286056351	VILA AUGUSTO MONTENEGRO S/N- CENTRO	1	1	998	998	998	998	998	998	998	998	998	998	998	998	998	1	2	1	2	2	1	1	2	2	2	2	2	1	2	1	1	2	1	1	1	1	1	2	2
3620026	130440	AM	Urucurituba	1	998	POSTO DE SAUDE RAUL ALVES	1	998	-2.9597532749175164;-58.062486648557886	COMUNIDADE VILA ALVES	1	1	998	998	998	998	998	998	998	998	998	998	998	998	998	1	1	2	1	1	2	2	2	2	2	2	2	1	1	1	1	2	1	1	1	1	1	2	2
7057202	130440	AM	Urucurituba	1	998	POSTO DE SAUDE GERSON KETTLE	1	998	-3.1351804733275457;-58.15810203552077	RUA DAS CASTANHEIRAS S/N - APARECIDA	1	1	998	998	998	998	998	998	998	998	998	998	998	998	998	1	2	1	2	1	2	2	2	2	2	2	2	1	2	1	1	2	1	1	1	1	1	2	2
6630227	160010	AP	Amapá	1	998	PM APA UBS PIQUIA	1	998	1.8701326847075872;-50.92716693878026	COMUNIDADE DO PIQUIA	2	1	998	998	998	998	998	998	998	998	998	998	998	998	998	1	1	2	2	1	2	2	2	2	2	2	2	2	2	1	1	2	2	1	2	1	2	2	2
5850606	160015	AP	Pedra Branca do Amapari	1	998	PMPBA UBS PEDRA BRANCA DO AMAPARI	1	998	0.7764136791229023;-51.95537567138521	RUA FRANCISCO BRAZ	2	1	998	998	998	998	998	998	998	998	998	998	998	998	998	1	1	1	1	1	2	2	2	2	2	2	2	2	2	1	1	2	1	1	1	1	2	2	2
5213053	160020	AP	Calçoene	1	998	PMC UBS DR JOSE RIBAMAR CAVALCANTE	1	998	2.494282722473072;-50.949246883390856	AV ANTONIO TEODORO LEAL	1	1	998	998	998	998	998	998	998	998	998	998	998	998	998	1	1	1	1	1	2	2	2	2	2	2	2	2	2	1	1	2	1	1	1	1	1	2	2
5213118	160020	AP	Calçoene	1	998	PMC POSTO MUNICIPAL DE SAUDE DO LORENCO	1	998	2.306174039840631;-51.635377407072475	VILA DO LOURENCO	1	1	998	998	998	998	998	998	998	998	998	998	998	998	998	2	1	1	2	1	2	2	2	2	2	2	2	2	2	1	1	2	1	1	1	1	1	1	2
2021021	160021	AP	Cutias	1	998	PM CUT UBS AMERICO COELHO PEREIRA	1	998	0.970487594604464;-50.79711198806615	RUA LEUVENCIO DA SILVA	2	1	998	998	998	998	998	998	998	998	998	998	998	998	998	1	1	1	1	1	2	2	2	2	2	2	2	2	2	1	1	2	1	1	1	1	1	2	2
2021293	160025	AP	Itaubal	1	998	PM ITA UB SAUDE DE ITAUBAL	1	998	0.6017053127288644;-50.69930791854711	RUA JOAO PALMA DOS REIS	2	1	998	998	998	998	998	998	998	998	998	998	998	998	998	1	1	2	1	1	2	2	2	2	2	2	2	2	1	1	1	2	1	1	1	1	1	2	2
2020157	160027	AP	Laranjal do Jari	1	998	PMLAJ UBS CENTRO	1	998	-0.8539080619811764;-52.53911018371429	RUA DA USINA	1	1	998	998	998	998	998	998	998	998	998	998	998	998	998	1	1	1	2	1	2	2	2	2	2	2	2	2	2	1	2	2	1	1	1	1	1	2	2
4006496	160027	AP	Laranjal do Jari	1	998	PMLAJ UBS DR LELIO SILVA	1	998	-0.8407652378082031;-52.52198696136322	AV EMILIO MEDICE	1	1	998	998	998	998	998	998	998	998	998	998	998	998	998	1	2	2	2	1	2	2	2	2	2	2	2	2	2	2	1	2	1	1	1	1	1	2	2
5213142	160027	AP	Laranjal do Jari	1	998	PMLAJ UBS CASTANHEIRA	1	998	-0.8329653739928957;-52.516365051268004	RUA MAZAGAO	1	1	998	998	998	998	998	998	998	998	998	998	998	998	998	1	2	1	1	1	2	2	2	2	2	2	2	1	1	1	1	2	1	1	1	1	1	2	2
2019876	160030	AP	Macapá	1	998	PMM U B S VILA PROGR DO BAILIQUE	1	998	0.8726084232330069;-50.046393871305916	DISTRITO DO BAILIQUE	1	1	998	998	998	998	998	998	998	998	998	998	998	998	998	1	2	2	2	1	2	2	2	2	2	2	2	1	1	1	1	2	1	1	1	1	1	2	2
2020580	160030	AP	Macapá	1	998	PMM U B S DR RUBIM B ARONOVITCH	1	998	0.022358894348143882;-51.05561256408543	AVN 6 DE SETEMBRO	1	1	998	998	998	998	998	998	998	998	998	998	998	998	998	2	2	2	2	1	1	2	2	2	2	2	2	2	2	1	1	1	1	1	1	1	1	2	2
2020696	160030	AP	Macapá	1	998	PMM U B S VILA PROGR DO BAILIQUE	1	998	0.00682353973388652;-51.068916320799296	DISTRITO DO BAILIQUE	1	2	2	998	2	998	998	998	998	998	998	998	998	998	2	1	2	2	2	1	2	2	2	2	2	2	2	2	2	2	1	2	1	1	1	1	1	2	2
2021056	160030	AP	Macapá	1	998	PMM U B S RD HOZANAN DE SOUZA	1	998	0.01378655433654745;-51.07189893722386	RUA HILDEMAR MAIA	1	1	998	998	998	998	998	998	998	998	998	998	998	998	998	1	1	1	2	1	2	2	1	2	2	2	1	2	2	1	1	2	1	2	1	2	1	2	2
2021196	160030	AP	Macapá	1	998	PMM U B S PEDRO BARROS MONTEIRO	1	998	-0.05322575569152677;-51.114127635954326	PASSAGEM DONA MARCIA	1	1	998	998	998	998	998	998	998	998	998	998	998	998	998	2	1	2	1	1	1	2	1	2	2	2	2	1	1	1	1	2	1	1	1	1	1	2	2
2021358	160030	AP	Macapá	1	998	PMM U B S DOS CONGOS	1	998	0.011286735534667641;-51.08687639236302	AVN CLAUDOMIRO DE MORAES	1	1	998	998	998	998	998	998	998	998	998	998	998	998	998	2	2	2	2	1	1	2	1	2	2	2	2	2	2	2	1	2	1	1	1	1	2	2	2
2021366	160030	AP	Macapá	1	998	PMM U B S CONCEICAO R MOITA	1	998	0.03155350685119537;-51.08258485793919	AVN RAIMUNDO PEQUILO GOES DE ALMEIDA	2	1	998	998	998	998	998	998	998	998	998	998	998	998	998	2	1	1	1	1	2	2	2	2	2	2	2	2	2	1	1	2	1	1	1	1	1	2	2
2021374	160030	AP	Macapá	1	998	PMM U B S PERPETUO SOCORRO	1	998	0.04482507705688346;-51.04866027831883	RUA RIO XINGU	2	1	998	998	998	998	998	998	998	998	998	998	998	998	998	2	2	2	2	1	1	2	2	2	2	2	2	2	2	1	1	2	1	1	1	1	1	2	2
3011240	160030	AP	Macapá	1	998	PMM U B S CORACAO	1	998	0.02302408218383722;-51.17302894592137	AV PROFESSORA NEUZA AMARAL	1	1	998	998	998	998	998	998	998	998	998	998	998	998	998	1	1	1	1	1	2	2	2	2	2	2	2	2	2	1	1	2	1	1	1	1	1	2	2
3011305	160030	AP	Macapá	1	998	PMM U B S L B FONTOURA	1	998	0.0013840198516845302;-51.08799219131321	RUA INSPETOR AIMORES	1	1	998	998	998	998	998	998	998	998	998	998	998	998	998	1	1	1	2	1	2	2	2	2	2	2	2	2	2	1	1	2	2	1	1	1	1	2	2
6585604	160030	AP	Macapá	1	998	PMM UBS MARABAIXO	1	998	0.03750801086425672;-51.128654479978984	RUA QUATRO	1	1	998	998	998	998	998	998	998	998	998	998	998	998	998	1	1	2	1	1	2	2	2	2	2	2	2	2	2	1	2	2	1	1	1	1	1	2	2
2020262	160040	AP	Mazagão	1	998	PM MZG UBS DR CID SANTANA	1	998	-0.12457251548766728;-51.28244161605686	RUA PRESIDENTE VARGAS	1	1	998	998	998	998	998	998	998	998	998	998	998	998	998	1	1	2	1	1	1	2	1	2	2	2	2	2	2	1	1	2	1	1	1	1	1	2	2
2020289	160040	AP	Mazagão	1	998	PM MZG UBS DR SILAS SALGADO	1	998	-0.1841497421264595;-51.35501146316379	VILA DO CARVAO	1	1	998	998	998	998	998	998	998	998	998	998	998	998	998	1	1	2	2	1	2	2	2	2	2	2	2	2	2	1	1	2	2	1	2	1	1	2	2
2022249	160040	AP	Mazagão	1	998	PM MZG UBS DO MAZAGAO VELHO	1	998	-0.22336363792418784;-51.433804035185275	DISTRITO DE MAZAGAO VELHO	1	1	998	998	998	998	998	998	998	998	998	998	998	998	998	1	1	1	1	1	2	2	2	2	2	2	2	2	2	1	1	2	1	2	1	2	2	2	2
6057594	160040	AP	Mazagão	1	998	PM MZG UBS ADAUTO BASILO	1	998	-0.10838270187377615;-51.284995079039035	RUA VEIGA CABRAL	1	1	998	998	998	998	998	998	998	998	998	998	998	998	998	1	1	2	1	1	2	2	2	2	2	2	2	2	2	1	1	2	1	1	2	2	2	2	2
2021455	160050	AP	Oiapoque	1	998	PMOPQ UBS DO PLANALTO	1	998	3.8419425487517196;-51.83177947997896	RUA ULISSES GUIMARAES	1	1	998	998	998	998	998	998	998	998	998	998	998	998	998	1	1	1	1	1	2	2	2	2	2	2	2	1	1	1	1	2	1	1	1	1	1	2	2
5312590	160050	AP	Oiapoque	1	998	PMOPQ UBS NOVA ESPERANCA	1	998	3.8470816612242533;-51.82785272598116	RUA LELIO SILVA	1	1	998	998	998	998	998	998	998	998	998	998	998	998	998	1	1	2	1	1	2	2	2	2	2	2	2	2	2	2	1	2	1	1	1	1	1	2	2
5312604	160050	AP	Oiapoque	1	998	PMOPQ UBS DO INFRAERO	1	998	3.8397538661955672;-51.81087970733492	BR 156	1	1	998	998	998	998	998	998	998	998	998	998	998	998	998	1	2	2	2	1	2	2	2	2	2	2	2	1	2	2	1	2	1	1	1	1	1	2	2
2021641	160053	AP	Porto Grande	1	998	PMPG UBS JOSE LUIZ GOMES BARRETO	1	998	0.6108248233794988;-51.76742792129366	RODOVIA PERIMETRAL NORTE KM 150	2	1	998	998	998	998	998	998	998	998	998	998	998	998	998	1	1	1	1	1	2	2	2	2	2	2	2	1	1	1	1	2	1	1	2	1	2	2	2
2020726	160055	AP	Pracuúba	1	998	PMP UNIDADE BASICA DE SAUDE DE PRACUUBA	1	998	1.7431032657622785;-50.784730911253405	RUA ELOGIO FERREIRA	1	1	998	998	998	998	998	998	998	998	998	998	998	998	998	1	1	1	1	1	2	1	2	2	2	2	2	1	2	1	1	1	2	2	2	1	1	1	2
2020823	160060	AP	Santana	1	998	PM STN PS ILHA DE SANTANA	1	998	-0.06715178489684863;-51.17296457290501	RUA PETER VAN CHEPENBERGUER	1	1	998	998	998	998	998	998	998	998	998	998	998	998	998	1	1	1	1	1	2	2	2	2	2	2	2	2	2	1	1	2	1	1	2	1	2	2	2
2020912	160060	AP	Santana	1	998	PM STN UBS AREA PORTUARIA	1	998	-0.05656242370605304;-51.17916584014744	AV RIO JARI	1	1	998	998	998	998	998	998	998	998	998	998	998	998	998	1	1	2	1	1	1	2	2	2	2	2	2	2	2	1	1	2	1	1	1	1	2	2	2
2020920	160060	AP	Santana	1	998	PM STN UBS ANTONIO SERIEIRO	1	998	-0.037357807159422746;-51.16596937179417	AVN MARIA COLARES	1	1	998	998	998	998	998	998	998	998	998	998	998	998	998	1	1	2	1	1	2	2	2	2	2	2	2	2	2	2	1	2	1	2	1	2	1	2	2
2020947	160060	AP	Santana	1	998	PM STN POLICLINICA DR ALBERTO LIMA	1	998	-0.05407333374023281;-51.16099119186253	RUA CLAUDIO LUCIO MONTEIRO	1	1	998	998	998	998	998	998	998	998	998	998	998	998	998	1	1	2	2	1	2	2	2	2	2	2	2	2	2	1	1	2	1	2	1	2	1	2	2
2020998	160060	AP	Santana	1	998	PM STN MBS DA FAMILIA ELESBAO	1	998	-0.047324895858763275;-51.187319755552714	VILA DO ELESBAO	1	2	1	3	2	998	998	998	998	998	998	998	998	998	2	2	2	2	2	2	2	2	2	2	2	1	1	2	2	1	2	2	2	2	1	1	2	2	2
2021013	160060	AP	Santana	1	998	PM STN UBS DR IACY ALCANTARA	1	998	-0.019612312316893962;-51.16940259933323	RUA DAMIAO DA CRUZ BARRETO	1	1	998	998	998	998	998	998	998	998	998	998	998	998	998	1	1	2	2	1	2	2	2	2	2	2	2	2	2	1	1	2	1	1	1	1	1	2	2
2020092	160080	AP	Vitória do Jari	1	998	PMVJ UBS CIDADE LIVRE	1	998	-0.9227979183196754;-52.40532159805146	RUA PEDRO LADISLAU DA SILVEIRA	1	2	1	3	1	1	2	2	2	1	1	1	1	1	1	2	2	2	2	1	2	2	2	2	2	2	2	1	1	1	1	2	1	1	1	1	1	2	2
2304260	290020	BA	Abaré	1	998	UNIDADE DE SAUDE DA FAMILIA IRMA DULCE	1	998	-8.63100528717016;-39.24550294875985	DISTRITO DE IBO	1	1	998	998	998	998	998	998	998	998	998	998	998	998	998	1	1	1	1	1	2	2	2	2	2	2	2	2	1	1	1	2	1	1	1	1	1	2	2
2304279	290020	BA	Abaré	1	998	UNIDADE DE SAUDE DA FAMILIA JOSINO SOARES DA SILVA	1	998	-8.941197395324448;-39.32837247848396	POV ICOZEIRA	1	1	998	998	998	998	998	998	998	998	998	998	998	998	998	1	1	1	1	1	2	2	2	2	2	2	2	2	2	1	1	2	1	1	1	1	1	2	2
3438449	290020	BA	Abaré	1	998	UNIDADE DE SAUDE DA FAMILIA UMBUZEIRO	1	998	-8.679982423782096;-39.26045894622688	POVOADO UMBUZEIRO	1	1	998	998	998	998	998	998	998	998	998	998	998	998	998	1	2	2	2	1	2	2	2	2	2	2	2	2	2	1	2	2	1	1	1	1	2	2	2
[truncated: 16,888 more rows]
[truncated: 178 more columns]

## Sheet: DICIONÁRIO
Módulo V– Observação na Unidade de Saúde
[truncated: 594 more rows]
