# Supplementary material for: Public oral health services performance in Brazil: Influence of the work process and service structure
Source: PLoS One. 2020 May 29;15(5):e0233604. doi: 10.1371/journal.pone.0233604 (PMC7259635; doi:10.1371/journal.pone.0233604)
Supplement: S2 Data — (XLSX) [file pone.0233604.s002.xlsx]

## Sheet: BD
INE	CNES	ÁREA	IBGE	UF	CIDADE	AREA_contrat	Nova_AREA	CNES_contrat	Novo_CNES	Nome_UBS	Aplicação_AE	Motivo	VI_2_1_1	VI_2_1_2	VI_2_2	VI_2_2_1	VI_2_3	VI_2_3_1	VI_2_4	VI_3_1	VI_3_2_1	VI_3_2_2	VI_3_2_3	VI_3_2_4	VI_3_2_5	VI_3_2_6	VI_3_2_7	VI_3_2_8	VI_3_2_9	VI_3_2_10	VI_3_2_11	VI_3_2_12	VI_4_1	VI_4_2	VI_4_3	VI_5_1	VI_5_2	VI_5_3	VI_5_4	VI_5_5	VI_6_1_1	VI_6_1_2	VI_6_1_3	VI_6_1_4	VI_6_1_5	VI_6_1_6	VI_6_1_7	VI_6_1_8	VI_6_1_9
0000004294	3006166	0001	120001	AC	Acrelândia	1	998	1	998	UNIDADE DE SAUDE DA FAMILIA NORTON VITORINO BOHEN	1	998	1	998	1	2	1	2	5	1	2	1	3	3	1	2	3	1	2	2	3	1	5	3	2	1	2	2	999	999	1	1	1	2	2	2	2	2	2
0000004316	3382745	0003	120001	AC	Acrelândia	1	998	1	998	UNIDADE DE SAUDE DA FAMILIA CICERO BATISTA	1	998	1	998	1	2	1	2	2	1	1	2	2	1	1	1	1	2	2	1	1	1	1	5	1	1	1	2	1	2	1	1	2	2	2	2	1	2	2
0000004324	3393984	0004	120001	AC	Acrelândia	1	998	1	998	UNIDADE DE SAUDE DA FAMILIA RICARDO MONTEIRO ROLA	1	998	1	998	2	998	2	998	2	2	998	998	998	998	998	998	998	998	998	998	998	998	1	1	1	1	1	2	1	2	1	1	2	2	2	2	2	2	2
0000004332	3638685	0002	120001	AC	Acrelândia	1	998	1	998	UNIDADE DE SAUDE DA FAMILIA JOAO DANIEL DAMASCENO	1	998	1	998	2	998	2	998	4	2	998	998	998	998	998	998	998	998	998	998	998	998	1	1	1	999	998	998	998	999	2	2	2	2	2	2	2	2	2
0000004391	2001357	0007	120010	AC	Brasiléia	1	998	1	998	ESF PEDRO OLIVEIRA DE SOUZA	1	998	1	998	1	1	1	1	3	2	998	998	998	998	998	998	998	998	998	998	998	998	1	5	1	1	999	2	1	2	1	1	2	2	2	2	2	2	2
0000004421	2001462	0004	120010	AC	Brasiléia	1	998	1	998	ESF DR RICARDO BARBOSA DA SILVA	1	998	1	998	1	1	1	1	8	1	1	1	2	1	1	1	1	1	2	1	1	2	1	1	1	1	1	2	1	2	2	2	2	2	2	1	2	2	2
0000004448	2001470	0003	120010	AC	Brasiléia	1	998	1	998	ESF FRANCISCO DE ASSIS	1	998	1	998	1	1	1	1	2	2	998	998	998	998	998	998	998	998	998	998	998	998	1	5	2	2	998	998	998	2	1	1	2	2	2	1	2	1	2
0000004456	3042553	0005	120010	AC	Brasiléia	1	998	1	998	ESF JOSE MARIA DE SOUZA SANTOS	1	998	1	998	1	1	1	1	2	2	998	998	998	998	998	998	998	998	998	998	998	998	1	1	1	1	1	2	1	2	2	2	2	2	2	1	1	2	2
0000004464	7058322	0008	120010	AC	Brasiléia	1	998	1	998	ESF ANTONIO MONTEIRO DOS REIS	1	998	1	998	1	1	1	1	2	1	1	1	2	1	1	1	1	1	2	1	1	2	1	5	1	1	1	2	1	2	1	1	2	2	1	1	1	2	2
0000004502	2002884	0002	120013	AC	Bujari	1	998	1	998	U S F MARIA IZA VIANA DE CASTRO	1	998	1	998	2	998	2	998	2	1	2	1	1	1	1	1	1	1	1	1	1	2	12	3	4	2	998	998	998	2	2	2	2	2	2	2	1	1	1
0000004634	2000237	0002	120020	AC	Cruzeiro do Sul	1	998	1	998	UNIDADE DE SAUDE DA FAMILIA J LINS	1	998	1	998	1	1	1	1	1	1	1	1	2	1	1	1	1	1	2	1	1	2	1	3	3	2	998	998	998	2	1	2	2	2	2	2	1	2	2
0000004693	2000326	0008	120020	AC	Cruzeiro do Sul	1	998	1	998	UNIDADE DE SAUDE DA FAMILIA GEOSETE MARIANO COELHO	1	998	1	998	2	998	2	998	1	1	1	1	2	1	1	1	1	1	2	1	1	2	12	4	4	999	998	998	998	2	2	2	2	2	2	2	2	2	2
0000004707	2000334	0012	120020	AC	Cruzeiro do Sul	1	998	1	998	UNIDADE DA SAUDE DA FAM FRANCISCO ARY DA SILVEIRA	1	998	1	998	1	1	1	1	3	2	998	998	998	998	998	998	998	998	998	998	998	998	12	4	3	2	998	998	998	2	2	2	2	2	1	2	2	2	1
0000004723	2000342	0014	120020	AC	Cruzeiro do Sul	1	998	1	998	UNIDADE DE SAUDE DA FAMILIA ABEL PINHEIRO	1	998	1	998	1	1	1	1	3	2	998	998	998	998	998	998	998	998	998	998	998	998	1	1	1	2	998	998	998	2	2	2	2	2	2	2	2	2	2
0000004731	2000369	0001	120020	AC	Cruzeiro do Sul	1	998	1	998	UNIDADE DA SAUDE DA FAM JOSE MATHEUS ARNALDO DOS SANTOS	1	998	1	998	1	1	1	1	4	1	1	1	2	1	1	1	1	1	2	1	1	2	1	3	3	999	998	998	998	1	1	1	2	2	2	2	1	1	2
0000004898	2002914	0006	120020	AC	Cruzeiro do Sul	1	998	1	998	UNIDADE SAUDE DA FAMILIA 25 DE AGOSTO	1	998	1	998	1	1	1	1	11	2	998	998	998	998	998	998	998	998	998	998	998	998	1	1	1	2	998	998	998	2	1	2	2	2	2	2	2	2	2
0000004928	5710111	0010	120020	AC	Cruzeiro do Sul	1	998	1	998	UNIDADE DE SAUDE DA FAMILIA NESTOR SOARES DE VASCONCELOS	1	998	1	998	1	1	2	998	1	1	1	1	2	1	1	1	1	1	2	1	1	2	12	4	4	2	998	998	998	2	1	2	2	2	2	2	1	2	2
0000005037	6634230	0007	120025	AC	Epitaciolândia	1	998	1	998	ESF JOSE PAULO DE SOUZA	1	998	1	998	1	1	1	1	1	1	1	1	2	1	1	1	1	1	2	1	1	2	1	1	1	2	998	998	998	2	2	2	2	2	2	2	2	2	2
0000005061	2000067	0002	120030	AC	Feijó	1	998	1	998	U S F FRANCISCA LIMA	1	998	1	998	2	998	2	998	6	1	1	1	2	1	1	1	1	1	2	1	1	2	1	1	1	1	999	2	2	1	2	2	2	2	2	2	2	2	2
0000005150	5354072	0001	120032	AC	Jordão	1	998	1	998	UNIDADE DE SAUDE DA FAMILIA ANTONIO RODRIGUES DOURADO	1	998	1	998	1	1	1	1	4	1	1	1	2	2	1	1	2	1	2	1	1	2	1	1	1	2	998	998	998	2	2	2	2	2	2	2	2	2	2
0000005312	2002132	0002	120035	AC	Marechal Thaumaturgo	1	998	1	998	USF DR NALDIR MARIANO	1	998	1	998	1	1	1	1	9	2	998	998	998	998	998	998	998	998	998	998	998	998	1	1	1	2	998	998	998	2	1	2	2	2	2	2	2	2	2
0000005371	2002922	0005	120038	AC	Plácido de Castro	1	998	1	998	U S F JOAO DE DEUS	1	998	1	998	1	1	1	1	1	1	1	1	2	1	1	1	1	1	2	1	1	2	1	1	1	2	998	998	998	2	1	2	2	2	2	2	2	2	2
0000005398	2002930	0001	120038	AC	Plácido de Castro	1	998	1	998	U S F MARIA DE FATIMA FERREIRA DE PAULA	1	998	1	998	1	1	2	998	6	1	2	2	1	1	1	1	1	1	2	1	1	2	1	1	1	2	998	998	998	2	2	2	2	2	2	2	2	2	2
0000005401	3595943	0006	120038	AC	Plácido de Castro	1	998	1	998	U S F FRANCISCO DE CASTRO	1	998	1	998	1	1	1	1	4	2	998	998	998	998	998	998	998	998	998	998	998	998	1	5	1	2	998	998	998	2	1	2	2	2	2	2	2	2	2
0000005436	5493455	0004	120038	AC	Plácido de Castro	1	998	1	998	U S F MARIO GOMES DA SILVA	1	998	1	998	2	998	2	998	4	2	998	998	998	998	998	998	998	998	998	998	998	998	1	5	1	2	998	998	998	2	2	2	2	2	2	2	2	2	2
0000005444	6411312	0003	120038	AC	Plácido de Castro	1	998	1	998	U S F LUCIO ALVES DA SILVA	1	998	1	998	2	998	2	998	1	1	1	2	2	1	1	1	1	2	2	1	1	1	1	5	1	2	998	998	998	2	2	2	2	2	2	2	2	2	2
0000005428	5360064	0007	120038	AC	Plácido de Castro	1	998	1	998	U S F RAIMUNDO NONATO DE SOUZA MARQUES	1	998	1	998	1	1	1	1	1	1	1	1	2	1	1	1	1	1	2	1	1	2	1	5	1	2	998	998	998	2	2	2	2	2	2	2	2	2	2
0000005614	2001012	0059	120040	AC	Rio Branco	1	998	1	998	USF MOCINHA MAGALHAES	1	998	1	998	1	2	1	2	4	2	998	998	998	998	998	998	998	998	998	998	998	998	1	1	4	2	998	998	998	2	1	2	2	2	2	2	2	2	2
0000005827	2003155	0044	120040	AC	Rio Branco	1	998	1	998	USF PORTAL DA AMAZONIA CALAFATE	1	998	1	998	2	998	2	998	10	1	3	1	1	1	1	1	1	1	2	1	1	2	1	1	1	1	1	2	1	2	2	2	2	2	2	2	2	2	2
0000005843	2003198	0036	120040	AC	Rio Branco	1	998	1	998	USF BOA UNIAO	1	998	1	998	2	998	2	998	9	2	998	998	998	998	998	998	998	998	998	998	998	998	1	1	1	1	1	2	1	2	2	2	2	2	2	2	2	2	2
0000005916	2003279	0002	120040	AC	Rio Branco	1	998	1	998	USF BELO JARDIM III LIBERDADE CATUABA VISTA ALEGRE RURAL	1	998	1	998	2	998	2	998	5	1	2	1	2	1	1	1	1	1	2	1	1	2	1	1	1	1	1	999	1	2	1	2	2	2	2	2	2	2	1
0000005967	3015475	0056	120040	AC	Rio Branco	1	998	1	998	USF PLATILDE OLIVEIRA II	1	998	1	998	1	2	1	2	10	1	1	2	1	1	1	1	1	1	2	1	1	2	1	1	1	1	1	2	1	2	1	2	2	2	2	2	2	2	2
0000006122	3331911	0006	120040	AC	Rio Branco	1	998	1	998	USF AMAPA ZONA RURAL	1	998	1	998	1	2	1	2	4	1	1	1	2	1	1	1	1	1	2	1	1	2	1	1	1	1	1	2	1	2	1	2	2	2	2	2	1	1	1
0000006130	3331946	0004	120040	AC	Rio Branco	1	998	1	998	USF VILA ACRE	1	998	1	998	1	2	2	998	4	1	1	1	2	1	1	1	1	1	1	1	1	2	1	1	1	1	1	1	1	2	2	2	2	2	2	2	2	2	2
0000006378	2000660	0004	120045	AC	Senador Guiomard	1	998	1	998	CENTRO DE SAUDE MARIA DO SOCORRO CAVALCANTE	1	998	1	998	2	998	2	998	1	2	998	998	998	998	998	998	998	998	998	998	998	998	1	4	3	2	998	998	998	2	2	2	2	2	2	2	2	2	2
0000006475	2000881	0003	120050	AC	Sena Madureira	1	998	1	998	UNIDADE BASICA DE SAUDE CARLOS AFONSO VIEIRA	1	998	1	998	1	1	1	1	3	1	1	1	2	1	1	2	1	1	2	1	1	2	1	1	1	1	999	999	999	2	2	2	2	2	2	2	2	2	2
0000006483	2000903	0006	120050	AC	Sena Madureira	1	998	1	998	UNIDADE BASICA DE SAUDE FLORLIRIO PEREIRA LUSTOSA	1	998	1	998	1	1	1	1	2	1	1	1	1	1	1	2	1	1	2	1	1	2	1	5	1	1	1	999	1	2	1	2	2	2	2	2	2	2	2
0000006491	2000938	0002	120050	AC	Sena Madureira	1	998	1	998	UNIDADE BASICA DE SAUDE RICIOTI TAMBURINI	1	998	1	998	1	1	1	1	4	2	998	998	998	998	998	998	998	998	998	998	998	998	1	4	1	1	1	2	2	2	2	2	2	2	2	2	2	2	2
0000006505	2002566	0007	120050	AC	Sena Madureira	1	998	1	998	UNIDADE BASICA DE SAUDE LAURO FONTES DA SILVA	1	998	1	998	1	1	1	1	5	1	1	1	2	1	1	1	1	1	2	1	1	2	1	5	1	2	998	998	998	2	2	2	2	2	2	2	2	2	2
0000006548	3449432	0004	120050	AC	Sena Madureira	1	998	1	998	UNIDADE DE SAUDE DA FAMILIA FLORIANO FLORENTINO M DA SILVA	1	998	1	998	1	1	1	1	2	2	998	998	998	998	998	998	998	998	998	998	998	998	1	999	1	999	998	998	998	2	2	2	2	2	2	2	2	2	2
0000006556	3541592	0009	120050	AC	Sena Madureira	1	998	1	998	UNIDADE BASICA DE SAUDE MARIA DAS DORES DE PAULA	1	998	1	998	1	1	1	1	3	2	998	998	998	998	998	998	998	998	998	998	998	998	1	999	1	1	999	2	1	2	1	1	2	2	2	2	2	2	2
0000006599	6992811	0013	120050	AC	Sena Madureira	1	998	1	998	MANOEL FERNANDES VIEIRA	1	998	1	998	1	1	1	1	3	1	1	1	3	1	1	1	1	1	2	1	1	2	1	5	1	999	998	998	998	2	1	2	2	2	2	2	2	2	2
0000006602	2000113	0009	120060	AC	Tarauacá	1	998	1	998	UNIDADE DE SAUDE DA FAMILIA MARILIA VIEIRA LIMA DE SOUZA	1	998	1	998	1	1	1	1	11	2	998	998	998	998	998	998	998	998	998	998	998	998	12	3	3	2	998	998	998	2	2	2	2	2	2	2	2	2	2
0000006637	2000164	0002	120060	AC	Tarauacá	1	998	1	998	UNIDADE DE S DA FAMILIA MARIA DA LUZ	1	998	1	998	1	1	1	1	4	1	1	1	2	1	1	1	1	1	2	1	1	2	12	4	4	2	998	998	998	2	2	2	2	2	2	2	2	2	2
0000006645	3462366	0004	120060	AC	Tarauacá	1	998	1	998	UNIDADE DE SAUDE DA FAMILIA MARIA ESPANHOL DA SILVA	1	998	1	998	1	1	1	1	2	1	1	1	3	1	1	1	1	1	2	1	1	2	1	4	3	2	998	998	998	2	2	2	2	2	2	2	2	2	2
0000006653	3810771	0006	120060	AC	Tarauacá	1	998	1	998	UNIDADE DE S DA FAMILIA DR JOSE LEONCIO GOMES RODRIGUES	1	998	1	998	1	1	1	1	6	1	1	1	2	1	1	1	1	1	2	1	1	2	12	4	4	2	998	998	998	2	2	1	2	2	2	2	2	2	2
0000006688	3901009	0007	120060	AC	Tarauacá	1	998	1	998	UNIDADE DE SAUDE DA FAMILIA 24 DE ABRIL	1	998	1	998	1	1	1	1	8	1	1	1	2	1	1	1	2	1	2	1	1	2	12	4	3	2	998	998	998	2	2	2	2	2	2	2	2	2	2
0000006696	5174678	0008	120060	AC	Tarauacá	1	998	1	998	USF PADRE HUBERT GROSSHEIM	1	998	1	998	2	998	2	998	5	2	998	998	998	998	998	998	998	998	998	998	998	998	12	4	4	2	998	998	998	2	2	2	2	2	2	2	2	2	2
0000006718	5371643	0010	120060	AC	Tarauacá	1	998	1	998	UNIDADE MOVEL DE SAUDE PADRE HUBERT GROSSHEIM II	1	998	1	998	1	1	1	1	3	2	998	998	998	998	998	998	998	998	998	998	998	998	1	3	2	2	998	998	998	2	2	2	2	2	2	2	2	2	2
0000006769	2001934	0003	120070	AC	Xapuri	1	998	1	998	UNIDADE DE SAUDE DA FAMILIA JOSE RAIMUNDO DE MELO	1	998	1	998	2	998	2	998	3	1	1	1	3	1	1	1	1	1	2	1	1	2	1	1	1	2	998	998	998	1	1	1	2	2	2	2	1	2	2
0000006777	2000504	0003	120080	AC	Porto Acre	1	998	1	998	UNIDADE DE SAUDE DA FAMILIA MILTON CABRAL DE SOUZA	1	998	1	998	1	1	1	1	8	1	1	1	2	1	1	1	1	1	2	1	1	2	1	1	1	1	999	2	1	2	2	2	2	2	2	2	2	2	2
0000006807	2001128	0001	120080	AC	Porto Acre	1	998	1	998	UNIDADE DE SAUDE DA FAMILIA MARIA SOLEDADE SOARES GADELHA	1	998	1	998	1	1	1	1	12	1	3	1	2	1	1	1	1	1	2	1	1	2	1	5	1	1	1	1	1	1	1	2	2	2	2	2	2	2	2
0000006815	3323293	0005	120080	AC	Porto Acre	1	998	1	998	UNIDADE DE SAUDE DA FAMILIA MANOEL BAYMA	1	998	1	998	1	1	1	1	8	1	2	1	3	1	1	1	1	1	2	1	1	2	1	1	1	1	999	999	1	2	1	2	2	2	2	2	1	2	2
0000006823	3323307	0004	120080	AC	Porto Acre	1	998	1	998	UNIDADE DE SAUDE DA FAMILIA ALVARO ARAUJO NOBRE	1	998	1	998	1	1	1	1	2	1	1	1	2	1	1	1	1	1	2	1	1	2	1	6	4	2	998	998	998	2	1	2	2	2	2	2	1	2	2
0000161616	2719762	0001	270010	AL	Água Branca	1	998	1	998	CENTRO DE SAUDE MUNICIPAL DE AGUA BRANCA	1	998	1	998	1	1	1	1	3	1	1	1	2	1	1	1	1	1	2	1	1	2	4	1	1	2	998	998	998	2	2	2	2	2	2	1	2	2	1
0000161640	2007932	0002	270020	AL	Anadia	1	998	1	998	USF TABULEIRO	1	998	3	3	1	1	1	1	3	2	998	998	998	998	998	998	998	998	998	998	998	998	1	1	1	2	998	998	998	1	2	2	2	2	2	2	2	2	2
0000161675	2011352	0001	270020	AL	Anadia	1	998	1	998	USF DUAS ESTRADAS	1	998	1	998	1	1	2	998	2	2	998	998	998	998	998	998	998	998	998	998	998	998	1	3	3	2	998	998	998	2	2	2	2	2	2	2	2	2	2
0000161721	2004798	0025	270030	AL	Arapiraca	1	998	1	998	III CENTRO DE SAUDE	1	998	1	998	1	1	1	1	7	1	2	1	2	1	1	1	1	1	2	1	1	2	1	1	1	1	1	2	1	2	1	2	2	2	2	2	2	2	2
0000161748	2004798	0027	270030	AL	Arapiraca	1	998	1	998	III CENTRO DE SAUDE	1	998	1	998	2	998	2	998	6	1	2	1	2	1	1	1	1	1	2	1	1	2	1	1	1	1	1	999	1	2	1	1	2	2	2	2	2	2	2
0000161713	2004798	0029	270030	AL	Arapiraca	1	998	1	998	III CENTRO DE SAUDE	1	998	1	998	1	2	1	2	4	1	1	1	2	1	1	1	1	1	2	1	1	2	1	1	1	2	998	998	998	2	1	1	2	2	2	2	1	2	2
0000161764	2004828	0037	270030	AL	Arapiraca	1	998	1	998	USF CANAFISTULA	1	998	1	998	1	1	1	1	10	1	1	3	1	1	1	1	1	1	2	1	1	2	1	1	1	1	1	2	1	2	1	1	1	2	2	2	2	2	2
0000161802	2004836	0491	270030	AL	Arapiraca	1	998	1	998	USF MANOEL TELES	1	998	1	998	2	998	1	1	8	1	1	1	2	1	1	1	1	1	2	1	1	2	1	1	1	1	1	2	1	2	1	1	1	2	2	2	2	2	2
0000161853	2004852	0008	270030	AL	Arapiraca	1	998	1	998	USF BANANEIRAS	1	998	1	998	1	1	1	1	4	2	998	998	998	998	998	998	998	998	998	998	998	998	1	6	4	2	998	998	998	2	1	1	1	2	2	2	1	1	2
0000161861	2004860	0022	270030	AL	Arapiraca	1	998	1	998	USF VILA SAO JOSE	1	998	1	998	1	1	1	1	3	1	1	1	3	1	1	1	1	1	2	1	1	2	1	3	3	2	998	998	998	1	1	1	1	2	2	2	1	2	2
0000161896	2004879	0001	270030	AL	Arapiraca	1	998	1	998	USF BOA VISTA	1	998	1	998	1	1	1	1	1	1	1	1	2	1	1	1	1	1	2	1	1	2	1	1	1	999	998	998	998	1	1	1	1	2	2	2	1	1	1
0000161926	2004879	0005	270030	AL	Arapiraca	1	998	1	998	USF BOA VISTA	1	998	1	998	1	1	1	1	3	2	998	998	998	998	998	998	998	998	998	998	998	998	1	1	1	1	999	999	1	2	1	1	1	2	2	2	2	2	2
0000161950	2004887	0502	270030	AL	Arapiraca	1	998	1	998	USF PRIMAVERA	1	998	1	998	1	1	1	1	10	1	1	1	2	1	1	1	1	1	2	1	1	2	1	1	1	2	998	998	998	2	1	1	1	2	2	2	1	2	2
0000161934	2004887	0503	270030	AL	Arapiraca	1	998	1	998	USF PRIMAVERA	1	998	1	998	1	1	1	1	7	1	1	1	2	1	1	1	1	1	2	1	1	2	1	3	4	2	998	998	998	2	1	2	1	2	2	2	1	2	2
0000161969	2004909	0006	270030	AL	Arapiraca	1	998	1	998	USF BATINGAS	1	998	1	998	1	1	1	1	7	1	2	1	2	1	1	1	1	1	2	1	1	2	1	1	1	1	1	1	1	2	2	1	1	2	1	2	1	2	2
0000161985	2004909	0009	270030	AL	Arapiraca	1	998	1	998	USF BATINGAS	1	998	1	998	1	1	1	1	4	2	998	998	998	998	998	998	998	998	998	998	998	998	1	1	1	1	1	999	1	2	1	1	2	2	2	1	1	2	2
0000162000	2004941	0002	270030	AL	Arapiraca	1	998	1	998	I CENTRO DE SAUDE	1	998	1	998	1	1	1	1	2	1	1	1	2	1	1	1	1	1	2	1	1	2	4	1	1	1	1	2	1	1	1	2	2	2	2	2	2	2	2
0000162027	2005077	0042	270030	AL	Arapiraca	1	998	1	998	USF CANGANDU	1	998	1	998	1	1	1	1	1	2	998	998	998	998	998	998	998	998	998	998	998	998	1	1	1	1	1	2	1	2	1	1	1	2	2	2	1	2	2
0000162051	2005085	0030	270030	AL	Arapiraca	1	998	1	998	USF COHAB NOVA	1	998	1	998	1	1	1	1	9	1	2	2	2	1	1	1	1	1	2	1	1	2	4	1	1	1	1	2	1	1	1	1	1	2	1	2	2	2	2
0000162043	2005085	0031	270030	AL	Arapiraca	1	998	1	998	USF COHAB NOVA	1	998	1	998	1	1	1	1	7	1	1	1	2	1	1	1	1	1	2	1	1	2	1	3	2	2	998	998	998	2	1	1	1	2	1	1	1	2	2
0000162078	2005093	0019	270030	AL	Arapiraca	1	998	1	998	USF VILA SAO FRANCISCO	1	998	1	998	1	1	1	1	6	2	998	998	998	998	998	998	998	998	998	998	998	998	1	1	1	1	1	2	1	2	1	1	1	2	2	2	2	2	2
0000162086	2005174	0010	270030	AL	Arapiraca	1	998	1	998	USF BAIXA DA ONCA SERAPIAO DURVAL	1	998	1	998	1	1	1	1	1	1	1	1	3	1	1	1	1	1	2	1	1	2	1	6	3	2	998	998	998	2	1	1	1	2	2	2	2	2	2
0000162132	2005239	0012	270030	AL	Arapiraca	1	998	1	998	II CENTRO	1	998	1	998	1	1	1	1	2	2	998	998	998	998	998	998	998	998	998	998	998	998	1	1	1	1	1	2	1	2	1	1	1	2	2	2	1	2	2
0000162124	2005239	0013	270030	AL	Arapiraca	1	998	1	998	II CENTRO	1	998	3	3	1	1	1	1	1	2	998	998	998	998	998	998	998	998	998	998	998	998	1	6	3	2	998	998	998	2	1	2	1	2	2	2	2	2	2
0000162159	2005263	0052	270030	AL	Arapiraca	1	998	1	998	USF TEOTONIO VILELA	1	998	1	998	1	1	1	1	2	1	2	1	2	1	1	1	1	1	2	1	1	2	1	1	1	999	998	998	998	2	1	1	1	2	2	2	1	2	2
0000162183	2005301	0047	270030	AL	Arapiraca	1	998	1	998	UNIDADE BASICA DE CACIMBAS DR JUDA FERNANDES LIMA	1	998	1	998	1	1	1	1	12	1	1	1	2	1	1	1	1	1	2	1	1	2	1	6	3	2	998	998	998	2	1	2	2	2	2	2	1	2	2
0000162191	2005301	0051	270030	AL	Arapiraca	1	998	1	998	UNIDADE BASICA DE CACIMBAS DR JUDA FERNANDES LIMA	1	998	1	998	1	1	1	1	5	1	1	1	2	1	1	1	1	1	2	1	1	2	1	1	1	1	1	2	1	2	1	1	1	2	1	2	2	2	2
0000162167	2005301	0055	270030	AL	Arapiraca	1	998	1	998	UNIDADE BASICA DE CACIMBAS DR JUDA FERNANDES LIMA	1	998	1	998	1	1	1	1	1	1	1	2	2	1	1	1	3	3	2	1	1	2	1	1	1	1	1	999	1	1	1	1	1	2	2	2	1	2	2
0000162205	2005328	0014	270030	AL	Arapiraca	1	998	1	998	USF CAVACO DR JOSE FERNANDES	1	998	1	998	1	1	1	1	11	1	1	3	2	1	1	1	1	1	2	1	1	2	1	1	1	1	1	999	1	2	1	1	1	2	2	2	2	2	2
0000162213	2005336	0018	270030	AL	Arapiraca	1	998	1	998	USF CAPIM	1	998	1	998	1	1	1	1	4	1	1	2	1	1	1	1	1	1	2	1	1	2	1	1	1	2	998	998	998	2	1	1	1	2	2	2	1	2	2
0000162256	2005921	0381	270030	AL	Arapiraca	1	998	1	998	IV CENTRO DE SAUDE	1	998	1	998	2	998	2	998	1	2	998	998	998	998	998	998	998	998	998	998	998	998	1	6	4	2	998	998	998	2	1	1	2	2	2	2	1	2	2
0000162272	2005948	0007	270030	AL	Arapiraca	1	998	1	998	USF PAU DARCO	1	998	1	998	1	1	1	1	3	1	1	1	1	1	1	1	1	1	1	1	1	2	1	4	3	2	998	998	998	2	1	1	1	2	2	2	2	2	2
0000162280	2695812	0017	270030	AL	Arapiraca	1	998	1	998	USF ZELIA BARBOSA ROCHA DR EDLER LINS	1	998	1	998	1	1	1	1	10	1	2	2	2	1	1	1	1	1	2	1	1	2	4	1	2	1	1	2	1	1	1	1	1	2	2	2	2	2	2
0000162329	3478920	0034	270030	AL	Arapiraca	1	998	1	998	USF DR DANIEL HOULY	1	998	1	998	1	1	1	1	8	1	2	1	2	1	1	1	1	1	2	1	1	2	1	1	1	2	998	998	998	2	1	1	1	2	2	2	1	2	2
0000162310	3478920	0035	270030	AL	Arapiraca	1	998	1	998	USF DR DANIEL HOULY	1	998	1	998	1	2	1	1	8	1	1	1	2	1	1	1	1	1	2	1	3	2	1	1	1	1	1	2	1	2	1	1	1	2	2	2	1	2	2
0000162337	5753198	0016	270030	AL	Arapiraca	1	998	1	998	US JARDIM DAS PAINEIRAS	1	998	1	998	1	1	1	1	5	2	998	998	998	998	998	998	998	998	998	998	998	998	1	6	3	2	998	998	998	2	1	1	2	2	2	2	2	2	2
0000162353	6438679	0011	270030	AL	Arapiraca	1	998	1	998	USF BOM SUCESSO	1	998	1	998	2	998	1	1	4	1	1	1	3	1	1	1	1	1	2	1	1	2	1	1	1	1	1	1	1	2	1	1	2	2	2	2	2	2	2
0000162345	6438679	0024	270030	AL	Arapiraca	1	998	1	998	USF BOM SUCESSO	1	998	1	998	1	1	1	1	3	1	1	1	2	1	1	1	1	1	2	1	1	2	1	6	4	2	998	998	998	2	1	1	2	2	2	2	1	2	2
0000162388	6669344	0043	270030	AL	Arapiraca	1	998	1	998	USF BAIXAO	1	998	1	998	1	1	1	1	3	1	1	2	3	1	1	1	1	1	2	1	1	2	1	3	3	2	998	998	998	2	1	1	1	2	1	1	1	2	2
0000162418	6964567	0033	270030	AL	Arapiraca	1	998	1	998	USF BRISA DO LAGO FERANDO LOURENCO	1	998	3	3	1	1	1	1	3	2	998	998	998	998	998	998	998	998	998	998	998	998	1	4	3	2	998	998	998	2	2	2	2	2	2	2	2	2	2
0000162442	2007983	0005	270040	AL	Atalaia	1	998	1	998	UNIDADE SAUDE DA FAMILIA SANTA INES	1	998	1	998	1	1	1	1	1	1	1	1	2	1	1	1	1	1	2	1	1	2	2	1	1	1	1	1	1	2	2	2	2	2	2	2	2	2	2
0000162450	2008009	0011	270040	AL	Atalaia	1	998	1	998	UNIDADE SAUDE DA FAMILIA SAPUCAIA	1	998	1	998	1	2	1	1	1	1	1	2	1	1	1	1	1	1	2	1	1	2	1	1	1	1	1	1	1	2	1	1	2	2	2	2	1	2	2
0000162469	2008017	0012	270040	AL	Atalaia	1	998	1	998	UNIDADE SAUDE DA FAMILIA JENIPAPEIRO	1	998	1	998	1	1	1	1	2	1	3	1	1	1	1	1	1	1	2	1	1	2	1	1	1	1	1	2	1	2	2	1	2	2	2	2	2	2	2
0000162477	2008025	0008	270040	AL	Atalaia	1	998	1	998	UNIDADE SAUDE DA FAMILIA BRANCA	1	998	1	998	1	1	1	1	2	1	1	3	2	1	1	1	1	1	2	1	1	2	1	1	1	1	1	2	1	2	2	2	2	2	1	1	2	2	2
0000162485	2008033	0006	270040	AL	Atalaia	1	998	1	998	UNIDADE SAUDE DA FAMILIA BOCA DA MATA	1	998	1	998	1	1	1	1	2	1	2	1	3	1	1	1	1	1	2	1	1	2	1	1	1	1	1	2	1	2	1	2	2	2	2	2	2	2	2
0000162493	2008041	0007	270040	AL	Atalaia	1	998	1	998	UNIDADE SAUDE DA FAMILIA SANTO ANTONIO	1	998	1	998	1	1	1	1	2	1	1	1	3	1	1	1	1	1	1	1	1	2	1	1	1	1	1	2	1	2	2	1	2	2	2	2	2	2	2
0000162507	2008068	0010	270040	AL	Atalaia	1	998	1	998	UNIDADE SAUDE DA FAMILIA PORANGABA	1	998	1	998	1	1	1	1	8	1	2	1	1	1	1	1	1	1	2	1	1	2	1	1	1	999	998	998	998	2	2	2	2	2	2	2	1	2	2
0000162515	2008084	0009	270040	AL	Atalaia	1	998	1	998	UNIDADE SAUDE DA FAMILIA OURICURI	1	998	1	998	1	1	1	1	2	1	1	1	1	1	1	3	1	1	2	1	1	2	1	1	1	1	1	999	999	999	1	1	2	2	2	2	2	2	2
0000162523	2008092	0015	270040	AL	Atalaia	1	998	1	998	UNIDADE SAUDE DA FAMILIA OLHOS DAGUA	1	998	1	998	1	1	1	2	9	2	998	998	998	998	998	998	998	998	998	998	998	998	1	1	1	1	1	999	1	999	2	2	2	2	2	2	2	2	2
0000162531	2008114	0002	270040	AL	Atalaia	1	998	1	998	UNIDADE SAUDE DA FAMILIA DOS ALTOS	1	998	1	998	2	998	1	1	2	1	1	1	2	1	1	1	1	1	1	1	1	2	4	5	1	2	998	998	998	2	2	2	2	2	1	1	1	2	2
0000162558	2008122	0001	270040	AL	Atalaia	1	998	1	998	UNIDADE SAUDE DA FAMILIA CENTRO	1	998	1	998	2	998	2	998	8	1	1	2	2	1	1	1	1	1	2	1	1	2	2	1	1	1	1	2	1	2	2	2	2	2	2	2	2	2	2
0000162566	2008130	0004	270040	AL	Atalaia	1	998	1	998	UNIDADE SAUDE DA FAMILIA JOSE PAULINO	1	998	1	998	2	998	1	2	6	1	1	1	2	1	1	1	1	1	2	1	1	2	4	1	1	1	1	1	1	1	2	2	2	2	2	2	2	1	1
0000162574	2008149	0003	270040	AL	Atalaia	1	998	1	998	UNIDADE SAUDE DA FAMILIA RUA DE CIMA	1	998	1	998	1	1	2	998	1	1	1	1	2	1	1	1	1	1	2	1	1	2	1	5	1	1	1	2	1	2	1	1	2	2	2	2	2	2	2
0000162582	2011638	0013	270040	AL	Atalaia	1	998	1	998	UNIDADE SAUDE DA FAMILIA NOVA OLINDA	1	998	1	998	1	1	1	1	2	1	2	1	2	1	1	1	1	1	1	1	1	2	1	1	1	1	1	1	1	2	1	1	2	2	1	1	1	2	2
0000162604	7113978	0014	270040	AL	Atalaia	1	998	1	998	UNIDADE SAUDE DA FAMILIA BRANCA II	1	998	1	998	1	1	1	1	1	1	2	1	2	1	1	1	1	1	2	1	1	2	4	1	1	1	1	2	1	1	1	2	2	2	2	1	2	1	1
0000162620	2004526	0003	270050	AL	Barra de Santo Antônio	1	998	1	998	UNIDADE BASICA DE SAUDE SANTA LUZIA	1	998	1	998	1	1	1	1	2	1	1	1	2	1	1	1	1	1	2	1	1	2	1	1	1	2	998	998	998	2	1	2	2	2	2	2	1	2	2
0000162655	6648126	0005	270050	AL	Barra de Santo Antônio	1	998	1	998	U B DE SAUDE DA FAMILIA DR MEROVEU	1	998	1	998	1	1	2	998	9	1	1	1	3	1	1	1	1	1	2	1	1	2	1	1	1	2	998	998	998	2	1	1	2	2	2	2	2	2	2
0000162698	2003988	0002	270060	AL	Barra de São Miguel	1	998	1	998	POSTO SAUDE JOAO BATISTA	1	998	1	998	1	1	1	2	9	1	3	1	2	1	1	1	1	1	2	1	1	2	1	5	1	1	1	2	1	1	1	1	2	2	2	2	1	2	2
0000162701	2011654	0003	270060	AL	Barra de São Miguel	1	998	1	998	UNIDADE DE SAUDE DA FAMILIA	1	998	1	998	1	1	2	998	10	1	2	1	2	1	1	1	1	1	2	1	1	2	1	1	1	2	998	998	998	2	2	2	2	2	2	2	2	2	2
0000162744	2011042	0003	270070	AL	Batalha	1	998	1	998	POSTO DE SAUDE DO FUNIL	1	998	1	998	1	2	1	2	9	1	1	1	2	1	1	1	1	1	2	1	1	2	1	1	1	2	998	998	998	2	2	2	2	2	2	2	2	2	2
0000162752	2011069	0004	270070	AL	Batalha	1	998	1	998	POSTO DE SAUDE DE CIMA	1	998	1	998	2	998	2	998	1	1	1	1	2	1	1	1	1	1	2	1	1	2	1	4	3	2	998	998	998	2	1	2	2	2	1	2	2	2	2
0000162760	2011077	0007	270070	AL	Batalha	1	998	1	998	POSTO DE SAUDE CAJA DOS NEGROS	1	998	1	998	1	2	1	2	3	2	998	998	998	998	998	998	998	998	998	998	998	998	1	3	4	2	998	998	998	2	1	2	2	2	2	2	1	2	2
0000162779	2011093	0001	270070	AL	Batalha	1	998	1	998	CENTRO DE SAUDE MUNICIPAL DRITAMAR CIRYNO	1	998	1	998	1	2	1	2	8	2	998	998	998	998	998	998	998	998	998	998	998	998	1	5	1	2	998	998	998	2	1	2	2	2	2	2	1	2	2
0000162787	3029638	0002	270070	AL	Batalha	1	998	1	998	UNIDADE DE SAUDE DA FAMILIA PSF2	1	998	1	998	1	1	1	1	7	1	1	1	2	1	1	1	1	1	2	1	1	2	1	1	1	2	998	998	998	2	1	2	2	2	2	2	1	2	2
0000162795	6555691	0005	270070	AL	Batalha	1	998	1	998	UNIDADE DE SAUDE DA FAMILIA ESFV	1	998	1	998	1	2	1	2	8	1	1	1	3	1	1	1	1	1	2	1	1	2	1	1	1	2	998	998	998	2	1	1	1	2	2	1	1	2	2
0000162809	6555705	0006	270070	AL	Batalha	1	998	1	998	UNIDADE DE SAUDE DA FAMILIA ESF VI	1	998	1	998	1	1	1	1	9	1	1	1	2	1	1	1	1	1	2	1	1	2	1	1	1	2	998	998	998	2	1	1	2	2	2	1	1	2	2
0000162817	2008416	0002	270080	AL	Belém	1	998	1	998	UNIDADE DE SAUDE DA FAMILIAE CABECA DANTAS	1	998	1	998	1	1	1	2	7	2	998	998	998	998	998	998	998	998	998	998	998	998	1	3	3	2	998	998	998	2	1	2	1	2	2	2	1	2	2
0000162825	2008424	0001	270080	AL	Belém	1	998	1	998	CENTRO DE SAUDE DE BELEM	1	998	1	998	1	2	1	2	8	1	1	1	2	1	1	1	1	1	2	1	1	2	1	1	1	2	998	998	998	2	1	1	2	2	2	1	1	2	2
0000162833	2719622	0001	270090	AL	Belo Monte	1	998	1	998	CENTRO DE SAUDE ENFERMEIRA MARIA AMALIA	1	998	3	3	2	998	2	998	12	2	998	998	998	998	998	998	998	998	998	998	998	998	1	6	3	2	998	998	998	2	1	2	2	2	2	2	1	2	2
0000162876	2009447	0007	270100	AL	Boca da Mata	1	998	1	998	USF OURO BRANCO	1	998	1	998	1	1	2	998	8	1	2	1	2	1	1	1	1	1	2	1	1	2	1	1	1	1	1	2	1	2	1	2	2	2	2	2	2	2	2
0000162884	2009455	0001	270100	AL	Boca da Mata	1	998	1	998	USF BERNADETE LEITE MUTIRAO	1	998	1	998	1	1	2	998	10	1	1	2	3	1	1	1	1	1	2	1	1	2	1	1	1	1	1	2	1	2	1	2	2	2	2	2	2	2	2
0000162922	2009501	0003	270100	AL	Boca da Mata	1	998	1	998	USF DEP SERGIO TOLEDO PRACA PE CICERO	1	998	1	998	1	1	2	998	12	1	1	2	1	1	1	1	1	1	2	1	1	2	1	1	1	1	1	2	1	1	1	1	2	2	2	2	1	2	2
0000162930	2009536	0009	270100	AL	Boca da Mata	1	998	1	998	USF MAJOR JOSE TENORIO	1	998	3	1	1	1	1	2	1	2	998	998	998	998	998	998	998	998	998	998	998	998	1	1	1	1	1	2	1	1	1	2	2	2	2	2	1	2	2
0000162973	5702895	0011	270100	AL	Boca da Mata	1	998	1	998	UNIDADE DE SAUDE DA FAMILIA AURELIO GOMES	1	998	1	998	1	1	2	998	8	1	1	1	2	1	1	1	1	1	2	1	1	2	1	1	1	1	1	1	1	1	1	1	2	2	2	2	1	2	2
0000162981	5993989	0002	270100	AL	Boca da Mata	1	998	1	998	USF DR CLAUDIO REGIS	1	998	3	1	1	1	1	1	8	1	1	1	2	1	1	1	1	1	2	1	1	2	1	1	1	1	2	2	1	1	2	2	2	2	2	1	1	2	2
0000163015	2720698	0004	270110	AL	Branquinha	1	998	1	998	POSTO DE SAUDE FLOR DO MUNDAU	1	998	1	998	1	1	1	1	6	1	2	1	2	1	1	1	1	1	2	1	1	2	1	1	1	2	998	998	998	2	2	2	2	2	2	2	2	2	2
0000163023	2721228	0005	270110	AL	Branquinha	1	998	1	998	POSTO DE SAUDE SANTO ANTONIO DA BOA VISTA	1	998	1	998	1	1	1	1	3	1	1	1	2	1	1	1	1	1	2	1	1	2	1	4	3	2	998	998	998	2	1	1	2	2	2	1	2	2	2
0000163031	3878376	0003	270110	AL	Branquinha	1	998	1	998	POSTO DE SAUDE CONJUNTO JOAO LYRA	1	998	1	998	1	2	1	2	5	1	3	1	1	1	1	1	1	1	2	1	1	2	1	1	1	2	998	998	998	2	1	2	2	2	2	2	2	2	2
0000163058	5667771	0002	270110	AL	Branquinha	1	998	1	998	POSTO DE SAUDE VANIA MENEZES DE VASCONCELOS	1	998	1	998	1	1	1	1	5	2	998	998	998	998	998	998	998	998	998	998	998	998	1	1	1	2	998	998	998	1	1	2	2	2	2	2	1	2	2
0000163066	2003996	0002	270120	AL	Cacimbinhas	1	998	1	998	UNIDADE DE SAUDE DA FAMILIA DO MINADOR LUCIO	1	998	1	998	1	1	1	1	1	1	1	1	3	3	1	1	1	1	2	1	1	2	12	3	2	2	998	998	998	2	2	2	2	2	2	2	1	2	2
0000163090	6132863	0004	270120	AL	Cacimbinhas	1	998	1	998	UNIDADE DE SAUDE DA FAMILIA DA COHAB NOVA	1	998	1	998	2	998	2	998	1	1	1	1	3	1	1	1	1	1	2	1	1	2	3	4	3	2	998	998	998	2	2	2	2	2	2	2	2	2	2
0000163112	6703763	0001	270120	AL	Cacimbinhas	1	998	1	998	UNIDADE DE SAUDE DA FAMILIA NOEMIA WANDERLEY	1	998	1	998	1	1	1	1	12	1	1	2	1	1	1	1	1	1	2	1	1	2	4	1	1	2	998	998	998	1	1	1	2	2	2	1	2	1	1
0000163120	2007207	0003	270130	AL	Cajueiro	1	998	1	998	POSTO MED MARIO FERRO DE MOURA PSF	1	998	1	998	1	1	1	1	7	1	2	1	3	1	1	1	1	1	1	1	1	2	1	1	1	1	1	2	1	2	1	1	2	2	2	2	2	2	2
0000163139	2007215	0002	270130	AL	Cajueiro	1	998	1	998	POSTO MEDICO ASSOC DOS ROMEIROS PSF	1	998	1	998	2	998	2	998	12	2	998	998	998	998	998	998	998	998	998	998	998	998	1	1	1	1	1	999	999	999	2	2	2	2	2	2	2	2	2
0000163155	2007258	0001	270130	AL	Cajueiro	1	998	1	998	UNIDADE BASICA JORGE RIBEIRO TOLEDO PSF	1	998	1	998	1	1	2	998	8	1	3	1	1	1	1	1	1	1	2	1	1	2	1	6	3	2	998	998	998	2	1	2	2	2	2	2	2	2	2
0000163163	2008467	0004	270130	AL	Cajueiro	1	998	1	998	UNIDADE BASICA DE SAUDE DIVA TOLEDO PSF	1	998	1	998	1	1	1	1	1	1	2	1	2	1	1	1	1	1	2	1	1	2	1	1	1	1	1	999	1	2	1	2	2	2	2	1	2	2	2
0000163198	2010402	0005	270130	AL	Cajueiro	1	998	1	998	UNIDADE DE SAUDE LIGIA TOLEDO PSF	1	998	1	998	1	1	2	998	6	1	1	2	1	1	1	1	1	1	2	1	1	2	1	1	1	1	1	2	1	2	2	2	2	2	2	2	2	2	2
0000163201	3426327	0008	270130	AL	Cajueiro	1	998	1	998	UNIDADE DE SAUDE EVERALDO PEREIRA DA SILVA	1	998	1	998	1	2	1	2	1	1	2	1	3	1	1	1	1	1	2	1	1	2	1	1	1	1	1	2	1	1	1	1	2	2	2	2	1	2	2
0000163236	4020081	0001	270135	AL	Campestre	1	998	1	998	UNIDADE MISTA DE CAMPESTRE ENGEDSON SANTOS	1	998	1	998	1	1	1	1	3	1	1	1	3	1	1	1	1	1	2	1	1	2	1	6	3	2	998	998	998	2	1	2	2	2	2	2	1	2	1
0000163252	2721716	0005	270140	AL	Campo Alegre	2	0006	1	998	UNIDADE BASICA DE SAUDE DEP ANTONIO HOLANDA	1	998	1	998	1	1	1	1	1	1	3	3	3	1	1	1	1	1	2	1	1	2	1	4	4	2	998	998	998	2	1	2	2	2	2	2	2	2	1
0000472611	2721759	0010	270140	AL	Campo Alegre	1	998	1	998	UNIDADE BASICA DE SAUDE DE CAMPO ALEGRE	1	998	1	998	1	1	1	1	2	1	1	1	2	1	1	1	1	1	2	1	1	2	1	1	1	1	1	2	1	2	2	2	2	2	1	2	1	2	2
0000163309	2721775	0004	270140	AL	Campo Alegre	1	998	1	998	UNIDADE BASICA DE SAUDE DEP ANTONIO ALBUQUERQUE	1	998	1	998	1	1	1	1	1	1	1	1	3	1	1	1	1	1	2	1	1	2	1	6	4	2	998	998	998	2	1	2	2	2	2	2	1	2	1
0000163333	7182228	0002	270140	AL	Campo Alegre	1	998	1	998	UNIDADE BASICA DE SAUDE LUIZ VIEIRA TEMOTEO	1	998	1	998	1	1	1	1	1	2	998	998	998	998	998	998	998	998	998	998	998	998	1	3	3	2	998	998	998	2	1	2	2	2	2	2	1	2	2
0000163368	2719452	0004	270150	AL	Campo Grande	1	998	1	998	CENTRO DE SAUDE DE CAMPO GRANDE	1	998	3	3	1	1	1	1	10	2	998	998	998	998	998	998	998	998	998	998	998	998	1	1	1	2	998	998	998	2	2	2	2	2	2	2	2	2	2
0000163384	6427731	0002	270150	AL	Campo Grande	1	998	1	998	UNIDADE DE SAUDE DA FAMILIA CURRAL FALSO	1	998	1	998	1	1	1	1	11	1	1	2	1	1	1	1	1	1	2	1	1	2	1	1	1	2	998	998	998	2	1	2	2	2	2	2	1	2	2
0000163341	2719452	0001	270150	AL	Campo Grande	1	998	1	998	CENTRO DE SAUDE DE CAMPO GRANDE	1	998	1	998	1	1	2	998	12	1	1	2	1	1	1	1	1	1	2	1	1	2	1	1	1	2	998	998	998	2	2	2	2	2	2	2	2	2	2
0000163430	4020154	0001	270160	AL	Canapi	1	998	1	998	CENTRO DE SAUDE DE CANAPI	1	998	1	998	1	1	1	1	1	1	1	1	3	1	1	1	1	1	2	1	1	2	1	4	3	2	998	998	998	2	2	2	2	2	1	2	1	2	2
0000163449	5608856	0004	270160	AL	Canapi	1	998	1	998	CENTRO DE SAUDE DE CARIE	1	998	1	998	1	1	1	1	2	2	998	998	998	998	998	998	998	998	998	998	998	998	1	4	2	2	998	998	998	2	1	2	2	2	2	2	1	2	2
0000163457	2719029	0001	270170	AL	Capela	1	998	1	998	PSF 001	1	998	1	998	1	1	1	1	10	1	1	2	2	1	1	1	1	1	2	1	1	2	1	1	1	2	998	998	998	2	1	1	2	2	1	2	2	2	2
0000163473	2719045	0003	270170	AL	Capela	1	998	1	998	PSF 003	1	998	1	998	1	1	1	2	12	1	1	1	2	1	1	1	1	1	2	1	1	2	1	1	1	2	998	998	998	2	2	2	1	2	2	2	2	2	2
0000163481	2719053	0005	270170	AL	Capela	1	998	1	998	PSF 005	1	998	1	998	1	1	1	1	3	1	1	2	1	1	1	1	1	1	2	1	1	2	1	1	1	2	998	998	998	1	1	2	2	2	2	2	1	2	2
0000163503	2719061	0006	270170	AL	Capela	1	998	1	998	PSF 006	1	998	1	998	1	1	1	1	2	1	1	1	3	1	1	1	1	1	2	1	1	2	1	1	1	2	998	998	998	2	1	2	2	2	2	2	1	2	2
0000163538	2719096	0008	270170	AL	Capela	1	998	1	998	PSF 008	1	998	1	998	1	1	1	1	6	1	1	2	1	1	1	1	1	1	2	1	1	2	1	1	1	2	998	998	998	1	2	2	2	2	2	2	2	2	2
0000163546	2719118	0004	270170	AL	Capela	1	998	1	998	PSF 004	1	998	1	998	1	1	2	998	3	1	1	2	1	1	1	1	1	1	2	1	1	2	1	1	1	2	998	998	998	2	2	2	2	2	2	2	2	2	2
0000163570	2011727	0002	270180	AL	Carneiros	1	998	1	998	UNIDADE DE SAUDE AGENOR RODRIGUES DOS ANJOS	1	998	1	998	1	1	1	1	3	2	998	998	998	998	998	998	998	998	998	998	998	998	1	5	3	2	998	998	998	2	2	2	2	2	2	2	2	2	2
0000163597	2004321	0001	270190	AL	Chã Preta	1	998	1	998	USF ADERILDA TENORIO FLORENTINO	1	998	1	998	2	998	2	998	1	2	998	998	998	998	998	998	998	998	998	998	998	998	1	1	1	2	998	998	998	2	1	1	1	2	2	2	1	2	2
0000163627	2004429	0004	270200	AL	Coité do Nóia	1	998	1	998	UNIDADE DE SAUDE DA FAMILIA DE ALAGOINHA COITE DO NOIA	1	998	1	998	1	1	1	1	4	1	1	1	3	1	1	1	1	1	2	1	1	2	1	1	1	2	998	998	998	1	1	2	1	2	1	1	1	2	2
0000163678	2719134	0004	270210	AL	Colônia Leopoldina	1	998	1	998	AMBULATORIO DANIEL MONTEIRO DA CRUZ	1	998	1	998	1	2	1	2	1	1	1	1	3	1	1	1	1	1	2	1	1	2	1	4	3	2	998	998	998	2	1	2	2	2	2	2	1	2	2
0000163694	2719150	0001	270210	AL	Colônia Leopoldina	1	998	1	998	POSTO DE SAUDE JOSE LUIZ LESSA	1	998	1	998	1	1	1	1	7	1	1	2	2	1	1	1	1	1	2	1	1	2	1	1	1	2	998	998	998	2	1	2	1	2	1	2	2	2	2
0000163708	2719169	0002	270210	AL	Colônia Leopoldina	1	998	1	998	USF CENTRO PSF 002	1	998	1	998	1	1	1	1	9	1	1	1	2	1	1	1	1	1	2	1	1	2	1	1	1	2	998	998	998	2	1	1	2	2	2	2	1	2	2
0000163716	2719177	0003	270210	AL	Colônia Leopoldina	1	998	1	998	USF VILA NOVA PSF 003	1	998	1	998	1	1	1	1	1	2	998	998	998	998	998	998	998	998	998	998	998	998	1	6	3	2	998	998	998	2	2	1	2	2	2	2	2	2	2
0000163724	6303021	0006	270210	AL	Colônia Leopoldina	1	998	1	998	PSF 6 BELO JARDIM	1	998	1	998	2	998	2	998	1	1	1	1	2	1	1	1	1	1	2	1	1	2	1	4	3	2	998	998	998	2	2	1	2	2	2	2	2	2	2
0000163767	2719819	0001	270220	AL	Coqueiro Seco	1	998	1	998	CENTRO DE SAUDE PADRE CICERO	1	998	1	998	1	1	1	1	8	1	1	2	2	1	1	1	1	1	2	1	1	2	1	1	1	2	998	998	998	2	2	2	2	2	2	2	2	2	2
0000163775	2720795	0002	270220	AL	Coqueiro Seco	1	998	1	998	POSTO DE SAUDE JOSE GOMES DA SILVA	1	998	1	998	1	1	2	998	10	1	1	1	3	1	1	1	1	1	2	1	1	2	1	1	1	2	998	998	998	2	2	2	2	2	2	2	2	2	2
0000163783	2005433	0003	270230	AL	Coruripe	1	998	1	998	USF BARREIRAS	1	998	1	998	2	998	1	1	1	2	998	998	998	998	998	998	998	998	998	998	998	998	1	4	2	2	998	998	998	2	1	1	2	2	2	2	2	2	2
0000163791	2005441	0007	270230	AL	Coruripe	1	998	1	998	USF PONTAL	1	998	1	998	1	2	1	2	1	1	1	1	2	1	1	1	1	1	2	1	1	2	1	6	2	2	998	998	998	2	1	2	2	2	2	2	1	2	2
0000163805	2005468	0010	270230	AL	Coruripe	1	998	1	998	USF POXIM	1	998	3	3	1	2	1	2	5	2	998	998	998	998	998	998	998	998	998	998	998	998	1	3	4	999	998	998	998	999	1	1	2	2	2	1	1	2	2
0000163813	2005476	0002	270230	AL	Coruripe	1	998	1	998	USF VASSOURAS	1	998	1	998	2	998	1	1	1	2	998	998	998	998	998	998	998	998	998	998	998	998	1	4	2	2	998	998	998	2	1	2	2	2	2	2	2	2	2
0000163821	2005506	0005	270230	AL	Coruripe	1	998	1	998	USF MIAI	1	998	1	998	1	1	1	1	1	1	1	1	2	1	1	1	1	1	1	1	1	2	1	1	1	2	998	998	998	2	2	2	2	2	2	2	2	2	2
0000163848	2005522	0011	270230	AL	Coruripe	1	998	1	998	USF BOTAFOGO	1	998	1	998	1	1	1	1	1	1	1	1	3	1	1	1	1	1	2	1	1	2	1	3	4	999	998	998	998	2	1	2	2	2	2	2	1	2	2
0000163856	2006537	0009	270230	AL	Coruripe	1	998	1	998	USF CRUZEIRO	1	998	1	998	1	2	1	2	6	1	1	1	2	1	1	1	1	1	2	1	1	2	1	3	4	2	998	998	998	2	1	1	2	2	2	2	1	2	2
0000163864	2006545	0006	270230	AL	Coruripe	1	998	1	998	USF BARRO PRETO	1	998	1	998	2	998	1	2	12	1	1	1	2	1	1	1	1	1	2	1	1	2	1	1	1	2	998	998	998	1	1	2	2	2	2	2	2	2	2
0000163872	2006553	0008	270230	AL	Coruripe	1	998	1	998	USF PINDORAMA CENTRO	1	998	1	998	2	998	2	998	12	1	1	2	2	1	1	1	1	1	2	1	1	2	1	1	1	2	998	998	998	2	2	2	2	2	2	2	2	2	2
0000163880	3032116	0004	270230	AL	Coruripe	1	998	1	998	USF PINDORAMA PERIFERIA	1	998	1	998	2	998	1	2	1	1	2	1	1	1	1	1	1	1	2	1	1	2	1	1	1	2	998	998	998	1	2	2	2	2	2	2	2	2	2
0000163899	3032124	0012	270230	AL	Coruripe	1	998	1	998	USF BONSUCESSO	1	998	1	998	1	2	1	2	1	2	998	998	998	998	998	998	998	998	998	998	998	998	1	1	1	2	998	998	998	2	1	1	2	2	2	2	2	2	2
0000163902	3032132	0013	270230	AL	Coruripe	1	998	1	998	USF VALE DE CORURIPE	1	998	1	998	2	998	2	998	1	2	998	998	998	998	998	998	998	998	998	998	998	998	1	1	1	2	998	998	998	2	2	2	2	2	2	1	2	2	2
0000163910	3032140	0014	270230	AL	Coruripe	1	998	1	998	USF COM TERCIO WANDERLEY	1	998	1	998	2	998	1	1	1	1	1	1	2	1	1	1	1	1	2	1	1	2	1	1	1	2	998	998	998	2	2	2	2	2	2	2	2	2	2
0000163929	3032159	0001	270230	AL	Coruripe	1	998	1	998	USF CENTRO	1	998	1	998	1	1	1	1	1	1	1	1	2	1	1	1	1	1	2	1	1	2	1	1	1	2	998	998	998	2	2	2	2	2	2	2	2	2	2
0000163937	3508293	0015	270230	AL	Coruripe	1	998	1	998	USF JOAO CLEMENTINO J DE MELO	1	998	1	998	1	2	1	2	1	2	998	998	998	998	998	998	998	998	998	998	998	998	1	1	1	2	998	998	998	1	2	2	2	2	2	2	2	2	2
0000163953	6613039	0016	270230	AL	Coruripe	1	998	1	998	USF RUBEM WANDERLEY	1	998	1	998	2	998	1	1	2	2	998	998	998	998	998	998	998	998	998	998	998	998	1	3	2	999	998	998	998	2	1	1	2	2	2	2	1	2	2
0000163961	2003929	0003	270235	AL	Craíbas	1	998	1	998	POSTO DE SAUDE SANTO ANTONIO PSF CRAIBAS	1	998	1	998	1	2	2	998	5	1	1	1	2	1	1	1	1	1	2	1	1	2	1	3	3	2	998	998	998	2	1	1	2	2	2	2	2	2	2
0000163988	2004666	0005	270235	AL	Craíbas	1	998	1	998	POSTO DE SAUDE NOSSA SENHORA APARECIDA	1	998	1	998	1	2	1	2	1	1	1	1	3	1	1	1	1	1	2	1	1	2	1	3	3	2	998	998	998	2	2	2	2	2	2	2	1	2	2
0000163996	2004682	0002	270235	AL	Craíbas	1	998	1	998	POSTO DE SAUDE SAO CRISTOVAO	1	998	1	998	1	1	1	1	3	1	1	2	3	1	1	1	1	1	2	1	1	2	1	4	2	2	998	998	998	2	1	2	2	2	1	1	2	1	2
0000164003	2011433	0006	270235	AL	Craíbas	1	998	1	998	UNIDADE DE SAUDE DA FAMILIA CRAIBAS	1	998	3	3	1	1	1	1	2	2	998	998	998	998	998	998	998	998	998	998	998	998	1	6	3	2	998	998	998	2	2	2	2	2	2	2	2	2	2
0000164038	2011441	0001	270235	AL	Craíbas	1	998	1	998	USF EDIVALDO CORREIA BARBOSA	1	998	1	998	2	998	2	998	5	1	1	1	2	1	1	1	1	1	2	1	1	2	1	6	3	2	998	998	998	2	2	1	2	2	2	2	2	2	2
0000164046	2011719	0004	270235	AL	Craíbas	1	998	1	998	POSTO DE SAUDE ROSA MISTICA	1	998	3	1	2	998	1	2	2	2	998	998	998	998	998	998	998	998	998	998	998	998	1	3	3	999	998	998	998	999	2	2	2	2	2	2	2	2	2
0000164054	5836794	0007	270235	AL	Craíbas	1	998	1	998	UNIDADE DE SAUDE DA FAMILIA LAGOA DA ANGELICA	1	998	1	998	1	2	1	2	2	1	1	1	3	1	1	1	1	1	1	1	1	2	1	3	4	2	998	998	998	2	2	1	2	2	2	2	1	2	2
0000164062	2004763	0001	270240	AL	Delmiro Gouveia	1	998	1	998	CENTRO DE SAUDE DOUTOR ULYSSES LUNA	1	998	1	998	1	1	1	1	3	1	1	1	3	1	1	1	1	1	2	1	1	2	1	3	3	2	998	998	998	2	1	2	2	2	2	2	2	2	1
0000164070	2009005	0009	270240	AL	Delmiro Gouveia	1	998	1	998	CENTRO DE SAUDE BARRAGEM LESTE	1	998	1	998	1	2	1	2	4	1	1	1	2	1	1	1	1	1	2	1	1	2	1	6	4	2	998	998	998	2	2	2	2	2	2	2	2	2	2
0000164097	2009099	0006	270240	AL	Delmiro Gouveia	1	998	1	998	CENTRO DE SAUDE ANGELITA OLIVEIRA SOUZA	1	998	1	998	2	998	1	1	4	2	998	998	998	998	998	998	998	998	998	998	998	998	1	4	3	2	998	998	998	2	1	2	2	2	2	2	2	2	2
0000164127	2816784	0013	270240	AL	Delmiro Gouveia	1	998	1	998	CENTRO DE SAUDE ALFREDIZIO LIMA	1	998	1	998	1	2	1	2	3	1	1	1	3	1	1	1	1	1	2	1	1	2	1	3	3	2	998	998	998	2	2	1	2	2	1	1	2	2	2
0000164135	2816806	0003	270240	AL	Delmiro Gouveia	1	998	1	998	CENTRO DE SAUDE M FRANCISCA DAS VIRGENS	1	998	1	998	1	1	1	1	4	1	1	1	2	1	1	1	1	1	2	1	1	2	1	4	4	2	998	998	998	2	1	1	2	2	2	2	2	2	2
0000164143	4020235	0005	270240	AL	Delmiro Gouveia	1	998	1	998	POSTO DE SAUDE PALMEIRAO	1	998	1	998	1	2	1	2	5	1	1	1	2	1	1	1	1	1	2	1	1	2	1	3	3	2	998	998	998	2	1	2	2	2	2	2	2	2	2
0000164178	6576885	0012	270240	AL	Delmiro Gouveia	1	998	1	998	UNIDADE DE PSF DO DESVIO	1	998	1	998	1	1	1	1	12	1	1	2	2	1	1	1	1	1	2	1	1	2	1	1	1	1	1	2	2	2	1	2	2	2	2	2	2	2	2
0000164216	2004364	0002	270250	AL	Dois Riachos	1	998	1	998	UNIDADE DE SAUDE DA FAMILIA PAI MANE	1	998	1	998	1	1	1	1	3	1	3	1	3	1	1	1	1	1	2	1	1	2	1	1	1	2	998	998	998	2	1	1	2	2	2	2	1	2	2
0000164224	2004372	0001	270250	AL	Dois Riachos	1	998	1	998	CENTRO DE SAUDE SANTA LUCIA	1	998	1	998	1	2	1	1	2	1	1	1	3	1	1	1	1	1	2	1	1	2	1	3	2	2	998	998	998	2	1	2	1	2	2	2	2	2	2
0000164232	6704891	0003	270250	AL	Dois Riachos	1	998	1	998	UNIDADE BASICA DE SAUDE PADRE RONALDO ALOISIO DA SILVA	1	998	1	998	1	1	1	1	1	2	998	998	998	998	998	998	998	998	998	998	998	998	1	4	3	2	998	998	998	2	2	1	2	2	2	2	1	2	2
0000164267	2003422	0002	270255	AL	Estrela de Alagoas	1	998	1	998	CENTRO DE SAUDE DR GASTAO LEAO REGO	1	998	1	998	1	1	1	1	3	1	1	1	3	1	1	1	1	1	2	1	1	2	1	1	1	1	1	2	1	2	2	2	1	2	2	1	1	2	2
0000164275	2003449	0001	270255	AL	Estrela de Alagoas	1	998	1	998	UNIDADE DE SAUDE DA FAMILIA IMPOEIRAS	1	998	1	998	1	2	1	2	12	1	1	2	3	1	1	1	1	1	2	1	1	2	1	1	1	2	998	998	998	2	1	1	2	2	2	1	1	2	2
0000164356	2719754	0001	270260	AL	Feira Grande	1	998	1	998	UNIDADE DE SAUDE DA FAMILIA MASSAPE	1	998	1	998	1	2	1	2	10	2	998	998	998	998	998	998	998	998	998	998	998	998	1	1	1	2	998	998	998	2	2	2	2	2	2	2	2	2	1
0000164402	4020251	0002	270260	AL	Feira Grande	1	998	1	998	CENTRO DE SAUDE DE FEIRA GRANDE	1	998	1	998	1	1	1	1	8	1	1	1	2	1	1	1	1	1	2	1	1	2	1	1	1	2	998	998	998	2	2	2	2	2	2	2	2	2	2
0000164437	2007193	0002	270270	AL	Feliz Deserto	1	998	1	998	CENTRO DE SAUDE ENG MARCIO SILVIO WANDERLEY DE PAIVA	1	998	1	998	1	1	1	1	4	1	1	1	3	1	1	1	1	1	2	1	1	2	1	5	2	2	998	998	998	2	2	2	2	2	2	2	2	2	2
0000164445	2719657	0001	270270	AL	Feliz Deserto	1	998	1	998	CENTRO DE SAUDE I DE FELIZ DESERTO	1	998	1	998	1	1	1	1	12	2	998	998	998	998	998	998	998	998	998	998	998	998	4	1	1	2	998	998	998	1	2	1	2	2	2	2	2	1	1
0000164453	2010860	0004	270280	AL	Flexeiras	1	998	1	998	2010860 USF 04 C S CLIMERIO W SARMENTO	1	998	1	998	1	1	2	998	3	1	1	1	2	1	1	1	1	1	2	1	1	2	4	4	2	2	998	998	998	2	1	1	1	2	2	2	1	2	2
0000164461	2010879	0001	270280	AL	Flexeiras	1	998	1	998	2010879 USF 01 C S DOLORES JATOBA	1	998	1	998	2	998	2	998	3	1	3	1	2	1	1	1	1	1	2	1	1	2	1	3	3	2	998	998	998	2	2	1	2	2	2	2	2	2	2
0000164496	2010909	0002	270280	AL	Flexeiras	1	998	1	998	2010909 USF 02 AMARO CLAUDINO DOS SANTOS	1	998	1	998	1	1	1	1	6	1	1	1	2	1	1	1	1	1	2	1	1	2	1	3	4	2	998	998	998	2	1	2	1	2	2	2	1	2	2
0000164518	2010917	0005	270280	AL	Flexeiras	1	998	1	998	2010917 USF 05 MARIA CAVALCANTE DE ALMEIDA	1	998	1	998	1	1	1	1	11	1	1	2	2	1	1	1	1	1	2	1	1	2	1	1	1	2	998	998	998	2	2	2	2	2	2	2	2	2	2
0000164542	2720485	0004	270290	AL	Girau do Ponciano	1	998	1	998	UNIDADE DE SAUDE DA FAMILIA CALDEROES	1	998	1	998	1	1	1	1	1	1	1	1	2	1	1	2	1	1	2	1	1	2	1	1	2	2	998	998	998	2	1	1	2	2	2	2	2	2	2
0000164577	2721899	0006	270290	AL	Girau do Ponciano	1	998	1	998	UNIDADE DE SAUDE DA FAMILIA CANAFISTULA CIPRIANO	1	998	1	998	1	2	1	2	1	2	998	998	998	998	998	998	998	998	998	998	998	998	1	3	4	2	998	998	998	2	1	1	2	2	2	1	1	2	2
0000164631	6170676	0002	270290	AL	Girau do Ponciano	1	998	1	998	UNIDADE DE SAUDE DA FAMILIA URBANO II	1	998	1	998	1	1	1	1	3	1	2	1	1	1	1	1	1	1	2	1	1	2	1	6	3	2	998	998	998	2	1	2	2	2	2	2	2	2	1
0000164658	6170684	0003	270290	AL	Girau do Ponciano	1	998	1	998	UNIDADE DE SAUDE DA FAMILIA URBANO III	1	998	1	998	1	1	1	1	4	1	1	2	1	1	1	1	1	1	2	1	1	2	1	1	1	1	1	2	1	2	1	2	2	2	2	2	2	2	2
0000164674	2720183	0001	270300	AL	Ibateguara	1	998	1	998	UNIDADE DE SAUDE DA FAMILIA DR DOUGLAS LINS DE ARAUJO	1	998	1	998	1	1	1	2	7	1	2	1	2	1	1	1	1	1	2	1	1	2	1	1	1	2	998	998	998	2	1	1	1	2	2	1	1	2	2
0000164682	2721171	0004	270300	AL	Ibateguara	1	998	1	998	UNIDADE DE SAUDE DA FAMILIA AGEU HOLANDA CAVALCANTE	1	998	1	998	1	2	1	2	11	1	1	1	2	1	1	1	1	1	2	1	1	2	1	1	1	2	998	998	998	2	1	1	1	2	1	1	1	2	2
0000164690	2721902	0002	270300	AL	Ibateguara	1	998	1	998	UNIDADE DE SAUDE DA FAMILIA ANTONIO GRACIETE DE FARIAS	1	998	1	998	1	1	1	1	2	2	998	998	998	998	998	998	998	998	998	998	998	998	1	4	3	2	998	998	998	2	1	1	1	2	2	1	2	2	2
0000164704	2721945	0003	270300	AL	Ibateguara	1	998	1	998	UNIDADE DE SAUDE DA FAMILIA CANASTRA	1	998	1	998	1	1	1	1	5	1	1	2	2	1	1	1	1	1	2	1	1	2	1	1	1	2	998	998	998	2	1	1	1	1	1	1	1	2	2
0000164712	2721945	0006	270300	AL	Ibateguara	1	998	1	998	UNIDADE DE SAUDE DA FAMILIA CANASTRA	1	998	1	998	1	1	1	2	8	1	1	2	2	1	1	1	1	1	2	1	1	2	1	1	1	2	998	998	998	2	2	2	1	2	1	1	1	2	2
0000164720	2722135	0005	270300	AL	Ibateguara	1	998	1	998	UNIDADE DE SAUDE FAMILIA OSCAR ALVES DE ANDRADE	1	998	1	998	1	1	1	1	7	2	998	998	998	998	998	998	998	998	998	998	998	998	1	1	1	2	998	998	998	2	2	2	1	2	2	1	2	2	2
0000164763	2007541	0009	270310	AL	Igaci	1	998	1	998	UNIDADE DE SAUDE DA FAMILIA SANTO ANTONIO	1	998	1	998	1	2	1	2	1	2	998	998	998	998	998	998	998	998	998	998	998	998	1	4	3	999	998	998	998	2	2	2	2	2	2	2	1	2	2
0000164771	2007568	0007	270310	AL	Igaci	1	998	1	998	UNIDADE DE SAUDE DA FAMILIA COITE DAS PINHAS	1	998	1	998	1	2	1	2	3	1	1	2	1	1	1	1	1	1	2	1	1	2	1	3	2	2	998	998	998	1	2	2	1	2	2	2	2	2	2
0000164836	2008947	0003	270310	AL	Igaci	1	998	1	998	UNIDDE SAUDE DA FAMILIA 01 ZONA URBANA II	1	998	1	998	1	2	1	2	12	2	998	998	998	998	998	998	998	998	998	998	998	998	1	1	1	1	1	2	1	1	1	2	2	2	2	2	1	2	2
0000164844	2011484	0004	270310	AL	Igaci	1	998	1	998	UNIDADE DE SAUDE DA FAMILIA DE NOVO RIO	1	998	1	998	1	2	1	2	8	2	998	998	998	998	998	998	998	998	998	998	998	998	1	6	3	2	998	998	998	2	1	1	2	2	2	2	2	2	2
0000164852	2011506	0010	270310	AL	Igaci	1	998	1	998	UNIDADE DE SAUDE DA FAMILIA III	1	998	1	998	1	1	1	1	2	1	1	1	2	1	1	1	1	1	2	1	1	2	1	1	1	1	1	2	1	2	2	2	1	2	2	2	1	2	2
0000164860	2011514	0011	270310	AL	Igaci	1	998	1	998	UNIDADE DE SAUDE DA FAMILIA LAGOA DE CIMA	1	998	1	998	1	2	1	2	3	1	1	1	2	1	1	1	1	1	2	1	1	2	1	1	1	1	1	2	1	1	1	1	1	2	2	2	1	2	2
0000164747	2007525	0008	270310	AL	Igaci	1	998	1	998	UNIDADE DE SAUDE DA FAMILIA LAGOA DO FELIX	1	998	1	998	1	2	1	2	3	1	1	1	2	1	1	1	1	1	2	1	1	2	1	1	1	1	1	2	1	2	1	1	2	2	2	2	2	2	2
0000164755	2007533	0001	270310	AL	Igaci	1	998	1	998	CENTRO DE SAUDE JOAO DE LIMA ACIOLI	1	998	1	998	1	2	1	2	3	1	2	1	1	1	1	1	1	1	2	1	1	2	1	4	3	2	998	998	998	2	1	1	1	2	1	2	2	2	1
0000164798	2007576	0002	270310	AL	Igaci	1	998	1	998	UNIDADE DE SAUDE DA FAMILIA DIONIZIO	1	998	1	998	1	1	1	1	9	2	998	998	998	998	998	998	998	998	998	998	998	998	2	1	1	1	1	2	1	1	2	2	2	2	2	2	2	2	2
0000164801	2008513	0006	270310	AL	Igaci	1	998	1	998	UNIDADE DE SAUDE DA FAMILIA DE CARAIBINHAS	1	998	1	998	1	2	1	2	9	1	1	1	2	1	1	1	1	1	2	1	1	2	1	6	4	1	1	2	2	2	1	2	2	2	2	2	2	2	2
0000164895	2007169	0009	270320	AL	Igreja Nova	1	998	1	998	ESF 09 CENTRO DE SAUDE DE ALAGOINHAS IGREJA NOVA	1	998	1	998	2	998	1	1	4	1	2	1	2	1	1	1	1	1	2	1	1	2	1	1	1	2	998	998	998	2	2	2	2	2	2	2	2	2	2
0000164909	2007177	0001	270320	AL	Igreja Nova	1	998	1	998	ESF 01 CENTRO DE SAUDE DALMO ROCHA RAPOSO	1	998	1	998	1	1	1	1	6	1	1	1	2	1	1	1	1	1	2	1	1	2	1	1	1	2	998	998	998	2	2	2	2	2	2	2	2	2	2
0000164917	2719495	0006	270320	AL	Igreja Nova	1	998	1	998	ESF 06 CENTRO DE SAUDE DE IGREJA NOVA	1	998	1	998	2	998	1	2	6	1	1	2	1	1	1	1	1	1	2	1	1	2	1	1	1	2	998	998	998	2	2	2	2	2	2	2	2	2	2
0000164933	2720833	0004	270320	AL	Igreja Nova	1	998	1	998	ESF 04 CENTRO DE SAUDE CHINARE	1	998	1	998	1	2	1	2	2	2	998	998	998	998	998	998	998	998	998	998	998	998	1	1	1	2	998	998	998	2	1	2	2	2	2	2	2	2	2
0000164976	4020286	0005	270320	AL	Igreja Nova	1	998	1	998	ESF 05 CENTRO DE SAUDE DOMETILA G RAPOSO	1	998	1	998	1	1	1	1	1	2	998	998	998	998	998	998	998	998	998	998	998	998	4	1	1	2	998	998	998	2	2	2	2	2	2	2	2	2	2
0000165018	2007592	0003	270330	AL	Inhapi	1	998	1	998	POSTO DE SAUDE DR PAULO FELIX DE SOUZA	1	998	1	998	1	2	1	1	7	1	1	1	2	2	1	1	1	1	2	1	1	2	1	6	3	2	998	998	998	2	2	2	2	2	2	2	2	2	2
0000165034	2007606	0001	270330	AL	Inhapi	1	998	1	998	CENTRO DE SAUDE DRDENISSON DE MENEZES	1	998	1	998	1	2	1	1	6	1	1	1	2	1	1	1	1	1	2	1	1	2	1	1	1	2	998	998	998	2	2	2	2	2	2	2	2	2	2
0000165107	2007916	0001	270350	AL	Jacuípe	1	998	1	998	CENTRO DE SAUDE JOSE MOREIRA DA SILVA	1	998	1	998	1	1	1	2	7	2	998	998	998	998	998	998	998	998	998	998	998	998	1	1	1	2	998	998	998	1	2	2	2	2	2	2	2	2	2
0000165158	2009420	0001	270360	AL	Japaratinga	1	998	1	998	CENTRO DE SAUDE DE JAPARATINGA	1	998	1	998	1	2	1	1	5	2	998	998	998	998	998	998	998	998	998	998	998	998	1	3	2	2	998	998	998	2	2	2	2	2	2	2	2	2	2
0000165174	2719916	0001	270370	AL	Jaramataia	1	998	1	998	CENTRO DESAUDE JOSEFA BARBOSA CESAR	1	998	1	998	1	1	1	1	1	2	998	998	998	998	998	998	998	998	998	998	998	998	1	4	3	2	998	998	998	2	2	2	1	2	2	2	2	2	2
0000165190	2720604	0002	270370	AL	Jaramataia	1	998	1	998	POSTO DE SAUDE DO ALTAO	1	998	1	998	1	1	1	1	2	2	998	998	998	998	998	998	998	998	998	998	998	998	4	4	2	2	998	998	998	2	1	2	1	2	2	2	1	2	2
0000165204	2721597	0003	270375	AL	Jequiá da Praia	1	998	1	998	USF ALAGOINHAS	1	998	1	998	1	1	1	1	6	1	1	1	2	1	1	1	1	1	2	1	1	2	1	1	1	2	998	998	998	2	1	1	1	2	2	2	1	2	2
0000165212	2721600	0001	270375	AL	Jequiá da Praia	1	998	1	998	USF SINHA CAVALCANTE I	1	998	1	998	1	1	1	1	3	1	1	1	2	1	1	1	1	1	2	1	1	2	1	1	1	2	998	998	998	1	1	1	1	2	2	1	1	2	2
0000165239	2721627	0004	270375	AL	Jequiá da Praia	1	998	1	998	USF SINIMBU I	1	998	1	998	1	1	1	1	3	1	1	2	1	2	1	1	1	1	2	1	1	2	1	1	1	2	998	998	998	1	2	2	1	2	2	2	1	2	2
0000165247	2721635	0002	270375	AL	Jequiá da Praia	1	998	1	998	USF SINIMBU II	1	998	1	998	1	1	1	1	11	1	1	1	3	1	1	1	1	1	2	1	1	2	1	1	1	2	998	998	998	2	1	1	1	2	2	2	1	2	2
0000165255	2009269	0001	270380	AL	Joaquim Gomes	1	998	1	998	POSTO DE SAUDE DA FAMILIA CACIMBAS	1	998	1	998	1	1	1	1	3	2	998	998	998	998	998	998	998	998	998	998	998	998	1	4	2	2	998	998	998	1	1	1	2	2	1	2	2	2	2
0000165263	2720159	0002	270380	AL	Joaquim Gomes	1	998	1	998	PSF DA CASAL	1	998	1	998	1	1	1	1	6	1	1	1	2	1	1	1	1	1	2	1	1	2	1	4	3	2	998	998	998	2	1	1	2	2	2	2	1	2	2
0000165271	2720167	0007	270380	AL	Joaquim Gomes	1	998	1	998	PSF FELIZ DESERTO	1	998	1	998	1	1	1	1	4	2	998	998	998	998	998	998	998	998	998	998	998	998	1	4	3	2	998	998	998	2	1	2	2	2	2	2	2	2	2
0000165298	2720175	0005	270380	AL	Joaquim Gomes	1	998	1	998	PSF USINA AGRISA	1	998	1	998	1	1	1	1	1	1	1	1	2	1	1	1	1	1	2	1	1	2	1	4	3	2	998	998	998	2	1	2	2	2	2	2	1	1	2
0000165336	2721481	0006	270380	AL	Joaquim Gomes	1	998	1	998	PSF PROF YOLITA ARAUJO DE MOURA	1	998	1	998	1	1	1	1	3	1	1	1	2	1	1	1	1	1	2	1	1	2	1	6	4	999	998	998	998	999	1	2	2	2	2	2	2	2	1
0000165360	3467643	0009	270380	AL	Joaquim Gomes	1	998	1	998	USF LAERCIO DIAS DE ABREU	1	998	1	998	1	1	1	1	1	1	1	1	2	1	1	1	1	1	2	1	1	2	1	4	4	2	998	998	998	1	2	2	2	2	2	2	2	2	2
0000165379	2007614	0001	270390	AL	Jundiá	1	998	1	998	CENTRO DE SAUDE DE JUNDIA	1	998	1	998	1	1	1	1	2	1	1	1	2	1	1	1	1	1	2	1	1	2	1	4	3	2	998	998	998	1	2	1	2	2	2	2	2	2	2
0000165387	2011085	0002	270390	AL	Jundiá	1	998	1	998	US DEP ANTONIO RIBEIRO ALBUQUERQUE PSF	1	998	1	998	1	1	1	1	2	1	1	2	2	1	1	1	1	1	2	1	1	2	1	3	3	2	998	998	998	2	2	2	2	2	2	2	2	2	2
0000165409	2705001	0001	270400	AL	Junqueiro	1	998	1	998	UNIDADE BASICA DE SAUDE DA FAMILIA DE JUNQUEIRO	1	998	1	998	1	1	1	1	4	1	1	1	2	1	1	1	1	1	2	1	1	2	1	1	1	2	998	998	998	2	1	1	2	2	2	2	2	2	2
0000165395	2705001	0006	270400	AL	Junqueiro	1	998	1	998	UNIDADE BASICA DE SAUDE DA FAMILIA DE JUNQUEIRO	1	998	1	998	1	1	1	1	5	2	998	998	998	998	998	998	998	998	998	998	998	998	1	1	1	2	998	998	998	2	1	1	2	2	2	2	2	2	1
0000165417	2720736	0005	270400	AL	Junqueiro	1	998	1	998	UNIDADE BASICA DE SAUDE DA FAMILIA INGA	1	998	3	3	2	998	1	1	5	2	998	998	998	998	998	998	998	998	998	998	998	998	1	3	2	2	998	998	998	2	2	2	1	2	2	2	2	2	2
0000165433	2721155	0002	270400	AL	Junqueiro	1	998	1	998	UNIDADE BASICA DE SAUDE DA FAMILIA RETIRO	1	998	1	998	1	2	1	2	7	2	998	998	998	998	998	998	998	998	998	998	998	998	1	1	1	2	998	998	998	2	1	2	2	2	2	2	1	2	2
0000165425	2721155	0003	270400	AL	Junqueiro	1	998	1	998	UNIDADE BASICA DE SAUDE DA FAMILIA RETIRO	1	998	1	998	1	1	1	1	3	1	3	1	1	1	1	1	1	1	2	1	1	2	1	1	1	2	998	998	998	1	1	2	2	2	2	2	2	2	2
0000165441	2721163	0004	270400	AL	Junqueiro	1	998	1	998	UNIDADE BASICADE SAUDE DA FAMILIA RIACHAO	1	998	1	998	2	998	1	1	3	1	1	1	3	1	1	1	1	1	2	1	1	2	1	4	3	2	998	998	998	2	2	2	2	2	2	2	2	2	2
0000165468	2721333	0007	270400	AL	Junqueiro	1	998	1	998	UNIDADE BASICA DE SAUDE DA FAMILIA URUBA	1	998	1	998	2	998	2	998	1	1	1	1	3	1	1	1	1	1	2	1	1	2	1	1	1	2	998	998	998	2	2	2	2	2	2	2	2	2	1
0000165484	3456781	0009	270400	AL	Junqueiro	1	998	1	998	UNIDADE BASICA DE SAUDE DA FAMILIA MUTIRAO	1	998	1	998	2	998	1	1	3	1	1	1	2	1	1	1	1	1	2	1	1	2	1	1	1	2	998	998	998	2	1	1	1	2	2	2	2	2	1
0000165506	6876595	0008	270400	AL	Junqueiro	1	998	1	998	UNIDADE BASICA DE SAUDE DA FAMILIA PALMEIRINHA	1	998	1	998	1	1	1	1	3	2	998	998	998	998	998	998	998	998	998	998	998	998	1	3	3	2	998	998	998	1	1	1	2	2	2	2	1	1	1
0000165514	2719703	0005	270410	AL	Lagoa da Canoa	1	998	1	998	CENTRO DE SAUDE LAGOA DA CANOA	1	998	1	998	2	998	2	998	7	2	998	998	998	998	998	998	998	998	998	998	998	998	1	4	3	2	998	998	998	1	1	1	2	2	2	2	2	2	2
0000165522	2720469	0003	270410	AL	Lagoa da Canoa	1	998	1	998	USF DE ANTONICA	1	998	1	998	1	1	1	2	8	1	2	1	3	1	1	1	1	1	2	1	1	2	1	6	3	2	998	998	998	1	1	1	2	2	2	2	2	2	1
0000165530	2720477	0004	270410	AL	Lagoa da Canoa	1	998	1	998	USF DE ALEXANDRE	1	998	1	998	1	1	1	2	7	1	1	1	2	1	1	1	1	1	2	1	1	2	1	1	1	2	998	998	998	1	1	1	2	2	2	2	2	2	2
0000165549	2722097	0002	270410	AL	Lagoa da Canoa	1	998	1	998	USF DE MATA LIMPA	1	998	1	998	1	2	1	2	2	1	1	1	3	1	1	1	1	1	2	1	1	2	1	3	3	2	998	998	998	1	1	2	2	2	2	2	1	2	2
0000165557	5944228	0001	270410	AL	Lagoa da Canoa	1	998	1	998	USF URBANA I	1	998	1	998	1	1	1	2	4	1	1	1	2	1	1	1	1	1	2	1	1	2	1	3	4	2	998	998	998	1	1	1	2	2	2	2	1	2	1
0000165565	5944236	0006	270410	AL	Lagoa da Canoa	1	998	1	998	USF URBANA VI	1	998	1	998	1	1	1	2	10	1	2	2	1	1	1	1	1	1	2	1	1	2	1	1	1	2	998	998	998	1	1	2	1	2	2	2	2	2	1
0000165646	2007398	0001	270420	AL	Limoeiro de Anadia	1	998	1	998	UNIDADE DE SAUDE DA FAMILIA URBANA	1	998	1	998	1	2	1	2	2	1	1	1	3	1	1	1	1	1	2	1	1	2	1	3	3	2	998	998	998	2	1	1	2	2	2	2	1	2	2
0000165662	2720728	0002	270420	AL	Limoeiro de Anadia	1	998	1	998	UNIDADE DE SAUDE DA FAMILIA GENIPAPO	1	998	1	998	2	998	2	998	1	1	1	1	3	1	1	1	1	1	2	1	1	2	1	3	3	2	998	998	998	2	1	2	2	2	2	1	1	2	2
0000165689	6441580	0004	270420	AL	Limoeiro de Anadia	1	998	1	998	UNIDADE DE SAUDE DA FAMILIA PE LEVE II	1	998	1	998	2	998	2	998	4	1	1	1	2	1	1	1	1	1	2	1	1	2	1	4	3	2	998	998	998	2	1	1	1	2	2	2	2	2	2
0000165751	2003325	0082	270430	AL	Maceió	1	998	1	998	UNIDADE DE SAUDE ALIOMAR ALMEIDA LINS	1	998	1	998	1	1	1	1	2	1	3	1	1	1	1	1	1	1	2	1	1	2	1	1	1	1	1	1	1	2	2	1	2	2	2	2	2	2	2
0000165743	2003325	0083	270430	AL	Maceió	1	998	1	998	UNIDADE DE SAUDE ALIOMAR ALMEIDA LINS	1	998	1	998	1	1	1	1	3	1	1	2	1	1	1	1	1	1	2	1	1	2	1	1	1	1	1	1	1	2	2	1	2	2	2	2	2	2	2
0000165859	2005581	0007	270430	AL	Maceió	1	998	1	998	CENTRO DE SAUDE SAO VICENTE DE PAULA PINHEIRO	1	998	1	998	1	1	1	1	11	1	1	1	2	1	1	1	1	1	2	1	1	2	1	1	1	1	999	1	1	2	1	2	2	2	2	2	2	2	2
0000165840	2005581	0030	270430	AL	Maceió	1	998	1	998	CENTRO DE SAUDE SAO VICENTE DE PAULA PINHEIRO	1	998	1	998	1	1	1	1	11	1	1	1	2	1	1	1	1	1	2	1	1	2	1	1	1	1	999	1	1	2	1	2	2	2	2	2	2	2	2
0000165913	2005638	0005	270430	AL	Maceió	1	998	1	998	CENTRO DE SAUDE SAO JOSE CANAA	1	998	1	998	1	1	1	1	3	1	1	2	1	1	1	1	1	1	2	1	1	2	1	1	1	1	1	1	1	1	1	2	2	2	2	2	2	2	2
0000165891	2005638	0006	270430	AL	Maceió	1	998	1	998	CENTRO DE SAUDE SAO JOSE CANAA	1	998	1	998	1	2	1	2	12	1	1	1	2	1	1	1	1	1	2	1	1	2	1	1	1	1	1	1	1	1	1	1	2	2	2	2	2	2	1
0000165905	2005638	0050	270430	AL	Maceió	1	998	1	998	CENTRO DE SAUDE SAO JOSE CANAA	1	998	1	998	1	1	1	1	3	1	1	2	1	1	1	1	1	1	2	1	1	2	1	1	1	1	1	1	1	1	1	2	2	2	2	2	2	2	2
0000166057	2005735	0047	270430	AL	Maceió	1	998	1	998	UNIDADE BASICA DE SAUDE GRACILIANO RAMOS	1	998	1	998	1	1	1	1	10	1	2	1	1	1	1	1	1	1	2	1	1	2	1	1	1	1	2	1	1	2	1	1	2	2	2	2	2	2	2
0000166065	2005735	0054	270430	AL	Maceió	1	998	1	998	UNIDADE BASICA DE SAUDE GRACILIANO RAMOS	1	998	1	998	1	1	1	1	10	1	2	1	1	1	1	1	1	1	2	1	1	2	1	1	1	1	2	1	1	2	1	1	2	2	2	2	2	2	2
0000166049	2005735	0056	270430	AL	Maceió	1	998	1	998	UNIDADE BASICA DE SAUDE GRACILIANO RAMOS	1	998	1	998	1	1	1	1	12	1	1	2	2	1	1	1	1	1	2	1	1	2	1	1	1	1	1	1	1	2	1	1	2	2	2	2	2	2	2
0000166162	2005794	0032	270430	AL	Maceió	1	998	1	998	US DA FAMILIA SELMA BANDEIRA	1	998	1	998	1	1	1	1	4	1	1	2	2	1	1	1	1	1	2	1	1	2	1	1	1	1	1	1	1	2	1	1	2	2	2	2	2	2	1
0000166189	2005794	0079	270430	AL	Maceió	1	998	1	998	US DA FAMILIA SELMA BANDEIRA	1	998	1	998	1	1	1	1	2	1	1	2	1	1	1	1	1	1	2	1	1	2	1	1	1	1	1	1	1	1	1	2	2	2	2	2	2	2	2
0000166235	2005824	0058	270430	AL	Maceió	1	998	1	998	UNIDADE DE SAUDE VILAGE CAMPESTRE	1	998	1	998	1	1	1	1	10	1	1	2	2	1	1	1	1	1	2	1	1	2	1	1	1	1	1	1	1	2	1	2	2	2	2	2	1	1	2
0000166332	2005913	0008	270430	AL	Maceió	1	998	1	998	UNIDADE DE SAUDE DO PROGRAMA DA FAMILIA JOAO SAMPAIO	1	998	1	998	1	1	1	1	12	1	1	2	2	1	1	1	1	1	1	1	1	2	1	1	1	1	2	1	1	2	1	1	2	2	1	1	1	1	1
0000166324	2005913	0009	270430	AL	Maceió	1	998	1	998	UNIDADE DE SAUDE DO PROGRAMA DA FAMILIA JOAO SAMPAIO	1	998	1	998	1	1	1	1	12	1	1	2	1	1	1	1	1	1	2	1	1	2	1	1	1	2	998	998	998	2	1	2	2	2	2	2	2	2	2
0000166383	2009692	0013	270430	AL	Maceió	1	998	1	998	POSTO DE SAUDE S FRANCISCO DE PAULAGROTA DO ARROZ	1	998	1	998	1	1	1	1	11	1	1	2	1	1	1	1	1	1	2	1	1	2	1	1	1	1	1	1	1	1	2	2	2	2	2	2	2	2	2
0000166375	2009692	0014	270430	AL	Maceió	1	998	1	998	POSTO DE SAUDE S FRANCISCO DE PAULAGROTA DO ARROZ	1	998	1	998	1	1	1	1	11	1	1	2	1	1	1	1	1	1	2	1	1	2	1	1	1	1	1	1	1	1	2	2	2	2	2	2	2	2	2
0000166561	2009897	0016	270430	AL	Maceió	1	998	1	998	CENTRO DE SAUDE DAVID NASSERIPIOCA	1	998	1	998	1	2	1	1	10	1	2	1	2	1	1	1	1	1	2	1	1	2	1	1	1	1	1	1	1	2	2	2	2	2	2	2	2	2	2
0000166553	2009897	0039	270430	AL	Maceió	1	998	1	998	CENTRO DE SAUDE DAVID NASSERIPIOCA	1	998	1	998	1	2	1	2	10	1	2	1	2	1	1	1	1	1	2	1	1	2	1	1	1	1	1	1	1	2	2	2	2	2	2	2	2	2	2
0000166669	3652734	0067	270430	AL	Maceió	1	998	1	998	UNIDADE DE SAUDE DR DIDIMO OTTO KUMMER	1	998	1	998	1	1	1	1	7	1	1	1	1	1	1	1	1	1	1	1	1	2	1	1	1	1	2	999	1	2	1	1	2	2	1	2	1	1	1
0000166251	2005875	0023	270430	AL	Maceió	1	998	1	998	CAIC DR JOSE MARIA DE MELO CAIC BENEDITO BENTES II	1	998	1	998	1	2	1	1	5	1	1	1	1	1	1	1	2	1	2	1	1	2	1	1	1	2	998	998	998	2	2	1	2	2	2	2	2	2	2
0000166766	2004461	0004	270440	AL	Major Isidoro	1	998	1	998	UNIDADE SAUDE DA FAMILIA MARIA VIEIRA ALMEIDA	1	998	1	998	1	2	1	2	2	1	3	1	1	1	1	1	1	1	2	1	1	2	1	1	1	2	998	998	998	2	1	2	2	2	2	2	1	2	2
0000166782	2722453	0003	270440	AL	Major Isidoro	1	998	1	998	UNIDADE SAUDE DA FAMILIA DR LIVIA PEDROSA M ALVES	1	998	1	998	1	2	1	2	1	1	1	1	3	1	2	1	1	1	2	1	1	2	1	3	3	2	998	998	998	2	1	2	1	2	2	2	1	2	2
0000166790	2722518	0001	270440	AL	Major Isidoro	1	998	1	998	UNIDADE SAUDE DA FAMILIA DA BEZERRA	1	998	1	998	1	2	1	2	2	1	1	1	3	1	1	1	1	1	2	1	1	2	1	4	3	2	998	998	998	1	2	1	2	2	2	2	2	2	2
0000166804	2722526	0002	270440	AL	Major Isidoro	1	998	1	998	UNIDADE SAUDE DA FAMILIA DR JOAO ROCHA FILHO	1	998	1	998	1	1	1	1	2	1	1	1	3	1	1	1	1	1	2	1	1	2	1	999	3	2	998	998	998	2	2	2	1	2	2	2	2	2	2
0000166820	6224059	0007	270440	AL	Major Isidoro	1	998	1	998	USF DR GETULIO IZIDORO DA ROCHA	1	998	1	998	1	1	1	1	4	1	1	1	2	1	1	1	1	1	2	1	1	2	2	1	1	2	998	998	998	1	2	2	2	2	2	1	2	2	2
0000166839	6224067	0006	270440	AL	Major Isidoro	1	998	1	998	USF JOSE HERMINIO AMARAL NETO	1	998	1	998	1	2	1	2	1	2	998	998	998	998	998	998	998	998	998	998	998	998	1	3	2	999	998	998	998	2	1	1	1	2	2	1	1	2	2
0000166863	2722666	0003	270450	AL	Maragogi	1	998	1	998	USF AMBROZINA SALES	1	998	1	998	1	1	1	1	7	1	1	2	2	1	1	1	1	1	2	1	1	2	1	1	1	2	998	998	998	2	2	2	2	2	1	2	2	2	2
0000166871	2722674	0005	270450	AL	Maragogi	1	998	1	998	USF COSTA DOURADA	1	998	1	998	1	1	1	1	2	1	1	1	3	1	1	1	1	1	2	1	1	2	12	3	3	2	998	998	998	1	2	2	2	2	2	2	2	2	2
0000166898	2722690	0007	270450	AL	Maragogi	1	998	1	998	USF DR ARSENIO COSTA	1	998	1	998	1	1	1	1	6	1	1	1	2	1	1	1	1	1	2	1	1	2	1	1	1	2	998	998	998	2	2	2	2	2	2	2	2	2	2
0000166901	2722704	0001	270450	AL	Maragogi	1	998	1	998	USF EURICO WANDERLEY	1	998	1	998	1	1	1	1	3	2	998	998	998	998	998	998	998	998	998	998	998	998	1	3	2	2	998	998	998	1	1	1	2	2	2	2	2	2	1
0000166928	2722712	0008	270450	AL	Maragogi	1	998	1	998	USF ITABAIANA	1	998	1	998	1	1	1	1	8	1	2	1	2	1	1	1	1	1	2	1	1	2	1	1	1	2	998	998	998	2	2	2	2	2	2	2	2	2	2
0000166936	2722720	0004	270450	AL	Maragogi	1	998	1	998	USF JOSE ALVIM FONTES	1	998	1	998	1	1	1	1	1	1	1	1	2	1	1	1	1	1	2	1	1	2	1	1	1	2	998	998	998	2	1	1	2	2	2	2	1	2	1
0000166944	2722747	0006	270450	AL	Maragogi	1	998	1	998	USF SAO PEDRO	1	998	1	998	1	1	1	1	2	2	998	998	998	998	998	998	998	998	998	998	998	998	1	1	1	2	998	998	998	1	2	2	2	2	2	2	2	2	2
0000166952	6362540	0009	270450	AL	Maragogi	1	998	1	998	USF CARVAO	1	998	1	998	1	1	1	1	2	1	1	1	2	1	1	1	1	1	2	1	1	2	1	1	1	2	998	998	998	2	2	2	2	2	2	2	2	2	2
0000166960	2719509	0001	270460	AL	Maravilha	1	998	1	998	CENTRO DE SAUDE DE MARAVILHA	1	998	1	998	1	1	2	998	10	1	1	3	1	1	1	1	1	1	2	1	1	2	1	5	1	1	1	1	1	1	1	2	2	2	2	2	2	2	2
0000166995	2720574	0003	270460	AL	Maravilha	1	998	1	998	USF SAO CRISTOVAO	1	998	1	998	1	1	1	1	2	1	1	1	2	1	1	1	1	1	2	1	1	2	1	1	1	1	1	1	1	2	1	1	1	2	2	2	2	2	2
0000167002	6705766	0002	270460	AL	Maravilha	1	998	1	998	USF URBANO II	1	998	1	998	1	1	1	1	1	1	1	1	3	1	1	1	1	1	2	1	1	2	1	4	3	2	998	998	998	2	1	2	2	2	2	2	2	2	2
0000167037	2007800	0015	270470	AL	Marechal Deodoro	1	998	1	998	UNIDADE DE SAUDE DA FAMILIA DE MALHADAS	1	998	1	998	1	1	1	1	1	1	1	2	2	1	1	1	1	1	2	1	1	2	1	1	1	2	998	998	998	2	2	2	2	2	2	2	2	2	2
0000167045	2007819	0009	270470	AL	Marechal Deodoro	1	998	1	998	UNIDADE DE SAUDE DA FAMILIA SANTA RITA MARIA DO C A SOARES	1	998	1	998	2	998	1	2	2	1	1	1	2	1	1	1	1	1	1	1	1	2	1	3	4	2	998	998	998	2	2	2	1	2	1	1	2	2	2
0000167053	2007835	0008	270470	AL	Marechal Deodoro	1	998	1	998	UNIDADE DE SAUDE DA FAMILIA BARRA NOVA	1	998	1	998	1	1	1	2	11	1	1	2	1	1	1	1	1	1	2	1	1	2	1	5	1	1	1	2	1	2	1	2	2	2	2	2	2	2	1
0000167061	2007843	0007	270470	AL	Marechal Deodoro	1	998	1	998	UNIDADE DE SAUDE DA FAMILIA MASSAGUEIRA	1	998	1	998	1	2	1	1	12	1	3	1	2	1	1	1	1	1	1	1	1	2	4	1	1	1	1	2	1	2	1	2	2	2	2	2	2	2	2
0000167088	2007851	0011	270470	AL	Marechal Deodoro	1	998	1	998	UNIDADE DE SAUDE DA FAMILIA FRANCES	1	998	1	998	1	1	1	1	12	1	1	1	1	1	3	1	1	1	2	1	1	2	1	1	1	1	1	2	1	2	2	2	2	2	2	2	2	2	2
0000167096	2007878	0006	270470	AL	Marechal Deodoro	1	998	1	998	UNIDADE DE SAUDE DA FAMILIA PEDRAS	1	998	1	998	1	1	1	1	1	1	1	3	1	1	1	1	1	1	2	1	1	2	1	6	3	2	998	998	998	1	2	2	2	2	2	2	1	2	2
0000167118	2007886	0005	270470	AL	Marechal Deodoro	1	998	1	998	UNIDADE DE SAUDE DA FAMILIA RUA DA ESTIVA	1	998	1	998	1	2	1	2	9	2	998	998	998	998	998	998	998	998	998	998	998	998	4	1	1	1	1	2	1	2	1	1	2	2	2	2	2	1	1
0000167126	2007894	0004	270470	AL	Marechal Deodoro	1	998	1	998	UNIDADE DE SAUDE DA FAMILIA TAPERAGUA	1	998	1	998	2	998	1	1	6	2	998	998	998	998	998	998	998	998	998	998	998	998	2	1	1	1	1	2	1	2	1	2	2	2	2	1	2	2	2
0000167134	3028739	0001	270470	AL	Marechal Deodoro	1	998	1	998	UNIDADE DE SAUDE DA FAMILIA POEIRA	1	998	1	998	1	1	1	1	10	1	3	1	1	1	1	1	1	1	2	1	1	2	4	1	1	1	1	2	1	2	1	1	1	2	2	1	1	2	2
0000167142	3028747	0002	270470	AL	Marechal Deodoro	1	998	1	998	UNIDADE DE SAUDE DA FAMILIA BARRO VERMELHO	1	998	1	998	1	1	1	1	1	1	1	1	2	1	1	1	1	1	2	1	1	2	1	1	1	999	998	998	998	999	1	2	2	2	2	2	2	2	2
0000167177	3692817	0012	270470	AL	Marechal Deodoro	1	998	1	998	UNIDADE DE SAUDE DA FAMILIA DA VILA ALTINA	1	998	1	998	1	1	1	1	9	2	998	998	998	998	998	998	998	998	998	998	998	998	1	1	1	1	1	2	1	2	1	2	2	2	2	2	2	1	1
0000167185	5992516	0013	270470	AL	Marechal Deodoro	1	998	1	998	UNIDADE DE SAUDE DA FAMILIA RUA NOVA MASSAGUEIRA II	1	998	1	998	1	1	1	1	2	1	1	1	2	1	1	1	1	1	2	1	1	2	1	1	1	1	2	2	1	2	1	1	2	2	2	2	1	2	2
0000167207	6964842	0014	270470	AL	Marechal Deodoro	1	998	1	998	UNIDADE DE SAUDE DA FAMILIA TERRA DA ESPERANCA	1	998	1	998	1	1	1	1	1	1	1	2	1	1	1	1	1	1	2	1	1	2	1	1	1	1	1	2	1	2	1	1	2	2	2	1	1	2	2
0000167215	2007436	0004	270480	AL	Maribondo	1	998	1	998	USF IV MATA VERDE	1	998	1	998	2	998	2	998	2	1	1	1	3	1	1	1	1	1	2	1	1	2	1	3	2	2	998	998	998	2	2	2	2	2	2	1	2	2	2
0000167223	2007444	0002	270480	AL	Maribondo	1	998	1	998	USF II CAPRICHO	1	998	1	998	2	998	2	998	10	2	998	998	998	998	998	998	998	998	998	998	998	998	1	1	1	2	998	998	998	2	2	2	2	2	1	2	2	2	2
0000167231	2007452	0001	270480	AL	Maribondo	1	998	1	998	USF I EURICO JUVI	1	998	1	998	1	2	1	2	10	1	1	1	2	1	1	1	1	1	2	1	1	2	1	1	1	1	1	2	1	2	1	1	2	2	2	2	2	2	2
0000167274	2004720	0002	270490	AL	Mar Vermelho	1	998	1	998	POSTO DE SAUDE SITIO BOA VISTA	1	998	1	998	2	998	2	998	11	2	998	998	998	998	998	998	998	998	998	998	998	998	1	1	1	2	998	998	998	2	2	2	2	2	2	2	2	2	2
0000167282	2719584	0001	270490	AL	Mar Vermelho	1	998	1	998	CENTRO DE SAUDE DR HUMBERTO GOMES DE MELO	1	998	1	998	2	998	2	998	2	2	998	998	998	998	998	998	998	998	998	998	998	998	1	6	3	2	998	998	998	2	2	2	2	2	2	2	2	2	2
0000167339	6057578	0003	270500	AL	Mata Grande	1	998	1	998	POSTO DE SAUDE MARIA DO SOCORRO ELIZEU BRANDAO	1	998	1	998	2	998	1	2	4	2	998	998	998	998	998	998	998	998	998	998	998	998	1	2	2	2	998	998	998	2	1	2	2	2	2	2	1	2	2
0000167347	7040814	0001	270500	AL	Mata Grande	1	998	1	998	POSTO DE SAUDE URBANO I	1	998	1	998	1	2	2	998	1	2	998	998	998	998	998	998	998	998	998	998	998	998	1	3	3	2	998	998	998	2	1	1	2	2	2	2	1	2	2
0000167371	2009196	0009	270510	AL	Matriz de Camaragibe	1	998	1	998	UNIDADE SAUDE DA FAMILIA DR LUIZ MOREIRA	1	998	1	998	1	1	1	1	12	1	1	2	2	1	1	1	1	1	2	1	1	2	1	1	1	2	998	998	998	2	1	1	2	2	2	2	2	2	2
0000167401	2009226	0006	270510	AL	Matriz de Camaragibe	1	998	1	998	UNIDADE DE SAUDE DA FAMILIA JOSE CAVALCANTE ARAUJO	1	998	1	998	2	998	2	998	9	1	3	1	1	1	1	1	1	1	2	1	1	2	1	1	1	2	998	998	998	2	1	1	2	2	2	2	2	2	2
0000167444	2721929	0008	270510	AL	Matriz de Camaragibe	1	998	1	998	UNIDADE DE SAUDE DA FAMILIA ARLETE MENDONCA	1	998	1	998	1	1	1	1	8	1	1	1	2	1	1	1	1	1	2	1	1	2	1	1	1	2	998	998	998	1	1	1	2	2	2	2	1	2	2
0000167452	2722062	0001	270510	AL	Matriz de Camaragibe	1	998	1	998	UNIDADE DE SAUDE DA FAMILIA JOSE MEDEIROS	1	998	1	998	1	1	1	1	12	2	998	998	998	998	998	998	998	998	998	998	998	998	1	1	1	2	998	998	998	2	1	1	2	2	2	2	2	2	2
0000167460	2722100	0010	270510	AL	Matriz de Camaragibe	1	998	1	998	UNIDADE DE SAUDE DA FAMILIA RENATA MARANHAO	1	998	1	998	1	1	1	2	3	2	998	998	998	998	998	998	998	998	998	998	998	998	1	1	1	2	998	998	998	2	1	1	2	2	2	2	2	2	2
0000167487	6686656	0007	270510	AL	Matriz de Camaragibe	1	998	1	998	UNIDADE BASICA DE SAUDE VERA LUCIA DOS SANTOS SILVA	1	998	1	998	1	1	1	1	2	1	1	1	2	1	1	1	1	1	2	1	1	2	1	1	1	2	998	998	998	2	2	2	2	2	2	2	2	2	2
0000167495	2007266	0003	270520	AL	Messias	1	998	1	998	CENTRO DE SAUDE LUIZA OLIVEIRA SURUAGY	1	998	1	998	1	1	1	1	1	1	2	2	2	1	1	1	1	1	1	1	1	2	1	1	1	2	998	998	998	1	1	1	2	2	1	1	1	1	1
0000167509	2007266	0005	270520	AL	Messias	1	998	1	998	CENTRO DE SAUDE LUIZA OLIVEIRA SURUAGY	1	998	1	998	1	1	1	1	2	1	1	1	2	1	1	1	1	1	2	1	1	2	1	1	1	2	998	998	998	1	1	2	2	2	2	2	2	2	2
0000167517	2719401	0004	270520	AL	Messias	1	998	1	998	CENTRO DE SAUDE ALEX GUIMARAES	1	998	1	998	1	1	2	998	2	1	1	1	2	1	1	1	1	1	2	1	1	2	1	1	1	2	998	998	998	2	1	2	2	2	2	2	2	2	2
0000167525	2720302	0002	270520	AL	Messias	1	998	1	998	POSTO DE SAUDE BITITINGA	1	998	1	998	1	1	1	1	3	1	1	2	2	1	1	1	1	1	2	1	1	2	1	1	1	2	998	998	998	2	1	2	2	2	1	1	2	1	1
0000167533	2720884	0001	270520	AL	Messias	1	998	1	998	POSTO DE SAUDE MANOEL LINS CALHEIROS	1	998	1	998	1	1	1	1	3	1	3	1	2	1	1	1	1	1	2	1	1	2	1	1	1	2	998	998	998	2	1	1	2	2	1	1	1	1	1
0000167568	2719444	0001	270530	AL	Minador do Negrão	1	998	1	998	CENTRO DE SAUDE D PEDRO I	1	998	1	998	1	2	1	2	3	1	1	1	3	1	1	1	1	1	2	1	1	2	1	3	3	2	998	998	998	2	1	2	1	2	2	2	1	2	2
0000167576	2722054	0002	270530	AL	Minador do Negrão	1	998	1	998	UNIDADE DE SAUDE DA FAMILIA JIQUIRI	1	998	1	998	1	1	1	1	1	1	1	1	3	1	1	1	1	1	2	1	1	2	1	4	3	2	998	998	998	2	1	1	1	2	1	2	2	2	1
0000167584	2008734	0002	270540	AL	Monteirópolis	1	998	1	998	POSTO DE SAUDE DO AGRESTE	1	998	1	998	1	2	1	2	3	1	1	2	1	1	1	1	1	1	2	1	1	2	1	1	1	2	998	998	998	2	2	2	2	2	2	2	2	2	2
0000167592	2719517	0001	270540	AL	Monteirópolis	1	998	1	998	CENTRO DE SAUDE DE MONTEIROPOLIS	1	998	1	998	1	2	1	2	1	1	1	1	2	1	1	1	1	1	2	1	1	2	1	1	1	2	998	998	998	2	1	2	2	2	2	2	1	2	2
0000167614	2010410	0002	270550	AL	Murici	1	998	1	998	USF 5 DE JULHO PSF III IV	1	998	1	998	1	1	1	1	3	2	998	998	998	998	998	998	998	998	998	998	998	998	1	3	2	2	998	998	998	2	2	2	1	2	2	2	2	2	2
0000167657	2010461	0003	270550	AL	Murici	1	998	1	998	USF IVONETE MARQUES DE LIMA PSF II	1	998	1	998	1	1	1	1	5	1	1	2	2	1	1	1	1	1	2	1	1	2	1	1	1	1	1	2	1	1	1	2	2	2	2	2	2	2	2
0000167665	2010488	0007	270550	AL	Murici	1	998	1	998	USF PRESIDENTE VARGAS PSF VIII	1	998	1	998	1	2	1	1	8	1	2	1	1	1	1	2	1	1	2	1	1	2	1	1	1	1	1	2	1	2	1	2	2	2	1	1	2	2	2
0000167673	2010496	0004	270550	AL	Murici	1	998	1	998	USF USINA SAO SIMEAO PSF VII	1	998	1	998	1	1	1	1	8	1	1	1	2	1	1	1	1	1	2	1	1	2	999	1	1	1	1	2	2	2	2	2	2	2	2	2	2	2	2
0000167681	2010518	0008	270550	AL	Murici	1	998	1	998	USF ANTONIA BATISTA DE MELO PSF VI	1	998	1	998	1	1	1	1	7	1	1	2	2	1	1	1	1	1	2	1	1	2	1	4	3	2	998	998	998	2	1	1	2	2	2	2	2	2	2
0000167711	3484637	0010	270550	AL	Murici	1	998	1	998	USF CLEOMENES PEREIRA DE AGUIAR PSF X	1	998	1	998	1	2	1	2	7	1	2	1	2	1	1	1	1	1	2	1	1	2	1	4	2	2	998	998	998	2	1	1	2	2	2	2	1	2	2
0000167746	2721686	0001	270560	AL	Novo Lino	1	998	1	998	UNID BASICA DE SAUDE TERTULIANO TURIBIO DE ARAUJO	1	998	1	998	1	1	1	1	12	2	998	998	998	998	998	998	998	998	998	998	998	998	1	1	1	2	998	998	998	2	2	2	2	2	2	2	2	2	2
0000167770	2722143	0004	270560	AL	Novo Lino	1	998	1	998	UNIDADE DE SAUDE OLINDINA CLAUDINO DA SILVA	1	998	1	998	1	1	1	1	11	1	1	2	1	1	1	1	1	1	2	1	1	2	1	1	1	2	998	998	998	2	1	2	2	2	2	2	2	2	2
0000167789	2007754	0001	270570	AL	Olho d'Água das Flores	1	998	1	998	UNIDADE DE SAUDE DA FAMILIA SANTO ANTONIO	1	998	1	998	1	1	1	2	4	1	1	2	1	1	1	1	1	1	2	1	1	2	1	1	1	2	998	998	998	2	2	2	2	2	2	2	1	2	2
0000167797	2007770	0002	270570	AL	Olho d'Água das Flores	1	998	1	998	UNIDADE DE SAUDE DA FAMILIA NOVA BRASILIA	1	998	1	998	1	1	1	2	3	2	998	998	998	998	998	998	998	998	998	998	998	998	1	1	1	2	998	998	998	2	1	2	2	2	2	2	2	2	2
0000167800	2721589	0004	270570	AL	Olho d'Água das Flores	1	998	1	998	USF DO POVO PEDRAO	1	998	1	998	1	1	1	2	3	1	2	1	2	1	1	1	1	1	1	1	1	2	1	1	1	2	998	998	998	2	1	2	2	2	2	2	2	2	2
0000167819	2722003	0005	270570	AL	Olho d'Água das Flores	1	998	1	998	UNIDADE DE SAUDE DA FAMILIA DO GATO	1	998	1	998	1	1	2	998	1	1	1	1	3	1	1	1	1	1	2	1	1	2	1	1	1	2	998	998	998	2	1	2	2	2	2	2	1	2	2
0000167827	2722739	0003	270570	AL	Olho d'Água das Flores	1	998	1	998	USF LANUZA ABREU	1	998	1	998	1	1	1	1	1	1	1	1	2	1	1	1	1	1	2	1	1	2	1	1	1	2	998	998	998	2	2	2	2	2	2	2	2	2	2
0000167843	3905578	0007	270570	AL	Olho d'Água das Flores	1	998	1	998	U S FAMILIA CECILIA FARIAS SILVA	1	998	1	998	1	2	2	998	3	1	2	2	1	1	1	1	1	1	1	1	1	2	1	1	1	2	998	998	998	2	1	1	2	2	2	2	2	2	2
0000167886	2719797	0001	270580	AL	Olho d'Água do Casado	1	998	1	998	CENTRO DE SAUDE OLHO DAGUA DO CASADO	1	998	1	998	1	2	2	998	2	1	1	1	2	1	1	1	1	1	2	1	1	2	1	6	3	1	1	2	2	2	1	2	2	2	2	2	1	1	2
0000167878	2719797	0003	270580	AL	Olho d'Água do Casado	1	998	1	998	CENTRO DE SAUDE OLHO DAGUA DO CASADO	1	998	1	998	2	998	2	998	2	2	998	998	998	998	998	998	998	998	998	998	998	998	1	1	1	1	1	2	1	2	2	2	2	2	2	2	2	2	2
0000167894	2721031	0002	270590	AL	Olho d'Água Grande	1	998	1	998	POSTO DE SAUDE POCO COMPRIDO	1	998	1	998	1	2	1	2	1	1	1	1	3	1	1	1	1	1	2	1	1	2	1	1	1	1	2	2	999	2	2	2	2	2	2	2	2	2	2
0000167908	3036421	0001	270590	AL	Olho d'Água Grande	1	998	1	998	CENTRO MUNICIPAL DE SAUDE OLHO DAGUA GRANDE	1	998	1	998	1	2	2	998	9	2	998	998	998	998	998	998	998	998	998	998	998	998	1	1	1	2	998	998	998	2	2	2	2	2	2	2	2	2	2
0000167932	2722119	0003	270600	AL	Olivença	1	998	1	998	UNIDADE DE SAUDE DE F NOVA	1	998	1	998	1	1	1	1	9	2	998	998	998	998	998	998	998	998	998	998	998	998	1	1	1	1	1	2	1	2	2	2	2	2	2	2	2	2	2
0000167940	2722127	0001	270600	AL	Olivença	1	998	1	998	UNIDADE DE SAUDE P DA CACIMBA	1	998	1	998	1	2	1	1	8	1	2	1	1	1	1	1	1	1	2	1	1	2	2	1	1	2	998	998	998	1	2	2	2	2	2	2	2	2	2
0000168009	2721651	0002	270620	AL	Palestina	1	998	1	998	UNID DE SAUDE DE VILA SANTO ANTONIO	1	998	1	998	2	998	2	998	2	1	1	1	3	2	1	1	1	1	2	1	1	2	1	4	4	2	998	998	998	2	2	2	1	2	2	2	1	2	2
0000168017	2721767	0001	270620	AL	Palestina	1	998	1	998	UNID BASICA DE PALESTINA	1	998	1	998	2	998	2	998	12	1	1	1	2	1	1	1	1	1	2	1	1	2	1	1	1	2	998	998	998	2	1	1	2	2	2	2	2	2	2
0000168025	2010534	0008	270630	AL	Palmeira dos Índios	1	998	1	998	USF EUCALIPTO	1	998	1	998	1	1	1	1	1	1	1	1	2	1	1	1	1	1	2	1	1	2	1	1	1	1	1	1	1	2	2	2	2	2	2	2	2	2	2
0000168084	2010712	0018	270630	AL	Palmeira dos Índios	1	998	1	998	USF VILA JOAO XXIII	1	998	1	998	1	2	1	2	10	2	998	998	998	998	998	998	998	998	998	998	998	998	1	1	1	1	999	999	999	2	2	1	2	2	2	2	2	2	2
0000168092	2010720	0017	270630	AL	Palmeira dos Índios	1	998	1	998	USF OASIS II	1	998	1	998	1	1	1	1	5	1	1	1	2	1	1	1	1	1	2	1	1	2	1	1	1	1	1	2	1	2	1	1	2	2	2	2	1	2	2
0000168130	2010801	0012	270630	AL	Palmeira dos Índios	1	998	1	998	USF OASIS I	1	998	1	998	2	998	2	998	5	1	1	1	2	1	1	1	1	1	2	1	1	2	1	1	1	2	998	998	998	2	1	1	2	2	2	2	1	2	2
0000168157	2010844	0013	270630	AL	Palmeira dos Índios	1	998	1	998	USF SAO FRANCISCO	1	998	1	998	1	1	1	1	4	1	1	2	2	1	1	1	1	1	2	1	1	2	1	4	3	2	998	998	998	2	1	1	2	2	2	2	2	2	2
0000168181	2010941	0001	270630	AL	Palmeira dos Índios	1	998	1	998	USF ALGODAOZINHO	1	998	1	998	2	998	2	998	7	1	2	1	1	1	1	1	1	1	2	1	1	2	1	1	1	1	1	999	1	2	2	1	2	2	2	2	1	2	2
0000168211	2010976	0022	270630	AL	Palmeira dos Índios	1	998	1	998	USF SERRA DA MANDIOCA	1	998	1	998	1	1	1	1	1	1	1	1	2	1	1	1	1	1	2	1	1	2	1	1	1	1	1	1	1	1	1	2	2	2	2	2	2	2	2
0000168254	3650030	0023	270630	AL	Palmeira dos Índios	1	998	1	998	USF CARAIBAS TORTA	1	998	1	998	1	1	1	1	5	1	2	2	1	1	1	1	1	1	2	1	1	2	1	1	1	1	1	2	1	2	2	2	2	2	2	2	2	2	2
0000168262	3650103	0014	270630	AL	Palmeira dos Índios	1	998	1	998	USF SAO CRISTOVAO I	1	998	1	998	2	998	2	998	1	1	1	1	2	1	1	1	1	1	1	1	1	2	1	1	1	2	998	998	998	2	1	2	2	2	2	2	2	2	2
0000168270	3650138	0011	270630	AL	Palmeira dos Índios	1	998	1	998	USF SAO CRISTOVAO II	1	998	1	998	1	1	1	1	4	2	998	998	998	998	998	998	998	998	998	998	998	998	1	1	1	2	998	998	998	2	2	2	2	2	2	2	2	2	2
0000168033	2010550	0015	270630	AL	Palmeira dos Índios	1	998	1	998	USF BOA SORTE	1	998	1	998	1	1	1	1	7	1	1	1	1	1	1	1	1	1	1	1	1	2	1	1	1	1	1	2	1	1	1	1	2	2	2	2	2	2	2
0000168068	2010577	0019	270630	AL	Palmeira dos Índios	1	998	1	998	USF CANAFISTULA	1	998	1	998	1	1	1	2	9	1	2	1	1	1	1	1	1	1	2	1	1	2	1	1	1	1	1	2	1	2	1	2	2	2	1	2	2	2	1
0000168076	2010585	0010	270630	AL	Palmeira dos Índios	1	998	1	998	USF VILA MARIA	1	998	1	998	2	998	2	998	4	1	1	1	3	1	1	1	1	1	2	1	1	2	1	1	1	999	998	998	998	2	2	2	2	2	2	2	2	2	2
0000168122	2010771	0006	270630	AL	Palmeira dos Índios	1	998	1	998	USF DENILMA BULHOES	1	998	1	998	1	1	1	1	1	1	1	1	2	1	1	1	1	1	2	1	1	2	1	1	1	1	999	999	999	999	1	1	2	2	2	2	2	2	1
0000168173	2010933	0003	270630	AL	Palmeira dos Índios	1	998	1	998	USF BONIFACIO	1	998	1	998	1	1	1	1	6	1	2	1	1	1	1	1	1	1	1	1	1	2	1	1	1	1	1	2	1	2	1	1	2	2	2	2	2	2	2
0000168203	2010968	0002	270630	AL	Palmeira dos Índios	1	998	1	998	USF SERRA DA BOA VISTA	1	998	1	998	1	1	1	1	5	1	2	1	2	1	1	1	1	1	2	1	1	2	1	1	1	1	1	2	1	2	1	1	2	2	2	1	1	2	2
0000168238	2011018	0004	270630	AL	Palmeira dos Índios	1	998	1	998	USF CORURIPE DA CAL	1	998	1	998	1	1	1	1	12	1	1	1	2	1	1	1	1	1	2	1	1	2	1	1	1	1	2	2	1	2	2	2	2	2	2	2	2	2	2
0000168246	2011026	0005	270630	AL	Palmeira dos Índios	1	998	1	998	USF SANTO ANTONIO	1	998	1	998	1	2	1	2	1	1	1	1	2	1	1	1	1	1	2	1	1	2	1	1	1	2	998	998	998	2	2	2	2	2	2	2	1	2	2
0000168327	2719215	0004	270640	AL	Pão de Açúcar	1	998	1	998	POSTO DE SAUDE DE LAGOA DE PEDRA PSF IV	1	998	1	998	1	1	2	998	2	2	998	998	998	998	998	998	998	998	998	998	998	998	1	1	1	2	998	998	998	1	2	2	2	2	2	2	2	2	2
0000168343	2719274	0003	270640	AL	Pão de Açúcar	1	998	1	998	UNIDADE DE SAUDE DE JACAREZINHO ESF III	1	998	1	998	1	1	2	998	2	2	998	998	998	998	998	998	998	998	998	998	998	998	1	6	2	2	998	998	998	2	1	2	2	2	2	2	2	2	2
0000168394	2008386	0004	270642	AL	Pariconha	1	998	1	998	CENTRO DE SAUDE DE CARAIBEIRAS	1	998	1	998	1	1	1	1	2	1	1	1	3	1	1	1	1	1	2	1	1	2	1	4	2	2	998	998	998	1	2	2	2	2	2	2	2	2	2
0000168408	2008394	0002	270642	AL	Pariconha	1	998	1	998	CENTRO DE SAUDE DE CAMPINHOS	1	998	1	998	1	1	1	1	1	1	1	1	3	1	1	1	1	1	2	1	1	2	1	4	2	2	998	998	998	1	2	2	2	2	2	2	2	2	2
0000168416	2008432	0006	270642	AL	Pariconha	1	998	1	998	POSTO DE SAUDE DA SERRA DOS VITORIOS	1	998	1	998	1	1	1	1	1	1	1	1	3	1	1	1	1	1	2	1	1	2	1	6	3	2	998	998	998	2	2	2	1	2	2	2	2	2	2
0000168440	6594557	0001	270642	AL	Pariconha	1	998	1	998	USF URBANA I	1	998	1	998	1	1	1	1	12	2	998	998	998	998	998	998	998	998	998	998	998	998	4	1	1	2	998	998	998	1	2	2	2	2	2	2	2	2	2
0000168467	2721414	0001	270644	AL	Paripueira	1	998	1	998	USF ALTO DA BOA VISTA	1	998	1	998	1	1	1	1	3	1	1	1	3	1	1	1	1	1	2	1	1	2	1	3	2	2	998	998	998	2	1	2	2	2	2	2	1	2	2
0000168475	2721503	0003	270644	AL	Paripueira	1	998	1	998	USF HARRY TENORIO DE OLIVEIRA	1	998	1	998	1	1	1	1	3	1	2	1	2	1	1	1	1	1	2	1	1	2	1	2	3	2	998	998	998	2	1	1	2	2	2	2	2	2	2
0000168483	6424198	0002	270644	AL	Paripueira	1	998	1	998	USF CENTRAL	1	998	1	998	1	1	1	1	9	2	998	998	998	998	998	998	998	998	998	998	998	998	1	1	1	2	998	998	998	2	1	2	2	2	2	2	2	2	2
0000168491	2008327	0004	270650	AL	Passo de Camaragibe	1	998	1	998	UNIDADE DE SAUDE DA FAMILIA JOSE CARLOS SOUZA SILVER	1	998	1	998	1	1	1	1	1	2	998	998	998	998	998	998	998	998	998	998	998	998	1	1	1	2	998	998	998	2	1	2	2	2	1	1	1	2	2
0000168505	2008335	0005	270650	AL	Passo de Camaragibe	1	998	1	998	UNIDADE DE SAUDE DA FAMIL PAULO S DOS SANTOS BOM DESPACHO	1	998	1	998	1	1	1	2	2	2	998	998	998	998	998	998	998	998	998	998	998	998	1	4	3	2	998	998	998	2	1	1	2	2	2	2	2	2	1
0000168513	2008343	0002	270650	AL	Passo de Camaragibe	1	998	1	998	POSTO DE SAUDE DE MARCINEIROPS MARIA LUIZA L DURVAL	1	998	1	998	1	1	1	1	2	2	998	998	998	998	998	998	998	998	998	998	998	998	1	1	1	2	998	998	998	2	1	2	2	2	2	2	2	2	2
0000168521	2011123	0003	270650	AL	Passo de Camaragibe	1	998	1	998	UNIDADE DE SAUDE DA FAMILIA SEVERINO CARLOS CORREIA MARANHAO	1	998	1	998	1	1	1	1	1	2	998	998	998	998	998	998	998	998	998	998	998	998	1	1	1	2	998	998	998	2	2	2	2	2	2	2	2	2	2
0000168548	2011131	0001	270650	AL	Passo de Camaragibe	1	998	1	998	UNIDADE BASICA DE SAUDE PREF CYRIDIAO DURVAL PEIXOTO	1	998	1	998	2	998	1	1	2	1	1	1	2	1	1	1	1	1	2	1	1	2	1	3	3	2	998	998	998	2	2	2	2	2	2	2	2	2	2
0000168556	6907334	0006	270650	AL	Passo de Camaragibe	1	998	1	998	UNIDADE DE SAUDE DE SAUDE MARIA ELIZA DA SILVA	1	998	1	998	2	998	2	998	2	1	1	1	2	1	1	1	1	1	2	1	1	2	1	1	1	2	998	998	998	2	1	1	2	2	2	2	2	2	2
0000168564	2719525	0001	270660	AL	Paulo Jacinto	1	998	1	998	UNIDADE BASICA DE SAUDE MARIO LEANDRO DA COSTA	1	998	1	998	1	1	2	998	2	1	1	2	1	1	1	1	1	1	2	1	1	2	1	1	1	2	998	998	998	2	2	2	1	2	2	2	2	2	2
0000168572	2720418	0002	270660	AL	Paulo Jacinto	1	998	1	998	POSTO DE SAUDE FREI DAMIAO PSF II	1	998	3	3	1	1	2	998	2	2	998	998	998	998	998	998	998	998	998	998	998	998	1	4	4	2	998	998	998	2	1	2	2	2	2	2	2	2	2
0000168599	2003589	0012	270670	AL	Penedo	1	998	1	998	USF PONTA MOFINA	1	998	1	998	2	998	2	998	4	1	2	1	2	1	1	1	1	1	2	1	1	2	1	1	1	2	998	998	998	1	2	2	2	2	2	2	2	2	2
0000168602	2003600	0017	270670	AL	Penedo	1	998	1	998	USF DO SESI	1	998	1	998	2	998	2	998	2	1	1	1	2	1	1	1	1	1	2	1	1	2	1	1	1	2	998	998	998	2	2	2	2	2	1	2	2	2	2
0000168610	2003619	0003	270670	AL	Penedo	1	998	1	998	USF VILA MATIAS	1	998	1	998	1	1	1	1	6	1	1	2	1	1	1	1	1	1	2	1	1	2	1	1	1	2	998	998	998	2	1	2	2	2	2	2	1	2	1
0000168653	2003651	0007	270670	AL	Penedo	1	998	1	998	USF DO OITEIRO	1	998	1	998	1	2	1	2	10	1	1	1	2	1	1	1	1	1	2	1	1	2	1	1	1	2	998	998	998	2	2	2	2	2	2	2	2	2	2
0000168688	2003686	0008	270670	AL	Penedo	1	998	1	998	USF RAIMUNDINHO	1	998	1	998	1	2	1	2	12	2	998	998	998	998	998	998	998	998	998	998	998	998	1	1	1	2	998	998	998	2	2	2	2	2	2	2	2	2	2
0000168718	2003708	0015	270670	AL	Penedo	1	998	1	998	USF SANTO ANTONIO	1	998	1	998	2	998	2	998	4	1	1	1	1	1	1	1	1	1	1	1	1	2	1	1	1	2	998	998	998	2	2	2	2	2	2	2	2	2	2
0000168742	2003767	0014	270670	AL	Penedo	1	998	1	998	USF DE PALMEIRA ALTA	1	998	1	998	2	998	1	1	3	1	1	2	1	1	1	1	1	1	2	1	1	2	1	1	1	2	998	998	998	2	2	2	2	2	1	2	2	2	2
0000168750	2003805	0006	270670	AL	Penedo	1	998	1	998	USF CENTRO	1	998	1	998	1	1	1	1	4	2	998	998	998	998	998	998	998	998	998	998	998	998	1	1	1	2	998	998	998	2	2	2	2	2	2	2	2	2	2
0000168769	2003821	0001	270670	AL	Penedo	1	998	1	998	USF ROSETE ANDRADE	1	998	1	998	1	2	1	2	4	1	1	1	3	1	1	1	1	1	2	1	1	2	1	1	1	2	998	998	998	2	2	2	2	2	2	2	2	2	2
0000168777	2003848	0004	270670	AL	Penedo	1	998	1	998	USF GABRIEL 04	1	998	1	998	2	998	2	998	12	2	998	998	998	998	998	998	998	998	998	998	998	998	1	1	1	2	998	998	998	2	1	2	2	2	2	2	2	2	2
0000168815	5994950	0009	270670	AL	Penedo	1	998	1	998	ESF RAIMUNDINHO 09	1	998	1	998	1	2	1	2	12	2	998	998	998	998	998	998	998	998	998	998	998	998	1	1	1	2	998	998	998	2	2	2	2	2	2	2	2	2	2
0000168831	2011158	0005	270680	AL	Piaçabuçu	1	998	1	998	POSTO DE SAUDE PONTAL DO PEBA	1	998	1	998	1	1	1	1	2	2	998	998	998	998	998	998	998	998	998	998	998	998	1	1	1	2	998	998	998	2	1	2	2	2	2	1	1	2	2
0000168858	2011611	0006	270680	AL	Piaçabuçu	1	998	1	998	POSTO DE SAUDE FRANCISCO MELO POTENGY	1	998	1	998	1	1	1	1	3	1	1	1	2	1	1	1	1	1	2	1	1	2	1	1	1	2	998	998	998	2	2	2	2	2	2	2	2	2	2
0000168866	2702606	0004	270680	AL	Piaçabuçu	1	998	1	998	POSTO DE SAUDE DO RETIRO	1	998	3	2	1	1	1	1	6	2	998	998	998	998	998	998	998	998	998	998	998	998	1	6	3	2	998	998	998	2	1	1	2	2	2	2	2	2	2
0000168882	2721392	0001	270680	AL	Piaçabuçu	1	998	1	998	POSTO MEDICO ODONTJOAO MACHADO LOBO	1	998	1	998	1	1	1	1	4	1	2	2	1	1	1	1	1	1	2	1	1	2	1	1	1	2	998	998	998	2	1	1	2	2	2	2	2	2	2
0000168890	5886457	0003	270680	AL	Piaçabuçu	1	998	1	998	CENTRO DE SAUDE BRASILIA	1	998	1	998	1	1	1	1	4	2	998	998	998	998	998	998	998	998	998	998	998	998	1	1	1	2	998	998	998	2	2	2	1	2	2	1	2	2	2
0000168874	2719665	0002	270680	AL	Piaçabuçu	1	998	1	998	CENTRO DE SAUDE II	1	998	1	998	1	1	1	1	5	1	2	1	2	1	1	1	1	1	2	1	1	2	1	1	1	2	998	998	998	2	1	1	2	2	2	1	1	2	2
0000168912	2007630	0009	270690	AL	Pilar	1	998	1	998	USF MOVEL	1	998	1	998	1	1	1	1	2	1	2	2	1	1	1	1	1	1	2	1	1	2	1	1	1	2	998	998	998	1	1	2	2	2	2	2	2	2	2
0000168920	2007649	0003	270690	AL	Pilar	1	998	1	998	USF CHA DO PILAR	1	998	1	998	1	1	1	1	10	1	1	2	1	1	1	1	1	1	2	1	1	2	1	1	1	2	998	998	998	1	1	1	2	2	1	1	1	1	1
0000168939	2007657	0004	270690	AL	Pilar	1	998	1	998	USF LOTMANGUABA I	1	998	1	998	1	2	1	1	11	1	2	1	3	1	1	1	1	1	2	1	1	2	1	1	1	1	1	2	2	2	1	2	2	2	2	2	2	2	2
0000168947	2007665	0007	270690	AL	Pilar	1	998	1	998	USF ARISTIDES BELARMINO	1	998	1	998	1	1	1	1	9	1	1	2	1	1	1	1	1	1	2	1	1	2	2	1	1	2	998	998	998	2	2	2	2	2	2	2	2	2	2
0000168955	2007673	0011	270690	AL	Pilar	1	998	1	998	USF CAIC I	1	998	1	998	1	1	2	998	12	1	1	2	1	1	1	1	1	1	2	1	1	2	1	1	1	2	998	998	998	2	2	2	2	2	2	2	1	2	2
0000168963	2007681	0008	270690	AL	Pilar	1	998	1	998	U S F PERNAMBUCO NOVO	1	998	1	998	1	1	1	1	2	2	998	998	998	998	998	998	998	998	998	998	998	998	1	3	3	2	998	998	998	2	1	1	2	2	2	1	1	2	2
0000168971	2008564	0001	270690	AL	Pilar	1	998	1	998	USF JULIO CANSANCAO I	1	998	1	998	1	1	1	1	10	1	1	3	2	1	1	1	1	1	2	1	1	2	1	1	1	2	998	998	998	2	1	2	2	2	2	2	2	2	1
0000168998	2011174	0010	270690	AL	Pilar	1	998	1	998	USF CHA DO TANGIL	1	998	1	998	1	1	1	1	2	1	1	1	2	1	1	1	1	1	2	1	1	2	1	6	4	2	998	998	998	1	2	2	2	2	1	2	2	2	2
0000169005	2011182	0012	270690	AL	Pilar	1	998	1	998	HORACIO EUZEBIO SERAFIM USF DO FORNO I	1	998	1	998	1	1	1	1	5	1	2	2	2	1	1	1	1	1	2	1	1	2	2	1	1	2	998	998	998	2	1	1	2	2	2	1	2	1	2
0000169013	2011190	0013	270690	AL	Pilar	1	998	1	998	USF LOTEAMENTO MANGUABA II	1	998	1	998	1	1	1	1	3	2	998	998	998	998	998	998	998	998	998	998	998	998	1	1	1	2	998	998	998	1	1	1	1	2	2	2	2	2	2
0000169021	2011204	0005	270690	AL	Pilar	1	998	1	998	USF CAIC II	1	998	1	998	1	1	1	1	1	1	1	2	1	1	1	1	1	1	2	1	1	2	1	1	1	2	998	998	998	2	1	2	2	2	2	2	2	2	2
0000169048	2011212	0006	270690	AL	Pilar	1	998	1	998	USF FORNO II	1	998	1	998	1	1	1	1	1	1	1	1	3	1	1	2	1	1	2	1	1	2	1	4	3	2	998	998	998	2	1	2	2	2	2	2	2	2	2
0000169056	4020502	0002	270690	AL	Pilar	1	998	1	998	USF JULIO CANSANCAO II	1	998	1	998	1	1	1	1	12	2	998	998	998	998	998	998	998	998	998	998	998	998	1	1	1	2	998	998	998	2	1	1	2	2	2	2	2	2	2
0000169072	2719673	0001	270700	AL	Pindoba	1	998	1	998	CENTRO DE SAUDE VEREADOR JOSE GOMES CALHEIROS	1	998	1	998	1	1	1	2	12	1	2	1	1	1	1	1	1	1	2	1	1	2	1	1	1	1	1	1	1	999	2	2	1	2	2	2	2	2	2
0000169080	2704501	0002	270710	AL	Piranhas	1	998	1	998	C S NEHEMIAS RODRIGUES ALENCAR	1	998	1	998	2	998	2	998	10	1	1	1	3	3	3	3	1	1	2	1	1	2	2	1	1	2	998	998	998	1	2	2	2	2	2	2	2	2	2
0000169099	2704501	0003	270710	AL	Piranhas	1	998	1	998	C S NEHEMIAS RODRIGUES ALENCAR	1	998	1	998	2	998	2	998	12	1	1	1	2	1	1	1	1	1	2	1	1	2	1	1	1	2	998	998	998	1	2	2	2	2	2	2	2	2	2
0000169129	2704544	0007	270710	AL	Piranhas	1	998	1	998	C S DR PEDRO JOSE DOS SANTOS	1	998	1	998	2	998	2	998	1	1	1	1	2	1	1	1	1	1	1	1	1	2	1	4	3	2	998	998	998	2	2	2	2	2	2	2	2	2	2
0000169145	2721678	0004	270710	AL	Piranhas	1	998	1	998	UN ESF DR DJALMA GONCALVES DOS ANJOS E MONTES	1	998	1	998	2	998	2	998	8	1	1	1	2	1	1	1	1	1	2	1	1	2	1	1	1	2	998	998	998	2	2	2	2	2	2	2	2	2	2
0000169153	2007495	0003	270720	AL	Poço das Trincheiras	1	998	1	998	CENTRO DE SAUDE ADEMAR MEDEIROS	1	998	1	998	1	1	1	1	6	1	1	1	2	1	1	1	1	1	2	1	1	2	1	1	1	2	998	998	998	1	1	1	2	2	2	2	2	2	2
0000169188	2007509	0002	270720	AL	Poço das Trincheiras	1	998	1	998	POSTO DE SAUDE VARZEA DE DONA JOANA	1	998	1	998	1	1	1	1	2	1	1	1	2	1	1	1	1	1	2	1	1	2	1	4	2	2	998	998	998	2	1	2	2	2	2	2	2	2	1
0000169218	7206429	0004	270720	AL	Poço das Trincheiras	1	998	1	998	UNIDADE DE SAUDE DA FAMILIA SAO JOAQUIM	1	998	1	998	1	1	1	1	1	2	998	998	998	998	998	998	998	998	998	998	998	998	1	4	3	2	998	998	998	2	1	2	2	2	2	2	2	2	2
0000169196	2007517	0001	270720	AL	Poço das Trincheiras	1	998	1	998	POSTO DE SAUDE SAO CAETANO	1	998	1	998	1	1	1	1	5	1	1	1	2	1	1	1	1	1	2	1	1	2	2	1	1	2	998	998	998	2	1	2	1	2	2	2	1	2	2
0000169226	2719746	0003	270730	AL	Porto Calvo	1	998	1	998	CENTRO DE SAUDE MARIA DA PENHA AIRES DE OLIVEIRA	1	998	1	998	1	1	1	1	10	1	1	3	1	1	1	1	1	1	2	1	1	2	1	1	1	2	998	998	998	2	2	2	2	2	2	1	2	2	2
0000169234	2719908	0008	270730	AL	Porto Calvo	1	998	1	998	CENTRO DE SAUDE USINA SANTANA	1	998	1	998	1	1	1	1	1	1	1	1	2	1	1	1	1	1	2	1	1	2	1	4	3	2	998	998	998	2	1	2	2	2	2	2	2	2	2
0000169242	2720647	0009	270730	AL	Porto Calvo	1	998	1	998	POSTO DE SAUDE DRJULIO C M UCHOA PORTO CALVO	1	998	1	998	1	1	1	1	4	1	1	3	1	1	1	1	1	1	2	1	1	2	1	4	3	2	998	998	998	2	1	1	2	2	2	2	1	1	1
0000169250	2721074	0010	270730	AL	Porto Calvo	1	998	1	998	POSTO DE SAUDE POVOADO CAXANGA	1	998	1	998	1	1	1	1	8	1	1	1	2	1	1	1	1	1	2	1	1	2	1	3	3	2	998	998	998	2	2	2	2	2	2	2	2	2	2
0000169269	6002862	0004	270730	AL	Porto Calvo	1	998	1	998	POSTO DE SAUDE ALECRIM	1	998	1	998	1	2	1	2	9	2	998	998	998	998	998	998	998	998	998	998	998	998	1	3	3	2	998	998	998	2	2	2	2	2	2	2	2	2	2
0000169277	6002897	0007	270730	AL	Porto Calvo	1	998	1	998	POSTO DE SAUDE MANGAZALA	1	998	1	998	2	998	1	1	2	1	1	1	2	1	1	1	1	1	2	1	1	2	1	3	3	2	998	998	998	2	2	2	2	2	2	2	2	2	2
0000169293	6524915	0001	270730	AL	Porto Calvo	1	998	1	998	POSTO DE SAUDE VARADOURO I	1	998	1	998	1	2	1	2	2	2	998	998	998	998	998	998	998	998	998	998	998	998	1	3	3	2	998	998	998	2	2	1	2	2	2	2	2	2	2
0000169307	6524931	0002	270730	AL	Porto Calvo	1	998	1	998	POSTO DE SAUDE VARADOURO II	1	998	1	998	1	1	1	1	9	2	998	998	998	998	998	998	998	998	998	998	998	998	1	1	1	2	998	998	998	2	1	1	2	2	1	2	2	2	1
0000169315	6524958	0005	270730	AL	Porto Calvo	1	998	1	998	POSTO DE SAUDE ALECRIM II	1	998	1	998	1	2	1	2	2	1	1	3	1	1	1	1	1	1	2	1	1	2	1	4	3	2	998	998	998	2	1	1	2	2	2	2	1	2	2
0000169323	6524966	0006	270730	AL	Porto Calvo	1	998	1	998	POSTO DE SAUDE ANTARTICA	1	998	1	998	1	1	1	1	1	2	998	998	998	998	998	998	998	998	998	998	998	998	1	1	1	2	998	998	998	2	2	2	2	2	2	2	2	2	2
0000169358	2008661	0001	270740	AL	Porto de Pedras	1	998	1	998	UNIDADE DE SAUDE DA FAMILIA DE PORTO DE PEDRAS	1	998	1	998	1	1	1	1	2	2	998	998	998	998	998	998	998	998	998	998	998	998	1	1	1	2	998	998	998	2	1	2	2	2	2	2	2	2	2
0000169382	2011220	0003	270740	AL	Porto de Pedras	1	998	1	998	UNIDADE DE SAUDE DA FAMILIA PEDRO DA CUNHA LIMA	1	998	1	998	2	998	2	998	2	2	998	998	998	998	998	998	998	998	998	998	998	998	1	1	1	2	998	998	998	2	1	1	2	2	2	2	2	2	2
0000169390	2008793	0001	270750	AL	Porto Real do Colégio	1	998	1	998	CENTRO DE SAUDE MARIA LAURA OTTO KUMMER SOUZA	1	998	1	998	2	998	2	998	2	2	998	998	998	998	998	998	998	998	998	998	998	998	1	4	3	2	998	998	998	2	1	2	2	2	2	2	2	2	2
0000169404	2008793	0005	270750	AL	Porto Real do Colégio	1	998	1	998	CENTRO DE SAUDE MARIA LAURA OTTO KUMMER SOUZA	1	998	1	998	2	998	2	998	9	2	998	998	998	998	998	998	998	998	998	998	998	998	1	1	1	999	998	998	998	2	2	1	2	2	1	2	2	2	2
0000169471	2721813	0005	270760	AL	Quebrangulo	1	998	1	998	UNIDADE DA FAMILIA ANTERO TENORIO CAVALCANTE	1	998	1	998	1	2	1	2	2	2	998	998	998	998	998	998	998	998	998	998	998	998	1	4	3	2	998	998	998	2	2	2	1	2	2	2	1	2	2
0000169498	2721821	0003	270760	AL	Quebrangulo	1	998	1	998	UNIDADE DA FAMILIA ERNESTO JOSE DE ALBUQUERQUE	1	998	1	998	1	1	1	1	7	2	998	998	998	998	998	998	998	998	998	998	998	998	1	1	1	2	998	998	998	1	1	1	1	2	2	2	1	2	2
0000169501	2721848	0004	270760	AL	Quebrangulo	1	998	1	998	UNIDADE DA FAMILIA PREFEITO EXPEDITO MEDEIROS COSTA	1	998	1	998	2	998	2	998	6	1	2	1	1	1	1	1	1	1	2	1	1	2	1	1	1	2	998	998	998	1	2	2	1	2	1	2	2	2	2
0000169536	6459102	0001	270760	AL	Quebrangulo	1	998	1	998	UNIDADE DE SAUDE DA FAMILIA ROSIVAL DE ARAUJO MEDEIROS	1	998	1	998	1	1	1	1	12	1	1	2	1	1	1	1	1	1	2	1	1	2	1	1	1	2	998	998	998	2	2	2	1	2	2	2	2	2	2
0000169528	6459102	0002	270760	AL	Quebrangulo	1	998	1	998	UNIDADE DE SAUDE DA FAMILIA ROSIVAL DE ARAUJO MEDEIROS	1	998	1	998	1	1	1	1	5	2	998	998	998	998	998	998	998	998	998	998	998	998	1	1	1	2	998	998	998	2	1	2	1	2	2	2	1	2	2
0000169595	2719843	0004	270770	AL	Rio Largo	1	998	1	998	USF PROF JOSE CARLOS DA SILVA	1	998	1	998	1	1	1	1	3	1	2	1	1	1	1	1	1	1	2	1	1	2	1	5	2	2	998	998	998	2	1	1	2	2	1	1	1	2	2
0000169609	2720116	0002	270770	AL	Rio Largo	1	998	1	998	USF JOSE ARAGAO DOS ANJOS II	1	998	1	998	1	1	1	1	4	1	3	1	1	1	1	1	1	1	2	1	1	2	1	1	1	2	998	998	998	1	1	1	1	2	1	1	1	1	2
0000169625	2720248	0014	270770	AL	Rio Largo	1	998	1	998	USF AUDEIR DE A PEIXOTO	1	998	1	998	2	998	2	998	10	1	3	1	1	1	1	1	1	1	2	1	1	2	1	5	1	2	998	998	998	1	2	2	2	2	1	1	2	2	2
0000169633	2720787	0016	270770	AL	Rio Largo	1	998	1	998	USF JORGE NUNES DO ESPIRITO SANTO	1	998	1	998	1	1	1	1	10	1	1	3	1	1	1	1	1	1	2	1	1	2	1	1	1	2	998	998	998	2	1	1	2	2	2	2	1	2	2
0000169676	2721562	0013	270770	AL	Rio Largo	1	998	1	998	USF OLAVO CALHEIROS	1	998	1	998	1	1	1	1	4	1	2	1	1	1	1	1	1	1	2	1	1	2	4	1	3	2	998	998	998	1	1	2	2	2	1	1	1	1	2
0000169692	2722046	0010	270770	AL	Rio Largo	1	998	1	998	USF HUDSON FERREIRA DA SILVA	1	998	1	998	1	1	2	998	3	1	2	1	3	1	1	1	1	1	2	1	1	2	1	1	1	2	998	998	998	2	2	1	2	2	2	2	2	2	2
0000169706	2722089	0006	270770	AL	Rio Largo	1	998	1	998	USF PEDRO JACINTO	1	998	1	998	1	1	1	1	8	1	2	1	1	1	1	1	1	1	2	1	1	2	2	8	1	2	998	998	998	2	1	1	2	2	2	2	1	2	2
0000169757	2719533	0001	270780	AL	Roteiro	1	998	1	998	CENTRO DE SAUDE ROTEIRO	1	998	1	998	2	998	2	998	11	2	998	998	998	998	998	998	998	998	998	998	998	998	1	1	1	2	998	998	998	2	1	1	2	2	2	2	2	2	2
0000169765	2721783	0002	270780	AL	Roteiro	1	998	1	998	UNIDADE BASICA SAUDE JOAO JATOBA	1	998	1	998	2	998	2	998	9	1	1	1	2	1	1	1	1	1	2	1	1	2	1	1	1	2	998	998	998	2	1	1	2	2	2	2	1	2	2
0000169773	6289967	0003	270780	AL	Roteiro	1	998	1	998	UNIDADE DE SAUDE DA FAMILIA VEREADOR AGENOR RIBEIRO	1	998	1	998	2	998	2	998	11	2	998	998	998	998	998	998	998	998	998	998	998	998	1	1	1	2	998	998	998	2	1	2	2	2	2	2	2	2	2
0000169846	2003309	0010	270800	AL	Santana do Ipanema	1	998	1	998	UNIDADE DE SAUDE DA FAMILIA BARAUNA	1	998	1	998	1	1	1	1	1	1	2	3	1	1	1	1	1	1	2	1	1	2	1	1	1	1	1	2	1	2	1	1	1	2	1	2	1	2	2
0000169854	2004046	0001	270800	AL	Santana do Ipanema	1	998	1	998	UNIDADE DE SAUDE DA FAMILIA DR ADELSON ISAAC DE MIRANDA	1	998	1	998	1	1	1	1	10	2	998	998	998	998	998	998	998	998	998	998	998	998	1	1	1	999	998	998	998	2	2	2	1	2	2	2	2	2	2
0000169889	2004062	0009	270800	AL	Santana do Ipanema	1	998	1	998	UNIDADE DE SAUDE DA FAMILIA DA FLORESTA	1	998	1	998	1	2	1	2	3	1	1	1	3	1	1	1	1	1	2	1	1	2	999	999	3	2	998	998	998	2	1	2	2	2	2	2	1	2	2
0000169897	2004070	0005	270800	AL	Santana do Ipanema	1	998	1	998	UNIDADE DE SAUDE DA FAMILIA CAMUXINGA DOS TEODOSIOS	1	998	1	998	1	1	1	1	3	1	1	1	2	1	1	1	1	1	2	1	1	2	1	3	2	2	998	998	998	2	1	2	2	2	2	2	1	2	2
0000169900	2004100	0008	270800	AL	Santana do Ipanema	1	998	1	998	UNIDADE DE SAUDE DA FAMILIA SAO FELIX	1	998	1	998	1	1	1	1	1	2	998	998	998	998	998	998	998	998	998	998	998	998	2	6	3	999	998	998	998	2	1	2	2	2	2	2	1	2	2
0000169919	2004119	0004	270800	AL	Santana do Ipanema	1	998	1	998	UNIDADE DE SAUDE DA FAMILIA DE AREIAS	1	998	1	998	1	1	1	1	10	2	998	998	998	998	998	998	998	998	998	998	998	998	1	1	1	1	1	999	1	2	2	1	2	2	2	2	2	2	2
0000169943	3423751	0011	270800	AL	Santana do Ipanema	1	998	1	998	UNIDADE SAUDE DA FAMILIA SAO JOSE	1	998	1	998	1	1	1	1	1	2	998	998	998	998	998	998	998	998	998	998	998	998	1	1	1	1	1	1	1	2	2	2	2	2	2	2	2	2	2
0000169951	2719541	0002	270810	AL	Santana do Mundaú	1	998	1	998	CENTRO DE SAUDE DE SANTANA DO MUNDAU	1	998	1	998	2	998	2	998	9	2	998	998	998	998	998	998	998	998	998	998	998	998	1	6	3	2	998	998	998	2	2	2	2	2	2	2	2	2	2
0000169978	2719800	0001	270810	AL	Santana do Mundaú	1	998	1	998	CENTRO DE SAUDE PADRE CICERO	1	998	1	998	1	2	1	2	1	1	1	1	2	1	1	1	1	1	2	1	1	2	1	4	3	2	998	998	998	2	2	2	2	2	2	2	2	2	2
0000169986	2720531	0003	270810	AL	Santana do Mundaú	1	998	1	998	CENTRO DE SAUDE DE MUNGUBA	1	998	1	998	2	998	2	998	3	2	998	998	998	998	998	998	998	998	998	998	998	998	1	4	3	2	998	998	998	2	2	2	2	2	2	2	2	2	2
0000169994	5589614	0004	270810	AL	Santana do Mundaú	1	998	1	998	UNIDADE DE SAUDE DA FAMILIA DE BARRO BRANCO	1	998	1	998	2	998	2	998	12	2	998	998	998	998	998	998	998	998	998	998	998	998	1	1	1	2	998	998	998	2	2	2	2	2	2	2	2	2	2
0000170003	6030580	0005	270810	AL	Santana do Mundaú	1	998	1	998	UNIDADE DE SAUDE DA FAMILIA ELIZABETH DA SILVA SOUZA	1	998	1	998	2	998	2	998	5	1	1	1	3	1	1	1	1	1	2	1	1	2	1	3	3	2	998	998	998	2	2	2	2	2	2	2	2	2	2
0000170038	2008475	0002	270820	AL	São Brás	1	998	1	998	UNIDADE DE SAUDE DA FAMILIA DE LAGOA COMPRIDA	1	998	1	998	1	2	1	2	1	2	998	998	998	998	998	998	998	998	998	998	998	998	1	3	3	999	998	998	998	1	2	2	2	2	2	2	2	2	2
0000170046	2719967	0003	270820	AL	São Brás	1	998	1	998	UNIDADE DE SAUDE DA FAMILIA URBANA	1	998	1	998	1	1	1	1	3	1	3	1	2	1	1	1	1	1	2	1	1	2	1	4	2	2	998	998	998	1	2	2	2	2	2	2	2	2	2
0000170194	2003406	0001	270840	AL	São José da Tapera	1	998	1	998	PSF MANOEL MACIANO	1	998	1	998	1	2	1	2	6	2	998	998	998	998	998	998	998	998	998	998	998	998	1	1	1	2	998	998	998	2	1	2	1	2	2	1	1	2	2
0000170216	2721457	0010	270840	AL	São José da Tapera	1	998	1	998	PSF DO SITIO SALGADINHO	1	998	1	998	1	2	1	2	3	1	1	1	2	1	1	1	1	1	2	1	1	2	1	1	1	2	998	998	998	2	2	2	2	2	2	2	2	2	2
0000170224	2721473	0007	270840	AL	São José da Tapera	1	998	1	998	PSF POVOADO CABOCLO	1	998	1	998	2	998	2	998	1	2	998	998	998	998	998	998	998	998	998	998	998	998	1	1	1	2	998	998	998	2	2	2	2	2	2	2	2	2	2
0000170232	2721511	0008	270840	AL	São José da Tapera	1	998	1	998	PSF SITIO BREJINHO	1	998	1	998	2	998	2	998	2	1	1	1	3	1	1	1	1	1	2	1	1	2	1	1	1	2	998	998	998	2	1	2	2	2	2	2	2	2	2
0000170240	2721538	0009	270840	AL	São José da Tapera	1	998	1	998	PSF SITIO MELANCIA	1	998	1	998	2	998	2	998	1	1	1	1	3	1	1	1	1	1	2	1	1	2	1	1	1	2	998	998	998	2	2	2	2	2	2	2	2	2	2
0000170275	2008874	0001	270850	AL	São Luís do Quitunde	1	998	1	998	POSTO MUNICIPAL DE SAUDE JOAO ROCHA CALADO	1	998	3	3	2	998	2	998	4	2	998	998	998	998	998	998	998	998	998	998	998	998	1	1	1	2	998	998	998	2	2	2	2	2	2	2	2	2	2
0000170291	2008882	0003	270850	AL	São Luís do Quitunde	1	998	1	998	POSTO DE SAUDE DRJULIO DE MENDONCAALTO DO CRISTO REDENTOR	1	998	1	998	1	1	1	1	2	2	998	998	998	998	998	998	998	998	998	998	998	998	1	3	3	2	998	998	998	2	2	2	2	2	2	2	2	2	1
0000170313	2008904	0006	270850	AL	São Luís do Quitunde	1	998	1	998	POSTO DE SAUDE SANTO INACIO SL QUITUNDE	1	998	1	998	2	998	2	998	12	2	998	998	998	998	998	998	998	998	998	998	998	998	1	1	1	2	998	998	998	2	2	2	2	2	2	2	2	2	2
0000170321	2008912	0008	270850	AL	São Luís do Quitunde	1	998	1	998	PSF SAO FRUTUOSO	1	998	1	998	1	1	1	1	5	1	1	1	2	1	1	1	1	1	2	1	1	2	1	1	1	2	998	998	998	2	2	2	2	2	2	2	2	2	2
0000170356	2008920	0005	270850	AL	São Luís do Quitunde	1	998	1	998	CENTRO DE SAUDE GOVLAMENHA FILHO	1	998	1	998	1	1	1	1	9	1	1	1	2	1	1	1	1	1	2	1	1	2	1	1	1	2	998	998	998	2	2	2	2	2	2	2	2	2	2
0000170364	5732573	0012	270850	AL	São Luís do Quitunde	1	998	1	998	UNIDADE BASICA DE SAUDE SANDOVAL TOLEDO SILVA	1	998	1	998	2	998	2	998	6	2	998	998	998	998	998	998	998	998	998	998	998	998	1	1	1	2	998	998	998	2	2	2	2	2	2	2	2	2	2
0000170372	5732581	0009	270850	AL	São Luís do Quitunde	1	998	1	998	UNIDADE BASICA DE SAUDE ANTONIO BUARQUE FILHO	1	998	1	998	1	1	1	1	2	1	1	1	2	1	1	1	2	1	2	1	1	2	1	1	1	2	998	998	998	2	1	2	2	2	1	2	2	2	2
0000170410	2010186	0008	270860	AL	São Miguel dos Campos	1	998	1	998	UNIDADE DE SAUDE DA FAMILIA USINA ROCADINHO	1	998	1	998	1	2	1	2	1	1	2	1	2	1	1	1	1	1	2	1	1	2	1	1	1	2	998	998	998	2	2	2	2	2	2	2	1	2	2
0000170429	2010194	0007	270860	AL	São Miguel dos Campos	1	998	1	998	UNIDADE DE SAUDE DA FAMILIA CANTO DA SAUDADE	1	998	3	2	2	998	2	998	1	2	998	998	998	998	998	998	998	998	998	998	998	998	1	3	3	999	998	998	998	999	2	2	2	2	2	2	2	2	2
0000170437	2010208	0001	270860	AL	São Miguel dos Campos	1	998	1	998	UNIDADE DE SAUDE DA FAMILIA ELISEU MARQUES DE LIMA	1	998	1	998	2	998	2	998	3	1	2	2	1	1	1	1	1	1	2	1	1	2	1	1	1	2	998	998	998	2	2	2	2	2	2	2	2	2	2
0000170445	2010224	0009	270860	AL	São Miguel dos Campos	1	998	1	998	UNIDADE DE SAUDE DA FAMILIA DONA FLORACI SOARES DOS SANTOS	1	998	1	998	2	998	1	2	3	1	2	2	1	1	1	1	1	1	2	1	1	2	1	1	1	2	998	998	998	2	2	2	2	2	2	2	2	2	2
0000170453	2010232	0010	270860	AL	São Miguel dos Campos	1	998	1	998	UNIDADE DE SAUDE DA FAMILIA BELA VISTA	1	998	1	998	2	998	2	998	1	1	1	1	3	1	1	1	1	1	2	1	1	2	1	6	3	2	998	998	998	2	2	2	2	2	2	2	2	2	2
0000170461	2010240	0005	270860	AL	São Miguel dos Campos	1	998	1	998	UNIDADE DE SAUDE DA FAMILIA GERALDO SAMPAIO	1	998	1	998	2	998	2	998	11	1	2	2	2	1	1	1	1	1	2	1	1	2	1	1	1	2	998	998	998	2	1	2	2	2	2	2	2	2	2
0000170496	2010275	0002	270860	AL	São Miguel dos Campos	1	998	1	998	CENTRO DE SAUDE DR AGNALDO CAVALCANTE MACHADO	1	998	1	998	1	2	1	2	12	2	998	998	998	998	998	998	998	998	998	998	998	998	1	1	1	1	2	2	2	2	1	1	2	2	2	2	2	2	2
0000170518	2010283	0006	270860	AL	São Miguel dos Campos	1	998	1	998	UNIDADE DE SAUDE DA FAMILIA DONA MARIA DA ROCHA LIMA	1	998	3	3	1	2	1	2	1	2	998	998	998	998	998	998	998	998	998	998	998	998	999	999	4	2	998	998	998	999	2	2	2	2	2	2	2	2	2
0000170526	2010305	0003	270860	AL	São Miguel dos Campos	1	998	1	998	UNIDADE DE S DA FAMILIA AMBULATORIO DR JOAO SOARES PALMEIRA	1	998	1	998	1	1	1	1	1	1	1	1	2	1	1	1	1	1	2	1	1	2	1	4	3	2	998	998	998	2	2	2	2	2	2	2	2	2	2
0000170534	2010313	0004	270860	AL	São Miguel dos Campos	1	998	1	998	UNIDADE DE S DA FAMILIA JOAO ZACARIAS VILA NOVA DE OLIVEIRA	1	998	1	998	2	998	2	998	9	2	998	998	998	998	998	998	998	998	998	998	998	998	1	1	1	2	998	998	998	2	1	1	2	2	2	2	1	2	2
0000170550	6956858	0013	270860	AL	São Miguel dos Campos	1	998	1	998	UNIDADE DE SAUDE DA FAMILIA BAIRRO DE LOURDES	1	998	1	998	1	1	1	1	3	2	998	998	998	998	998	998	998	998	998	998	998	998	1	4	2	2	998	998	998	2	1	1	2	2	2	2	1	2	2
0000170585	2009137	0001	270870	AL	São Miguel dos Milagres	1	998	1	998	UNIDADE DE SAUDE DA FAMILIA DIVALDO SURUAGY	1	998	1	998	1	1	1	1	2	2	998	998	998	998	998	998	998	998	998	998	998	998	1	3	4	2	998	998	998	2	2	1	2	2	1	2	2	2	2
0000170607	2009145	0003	270870	AL	São Miguel dos Milagres	1	998	1	998	UNIDADE BASICA DE SAUDE DO TOQUE	1	998	1	998	1	1	1	1	2	2	998	998	998	998	998	998	998	998	998	998	998	998	1	4	3	2	998	998	998	1	1	1	2	2	2	2	1	2	1
0000170615	2009579	0002	270870	AL	São Miguel dos Milagres	1	998	1	998	UNIDADE DE SAUDE DA FAMILIA DE PORTO DA RUA	1	998	1	998	1	1	1	1	3	1	1	1	3	1	1	1	1	1	2	1	1	2	1	4	3	2	998	998	998	2	1	1	2	2	2	2	1	2	2
0000170631	2719789	0011	270880	AL	São Sebastião	1	998	1	998	CENTRO DE SAUDE NOSSA SENHORA DA PENHA	1	998	1	998	1	2	1	2	1	1	1	1	2	1	1	1	1	1	2	1	1	2	4	1	1	2	998	998	998	2	2	2	2	2	2	2	2	2	2
0000170658	2720450	0009	270880	AL	São Sebastião	1	998	1	998	POSTO DE SAUDE CURRALINHO	1	998	1	998	2	998	1	2	1	2	998	998	998	998	998	998	998	998	998	998	998	998	1	3	3	2	998	998	998	2	1	1	2	2	2	2	1	2	2
0000170666	2720671	0006	270880	AL	São Sebastião	1	998	1	998	POSTO DE SAUDE FLEXEIRAS	1	998	1	998	1	1	1	1	3	1	1	1	1	1	1	3	1	1	2	1	1	2	1	6	3	2	998	998	998	999	2	2	2	2	2	2	2	2	2
0000170674	2720876	0012	270880	AL	São Sebastião	1	998	1	998	POSTO DE SAUDE MALHADA DA ONCA	1	998	1	998	1	1	1	1	3	2	998	998	998	998	998	998	998	998	998	998	998	998	1	4	3	2	998	998	998	2	1	1	2	2	2	2	2	2	1
0000170682	2721139	0004	270880	AL	São Sebastião	1	998	1	998	POSTO DE SAUDE RANCHO ALEGRE	1	998	1	998	1	2	1	2	1	2	998	998	998	998	998	998	998	998	998	998	998	998	1	4	2	2	998	998	998	2	2	2	2	2	1	2	2	2	2
0000170690	2721252	0007	270880	AL	São Sebastião	1	998	1	998	POSTO DE SAUDE SAPE	1	998	1	998	1	2	2	998	1	1	1	1	3	1	1	1	1	1	2	1	1	2	1	6	3	2	998	998	998	2	2	2	2	2	2	2	2	2	2
0000170704	2721260	0013	270880	AL	São Sebastião	1	998	1	998	POSTO DE SAUDE SERRA	1	998	1	998	1	2	1	2	11	2	998	998	998	998	998	998	998	998	998	998	998	998	1	1	1	2	998	998	998	2	2	2	2	2	2	2	2	2	2
0000170712	2721279	0005	270880	AL	São Sebastião	1	998	1	998	POSTO DE SAUDE BREJINHO II	1	998	1	998	1	1	1	1	1	2	998	998	998	998	998	998	998	998	998	998	998	998	1	3	3	2	998	998	998	2	2	2	2	2	2	2	2	2	2
0000170720	2722488	0001	270880	AL	São Sebastião	1	998	1	998	UNIDADE SAUDE DA FAMILIA CANA BRAVA	1	998	1	998	1	2	1	2	1	1	1	1	3	1	1	1	1	1	2	1	1	2	1	6	3	2	998	998	998	2	2	2	2	2	2	2	2	2	2
0000170747	2722496	0003	270880	AL	São Sebastião	1	998	1	998	UNIDADE SAUDE DA FAMILIA CRUZEIRO	1	998	1	998	1	1	1	1	1	1	1	1	2	1	1	1	1	1	2	1	1	2	1	4	4	2	998	998	998	2	1	2	2	2	2	2	1	2	2
0000170739	2722496	0010	270880	AL	São Sebastião	1	998	1	998	UNIDADE SAUDE DA FAMILIA CRUZEIRO	1	998	1	998	1	2	1	2	1	1	1	1	3	1	1	1	1	1	2	1	1	2	1	3	3	2	998	998	998	1	1	2	1	2	2	2	1	2	2
0000170763	4020553	0002	270880	AL	São Sebastião	1	998	1	998	UNIDADE SAUDE DA FAMILIA LAGOA SECA	1	998	1	998	1	2	1	1	1	1	1	1	3	1	1	1	1	1	2	1	1	2	1	3	3	2	998	998	998	2	1	1	1	2	2	2	2	2	2
0000170771	5893348	0014	270880	AL	São Sebastião	1	998	1	998	PSF PEROBA	1	998	1	998	1	1	1	1	3	1	1	1	2	1	1	1	1	1	2	1	1	2	1	1	1	2	998	998	998	1	2	2	1	2	2	2	2	2	2
0000170798	2008165	0004	270890	AL	Satuba	1	998	1	998	UNIDADE DE SAUDE DA FAMILIA IV PRIMAVERA	1	998	1	998	1	1	1	1	7	1	2	1	2	1	1	1	1	1	2	1	1	2	1	1	1	2	998	998	998	1	1	1	2	2	2	2	2	2	2
0000170801	2008181	0003	270890	AL	Satuba	1	998	1	998	UNIDADE DE SAUDE DA FAMILIA III MARGARIDA PROCOPIO	1	998	1	998	1	2	2	998	10	1	3	1	2	1	1	1	1	1	2	1	1	2	1	1	1	2	998	998	998	2	1	2	2	2	2	2	2	2	2
0000170836	2793946	0001	270890	AL	Satuba	1	998	1	998	UNIDADE DE SAUDE DA FAMILIA I FRIDOLIM WINTERLLER	1	998	1	998	1	2	2	998	2	1	2	1	1	1	1	1	1	1	1	1	1	2	1	1	1	2	998	998	998	2	1	2	2	2	2	2	1	2	1
0000170844	3060896	0005	270890	AL	Satuba	1	998	1	998	UNIDADE DE SAUDE DA FAMILIA V	1	998	1	998	1	1	1	1	9	1	3	2	2	1	1	1	1	1	2	1	1	2	1	1	1	2	998	998	998	2	1	1	2	2	2	2	1	2	2
0000170852	3231011	0002	270890	AL	Satuba	1	998	1	998	UNIDADE DE SAUDE DA FAMILIA II	1	998	1	998	1	1	1	1	6	1	3	2	1	1	1	1	1	1	2	1	1	2	1	1	1	2	998	998	998	1	1	2	2	2	2	2	1	2	2
0000170860	3507572	0006	270890	AL	Satuba	1	998	1	998	UNIDADE DE SAUDE DA FAMILIA VI	1	998	1	998	1	1	1	1	7	1	2	1	1	1	1	1	1	1	2	1	1	2	1	1	1	2	998	998	998	2	1	2	2	2	2	2	2	2	2
0000170887	2719827	0001	270895	AL	Senador Rui Palmeira	1	998	1	998	CENTRO DE SAUDE PEDRO VIEIRA REGO	1	998	1	998	1	1	1	1	3	2	998	998	998	998	998	998	998	998	998	998	998	998	1	4	2	2	998	998	998	2	1	1	2	2	2	2	1	2	2
0000170909	2722348	0003	270895	AL	Senador Rui Palmeira	1	998	1	998	UNIDADE MISTA DA FAMILIA MONSENHOR MOISES V DOS ANJOS	1	998	1	998	1	2	1	2	2	2	998	998	998	998	998	998	998	998	998	998	998	998	1	6	3	2	998	998	998	2	1	1	2	2	2	1	2	2	1
0000170917	6281079	0005	270895	AL	Senador Rui Palmeira	1	998	1	998	UNIDADE DE SAUDE MANOEL ROZENDO DE OLIVEIRA	1	998	1	998	1	1	1	1	12	1	1	2	3	1	1	1	1	1	2	1	1	2	1	1	1	2	998	998	998	2	1	1	2	2	2	1	2	2	2
0000170925	6590586	0004	270895	AL	Senador Rui Palmeira	1	998	1	998	UNIDADE DE SAUDE PSF IV	1	998	1	998	1	2	1	2	3	1	1	1	3	1	1	1	1	1	2	1	1	2	999	999	2	2	998	998	998	2	1	1	2	2	2	1	2	2	2
0000170941	2004437	0001	270900	AL	Tanque d'Arca	1	998	1	998	UNIDADE BASICA DE SAUDE MARIZA TAVARES	1	998	1	998	1	1	1	1	6	2	998	998	998	998	998	998	998	998	998	998	998	998	2	1	1	2	998	998	998	1	2	2	2	2	2	2	2	2	1
0000170976	5933838	0003	270900	AL	Tanque d'Arca	1	998	1	998	UNIDADE DE SAUDE DA FAMILIA LUCILA FONSECA	1	998	1	998	2	998	2	998	4	1	1	1	2	1	1	1	1	1	2	1	1	2	1	1	1	2	998	998	998	2	2	2	2	2	2	2	2	2	2
0000171034	2720426	0006	270910	AL	Taquarana	1	998	1	998	USF JOSE WANDERLEY NETO	1	998	1	998	1	1	1	1	1	1	1	1	3	1	1	1	1	1	2	1	1	2	1	1	1	2	998	998	998	2	2	2	1	2	2	2	2	2	2
0000171042	6416802	0001	270910	AL	Taquarana	1	998	1	998	USF 01 CENTRO	1	998	1	998	1	1	1	1	1	2	998	998	998	998	998	998	998	998	998	998	998	998	1	1	1	2	998	998	998	2	1	2	2	2	2	2	2	2	2
0000171050	6416810	0007	270910	AL	Taquarana	1	998	1	998	USF 07 SERRA	1	998	1	998	1	1	1	1	7	1	1	1	2	1	1	1	1	1	2	1	1	2	1	1	1	2	998	998	998	2	2	1	2	2	2	2	1	2	2
0000171077	6566952	0008	270910	AL	Taquarana	1	998	1	998	USF DR JOSE EDMILSON FERREIRA CESAR	1	998	1	998	1	1	1	1	1	2	998	998	998	998	998	998	998	998	998	998	998	998	1	6	4	2	998	998	998	1	2	2	2	2	2	2	2	2	2
0000171093	2719738	0006	270915	AL	Teotônio Vilela	1	998	1	998	01 06 CENTRO DE SAUDE MANUEL A DE SANTANA	1	998	1	998	1	1	1	1	7	1	1	1	2	1	1	1	1	1	2	1	1	2	1	1	1	2	998	998	998	2	2	2	2	2	2	2	2	2	2
0000171123	2719886	0002	270915	AL	Teotônio Vilela	1	998	1	998	02 03 CENTRO DE SAUDE TEOTONIO VILELA	1	998	1	998	1	1	1	1	1	1	1	1	3	1	1	1	1	1	2	1	1	2	1	3	4	999	998	998	998	2	1	1	1	2	2	2	1	1	1
0000171115	2719886	0003	270915	AL	Teotônio Vilela	1	998	1	998	02 03 CENTRO DE SAUDE TEOTONIO VILELA	1	998	1	998	1	1	1	1	6	2	998	998	998	998	998	998	998	998	998	998	998	998	1	6	3	2	998	998	998	2	1	2	1	2	2	2	1	2	2
0000171131	2722569	0009	270915	AL	Teotônio Vilela	1	998	1	998	USF 09 AGUA DE MENINOS	1	998	1	998	1	1	1	1	4	2	998	998	998	998	998	998	998	998	998	998	998	998	1	6	3	2	998	998	998	2	1	2	2	2	2	2	2	2	2
0000171158	2722577	0007	270915	AL	Teotônio Vilela	1	998	1	998	USF 07 JUMELICIA M CONCEICAO	1	998	1	998	2	998	1	1	2	1	1	1	2	1	1	1	1	1	2	1	1	2	1	3	3	2	998	998	998	2	2	2	2	2	2	2	2	2	2
0000171166	2722585	0004	270915	AL	Teotônio Vilela	1	998	1	998	USF 04 FRANCISCA ASSIS BORGES PEREIRA	1	998	1	998	1	1	1	1	8	2	998	998	998	998	998	998	998	998	998	998	998	998	1	1	1	2	998	998	998	2	2	2	2	2	1	2	2	2	2
0000171174	2722593	0010	270915	AL	Teotônio Vilela	1	998	1	998	USF 10 IMBURI DO INACIO	1	998	1	998	1	1	1	1	6	1	1	2	1	1	1	1	1	1	2	1	1	2	1	4	3	2	998	998	998	2	1	1	2	2	2	2	2	2	2
0000171182	2722607	0013	270915	AL	Teotônio Vilela	1	998	1	998	USF 13 JOSE BELARMINO SOARES	1	998	1	998	1	1	2	998	4	1	1	1	2	1	1	1	1	1	2	1	1	2	1	4	3	2	998	998	998	2	2	1	2	2	2	2	2	2	2
0000171204	2722623	0005	270915	AL	Teotônio Vilela	1	998	1	998	USF 05 SINEIDE FREIRE MONTEIRO	1	998	1	998	1	1	1	1	12	2	998	998	998	998	998	998	998	998	998	998	998	998	1	1	1	2	998	998	998	2	1	1	2	2	2	2	1	2	2
0000171212	2722631	0011	270915	AL	Teotônio Vilela	1	998	1	998	USF 11 TEN JOSE ALBINO	1	998	1	998	1	1	1	1	4	2	998	998	998	998	998	998	998	998	998	998	998	998	1	3	3	2	998	998	998	2	1	1	2	2	2	2	1	1	1
0000171220	2722682	0008	270915	AL	Teotônio Vilela	1	998	1	998	USF 08 GULANDIM	1	998	1	998	1	1	1	1	1	1	1	1	3	1	1	1	1	1	2	1	1	2	1	6	4	2	998	998	998	2	1	1	2	2	2	2	1	2	1
0000171239	4020596	0014	270915	AL	Teotônio Vilela	1	998	1	998	USF 14 JOAO LOURIVAL DE SOUZA	1	998	1	998	1	1	1	1	8	2	998	998	998	998	998	998	998	998	998	998	998	998	1	1	1	2	998	998	998	2	2	1	2	2	2	2	2	2	2
0000171107	2719738	0001	270915	AL	Teotônio Vilela	1	998	1	998	01 06 CENTRO DE SAUDE MANUEL A DE SANTANA	1	998	1	998	1	1	1	1	6	2	998	998	998	998	998	998	998	998	998	998	998	998	1	1	1	2	998	998	998	2	2	1	2	2	2	2	1	2	2
0000171263	2720078	0002	270920	AL	Traipu	1	998	1	998	USF MUMBACA	1	998	3	1	2	998	2	998	2	2	998	998	998	998	998	998	998	998	998	998	998	998	1	3	3	999	998	998	998	999	1	2	2	2	2	2	2	2	2
0000171344	2721880	0004	270920	AL	Traipu	1	998	1	998	USF OLHO DAGUA DA CERCA	1	998	1	998	1	1	1	1	1	2	998	998	998	998	998	998	998	998	998	998	998	998	1	6	4	2	998	998	998	999	2	2	2	2	2	2	2	2	2
0000171352	6021778	0006	270920	AL	Traipu	1	998	1	998	USF 13 DE MAIO	1	998	1	998	1	1	1	1	2	1	1	1	2	1	1	1	1	1	2	1	1	2	1	4	3	2	998	998	998	2	1	2	1	2	2	1	1	2	2
0000171387	6440789	0001	270920	AL	Traipu	1	998	1	998	USF URBANA I	1	998	1	998	1	2	1	2	12	2	998	998	998	998	998	998	998	998	998	998	998	998	1	1	1	2	998	998	998	1	1	2	2	2	2	2	1	2	2
0000171395	2004585	0004	270930	AL	União dos Palmares	1	998	1	998	UNIDADE DE SAUDE DA FAMILIA JOSE CORREIA DE LIMA	1	998	1	998	1	1	1	1	1	2	998	998	998	998	998	998	998	998	998	998	998	998	1	4	3	2	998	998	998	2	1	2	2	2	2	2	1	2	2
0000171409	2004593	0005	270930	AL	União dos Palmares	1	998	1	998	UNIDADE DE SAUDE DA FAMILIA SAGRADA FAMILIA	1	998	1	998	1	1	1	1	2	1	1	1	2	1	1	1	1	1	2	1	1	2	1	4	3	2	998	998	998	2	2	1	2	2	2	1	2	2	2
0000171425	2004615	0009	270930	AL	União dos Palmares	1	998	1	998	CENTRO DE SAUDE IRMAOS FRANCISCO E NELSON OLIVEIRA	1	998	1	998	1	1	1	1	6	1	2	1	2	1	1	1	1	1	2	1	1	2	1	1	1	1	1	1	1	1	1	2	2	2	2	2	2	2	1
0000171433	2004615	0010	270930	AL	União dos Palmares	1	998	1	998	CENTRO DE SAUDE IRMAOS FRANCISCO E NELSON OLIVEIRA	1	998	1	998	1	1	1	1	4	1	1	1	2	1	1	1	1	1	2	1	1	2	1	1	1	1	1	1	1	1	1	2	1	2	1	2	2	2	2
0000171441	2004623	0012	270930	AL	União dos Palmares	1	998	1	998	UNIDADE DE SAUDE DA FAMILIA TEREZA ROMANA	1	998	1	998	1	1	2	998	2	2	998	998	998	998	998	998	998	998	998	998	998	998	1	1	1	1	1	1	1	1	1	1	2	2	2	2	2	2	2
0000171468	2004631	0006	270930	AL	União dos Palmares	1	998	1	998	UNIDADE DE SAUDE DA FAMILIA DE VARZEA GRANDE	1	998	1	998	1	1	1	1	2	2	998	998	998	998	998	998	998	998	998	998	998	998	1	4	2	2	998	998	998	2	1	2	1	2	2	2	2	2	2
0000171476	2006014	0013	270930	AL	União dos Palmares	1	998	1	998	UNIDADE DE SAUDE DA FAMILIA DE ABOLICAO	1	998	1	998	1	1	1	1	11	2	998	998	998	998	998	998	998	998	998	998	998	998	1	1	1	1	2	2	2	1	1	2	2	2	2	2	1	2	2
0000171484	2006162	0007	270930	AL	União dos Palmares	1	998	1	998	UNIDADE DE SAUDE DA FAMILIA DE SANTA FE	1	998	1	998	1	1	1	1	2	1	1	1	2	1	1	1	1	1	2	1	1	2	1	3	3	2	998	998	998	2	1	2	2	2	2	2	1	2	2
0000171514	3238377	0011	270930	AL	União dos Palmares	1	998	1	998	UNIDADE DE SAUDE DA FAMILIA DA VAQUEJADA	1	998	1	998	1	1	1	1	4	2	998	998	998	998	998	998	998	998	998	998	998	998	1	1	1	1	1	1	1	1	2	2	2	2	1	2	1	2	2
0000171522	3260860	0008	270930	AL	União dos Palmares	1	998	1	998	UNIDADE DE SAUDE DA FAMILIA JOAO JOSE PEREIRA LYRA FILHO	1	998	1	998	1	1	1	1	8	2	998	998	998	998	998	998	998	998	998	998	998	998	1	4	3	2	998	998	998	2	1	2	2	2	2	2	2	2	2
0000171530	3543927	0014	270930	AL	União dos Palmares	1	998	1	998	UNIDADE DE SAUDE DA FAMILIA SANTA M MADALENA	1	998	1	998	1	1	2	998	2	1	3	1	1	1	1	1	1	1	2	1	1	2	1	1	1	1	1	2	1	1	1	2	1	2	1	1	1	2	2
0000171549	3631044	0015	270930	AL	União dos Palmares	1	998	1	998	USF SANTA LUZIA	1	998	1	998	1	1	1	1	1	1	1	1	3	1	1	1	1	1	2	1	1	2	1	4	3	2	998	998	998	1	1	1	2	2	2	2	1	2	1
0000171557	5922372	0016	270930	AL	União dos Palmares	1	998	1	998	USF DE PADRE DONALD	1	998	1	998	1	1	1	1	2	1	2	1	2	1	1	1	1	1	2	1	1	2	1	4	3	2	998	998	998	1	2	1	2	2	2	1	2	2	2
0000171573	7166079	0002	270930	AL	União dos Palmares	1	998	1	998	UNIDADE DE SAUDE DA FAMILIA DO ALTO DO CRUZEIRO	1	998	1	998	1	1	1	1	2	1	1	1	2	1	1	1	1	1	2	1	1	2	1	3	2	2	998	998	998	2	1	1	2	2	2	2	2	2	2
0000171581	2003481	0009	270940	AL	Viçosa	1	998	1	998	POSTO DE SAUDE CAMINHO DA ROCA	1	998	1	998	1	1	1	1	8	1	2	1	2	1	1	1	1	1	2	1	1	2	1	1	1	2	998	998	998	2	2	2	1	2	2	2	2	2	2
0000171611	2003554	0004	270940	AL	Viçosa	1	998	1	998	POSTO DE SAUDE DE ANEL	1	998	1	998	1	1	1	1	1	2	998	998	998	998	998	998	998	998	998	998	998	998	1	1	1	2	998	998	998	2	2	2	2	2	2	2	1	2	2
0000171638	2003562	0001	270940	AL	Viçosa	1	998	1	998	CENTRO DE SAUDE DR JAYME CARNEIRO LOPES	1	998	1	998	1	1	1	1	2	1	1	2	2	1	1	1	1	1	2	1	1	2	1	1	1	2	998	998	998	2	1	1	2	2	1	2	1	2	2
0000171646	2004305	0003	270940	AL	Viçosa	1	998	1	998	POSTO DE SAUDE CIDADE DE DEUS	1	998	1	998	1	1	1	1	4	1	1	1	2	1	1	1	1	1	2	1	1	2	1	1	1	2	998	998	998	1	2	2	1	2	2	1	2	2	2
0000171662	6363601	0006	270940	AL	Viçosa	1	998	1	998	UNIDADE BASICA DE SAUDE OCTAVIO BRANDAO	1	998	1	998	1	1	1	1	3	1	1	1	2	1	1	1	1	1	2	1	1	2	1	1	1	2	998	998	998	2	1	1	1	2	2	1	1	2	2
0000006858	2016451	0001	130002	AM	Alvarães	1	998	1	998	CENTRO DE SAUDE DE ALVARAES	1	998	1	998	1	1	2	998	2	1	1	1	3	1	1	1	1	1	2	1	1	2	1	4	3	999	998	998	998	2	1	2	1	2	2	2	2	2	1
0000006890	6422276	0004	130006	AM	Amaturá	1	998	1	998	UNIDADE BASICA DE SAUDE ALTINA GONCALVES	1	998	1	998	1	1	2	998	3	2	998	998	998	998	998	998	998	998	998	998	998	998	2	1	1	2	998	998	998	2	2	2	1	2	2	2	2	2	2
0000006920	6224229	0001	130008	AM	Anamã	1	998	1	998	POSTO DE SAUDE CLEONICE DA SILVA TELES	1	998	1	998	1	1	1	1	5	1	1	2	2	1	1	1	1	1	2	1	1	2	1	3	3	2	998	998	998	2	2	2	2	2	2	2	2	2	1
0000006955	6224229	0003	130008	AM	Anamã	1	998	1	998	POSTO DE SAUDE CLEONICE DA SILVA TELES	1	998	1	998	1	1	1	1	2	1	1	1	2	1	1	1	1	1	2	1	1	2	1	3	2	2	998	998	998	2	1	2	2	2	2	2	2	2	2
0000006963	3539687	0001	130010	AM	Anori	1	998	1	998	POSTO DE SAUDE FAUSTO GOMES DA ROCHA	1	998	1	998	1	1	1	1	4	2	998	998	998	998	998	998	998	998	998	998	998	998	1	3	2	2	998	998	998	2	1	2	1	2	2	2	1	2	2
0000006998	3539687	0002	130010	AM	Anori	1	998	1	998	POSTO DE SAUDE FAUSTO GOMES DA ROCHA	1	998	1	998	1	1	1	1	11	1	1	1	2	1	1	1	1	1	2	1	1	2	1	3	2	2	998	998	998	2	1	1	1	1	2	2	2	2	2
0000007005	3539687	0003	130010	AM	Anori	1	998	1	998	POSTO DE SAUDE FAUSTO GOMES DA ROCHA	1	998	1	998	1	1	1	1	4	2	998	998	998	998	998	998	998	998	998	998	998	998	1	3	2	2	998	998	998	2	1	1	1	2	2	2	2	2	1
0000007064	2013312	0005	130014	AM	Apuí	1	998	1	998	POSTO DE SAUDE ANIZIO FERREIRA DA SILVA	1	998	1	998	2	998	1	1	1	1	1	1	2	1	1	1	1	1	2	1	1	2	1	3	4	2	998	998	998	2	1	1	2	2	2	2	1	2	1
0000007072	3320138	0010	130014	AM	Apuí	1	998	1	998	POSTO DE SAUDE IRMA ELIZABETE	1	998	1	998	2	998	1	1	1	2	998	998	998	998	998	998	998	998	998	998	998	998	1	3	4	2	998	998	998	2	1	2	2	2	2	2	1	2	2
0000007080	3697983	0014	130014	AM	Apuí	1	998	1	998	CENTRO DE SAUDE CURUMIM	1	998	1	998	1	1	1	1	2	2	998	998	998	998	998	998	998	998	998	998	998	998	1	3	3	2	998	998	998	2	1	2	1	2	2	2	2	2	2
0000007129	2016664	0008	130020	AM	Atalaia do Norte	1	998	1	998	UNIDADE BASICA DE SAUDE SAO FRANCISCO	1	998	1	998	2	998	2	998	2	1	1	1	3	1	1	1	1	1	2	1	1	2	1	4	3	2	998	998	998	2	2	2	2	2	2	2	2	2	1
0000007110	2016664	0009	130020	AM	Atalaia do Norte	1	998	1	998	UNIDADE BASICA DE SAUDE SAO FRANCISCO	1	998	2	3	2	998	2	998	2	2	998	998	998	998	998	998	998	998	998	998	998	998	1	4	3	2	998	998	998	2	2	2	2	2	2	2	2	2	2
0000007145	2013053	0006	130030	AM	Autazes	1	998	1	998	UNIDADE BASICA DE SAUDE SANTA JULIA	1	998	1	998	1	1	1	1	2	1	1	1	2	1	1	1	1	1	2	1	1	2	1	3	3	2	998	998	998	2	1	1	1	2	2	1	1	2	2
0000007153	2013061	0008	130030	AM	Autazes	1	998	1	998	UNIDADE BASICA DE SAUDE SANTA VERONICA	1	998	1	998	1	1	2	998	2	2	998	998	998	998	998	998	998	998	998	998	998	998	4	2	3	2	998	998	998	2	1	1	2	2	2	2	1	2	2
0000007277	6925332	0005	130030	AM	Autazes	1	998	1	998	UNIDADE BASICA DE SAUDE CIDADE NOVA	1	998	1	998	1	1	1	1	5	2	998	998	998	998	998	998	998	998	998	998	998	998	1	3	3	999	998	998	998	2	1	2	1	2	2	2	1	2	2
0000007161	2013096	0011	130030	AM	Autazes	1	998	1	998	UNIDADE BASICA DE SAUDE MONTE SINAI	1	998	1	998	1	1	1	1	4	1	1	1	2	1	1	1	1	1	1	1	1	1	4	2	3	2	998	998	998	2	2	2	2	2	2	2	1	2	2
0000007218	2013126	0003	130030	AM	Autazes	1	998	1	998	UNIDADE BASICA DE SAUDE SANTA LUZIA	1	998	1	998	1	1	1	2	4	2	998	998	998	998	998	998	998	998	998	998	998	998	4	4	3	2	998	998	998	2	1	1	2	2	2	2	1	2	2
0000007226	3596362	0001	130030	AM	Autazes	1	998	1	998	UNIDADE BASICA DE SAUDE DANILO CORREA	1	998	1	998	1	1	1	1	5	2	998	998	998	998	998	998	998	998	998	998	998	998	1	3	3	2	998	998	998	2	1	2	1	2	2	2	2	2	2
0000007331	2015277	0012	130040	AM	Barcelos	1	998	1	998	POSTO DE SAUDE DE SAO SEBASTIAO	1	998	1	998	1	1	1	1	1	1	1	1	3	1	1	1	1	1	2	1	1	2	1	3	2	2	998	998	998	2	1	2	1	2	2	2	1	2	1
0000007382	2708108	0011	130050	AM	Barreirinha	1	998	1	998	CENTRO DE SAUDE GIOVANNA GALLI	1	998	1	998	2	998	2	998	3	1	1	1	3	1	1	1	1	1	2	1	1	2	2	4	3	2	998	998	998	2	1	1	2	2	1	1	1	2	1
0000007552	3654567	0001	130063	AM	Beruri	1	998	1	998	UNIDADE BASICA DE SAUDE DO MUNICIPIO DE BERURI	1	998	1	998	1	1	2	998	4	1	1	1	3	1	1	1	1	1	2	1	1	2	1	3	4	2	998	998	998	2	1	2	2	2	2	2	2	1	1
0000007609	2016362	0002	130068	AM	Boa Vista do Ramos	1	998	1	998	CENTRO DE SAUDE DE BOA VISTA DO RAMOS	1	998	1	998	1	1	1	1	1	2	998	998	998	998	998	998	998	998	998	998	998	998	1	4	4	2	998	998	998	2	2	2	2	2	2	2	2	2	2
0000007633	2012502	0002	130070	AM	Boca do Acre	1	998	1	998	CENTRO DE SAUDE II MARIA CLAUDIA	1	998	3	3	2	998	2	998	12	2	998	998	998	998	998	998	998	998	998	998	998	998	1	1	1	2	998	998	998	2	1	2	2	2	2	2	2	2	2
0000007684	2012529	0003	130070	AM	Boca do Acre	1	998	1	998	CENTRO DE SAUDE III FUNASA	1	998	1	998	2	998	2	998	6	1	1	1	2	1	1	1	1	1	2	1	1	2	1	1	1	2	998	998	998	2	2	2	2	2	2	2	2	2	2
0000007692	2012537	0006	130070	AM	Boca do Acre	1	998	1	998	POSTO DE SAUDE SAO PAULO	1	998	1	998	1	2	1	2	1	1	2	1	1	1	1	1	1	1	2	1	1	2	1	6	2	2	998	998	998	2	1	2	2	2	2	2	2	2	2
0000007730	2012545	0001	130070	AM	Boca do Acre	1	998	1	998	CENTRO DE SAUDE I FRANCISCA AMELIA	1	998	1	998	2	998	2	998	1	2	998	998	998	998	998	998	998	998	998	998	998	998	1	3	2	2	998	998	998	2	2	2	2	2	2	2	1	2	1
0000007757	2017520	0001	130080	AM	Borba	1	998	1	998	UNIDADE DE SAUDE DA FAMILIA ESF LEOPOLDO D RIBEIRO	1	998	1	998	1	1	1	1	4	1	1	1	2	1	1	1	1	1	2	1	1	2	1	3	4	2	998	998	998	2	1	1	1	2	2	2	1	2	2
0000007811	3587614	0006	130080	AM	Borba	1	998	1	998	UNIDADE DE SAUDE DA FAMILIA ESF SIMONE CAVALCANTE DA SIL	1	998	1	998	1	1	1	1	1	1	1	1	2	1	1	1	1	1	2	1	1	2	1	3	4	2	998	998	998	2	1	1	2	2	2	1	2	2	1
0000007854	3587649	0003	130080	AM	Borba	1	998	1	998	UNIDADE DE SAUDE DA FAMILIA ESF MANUEL DE PAULA SA JUNIOR	1	998	1	998	1	1	1	1	7	1	1	1	2	1	1	1	1	1	2	1	1	2	1	4	4	2	998	998	998	2	1	2	1	1	2	2	1	1	1
0000007862	3587657	0002	130080	AM	Borba	1	998	1	998	UNIDADE DE SAUDE DA FAMILIA ESF RAIMUNDO LIMA FILHO	1	998	1	998	1	1	1	1	2	1	1	3	1	1	1	1	1	1	2	1	1	2	1	3	4	2	998	998	998	2	1	1	1	2	2	2	1	1	1
0000007900	5359244	0013	130080	AM	Borba	1	998	1	998	UNIDADE DE SAUDE DA FAMILIA ESF LUIS NOGUEIRA MORAIS	1	998	1	998	1	1	1	1	1	2	998	998	998	998	998	998	998	998	998	998	998	998	1	4	4	2	998	998	998	2	2	1	1	2	1	1	2	2	1
0000007749	2017490	0009	130080	AM	Borba	1	998	1	998	UNIDADE DE SAUDE DA FAMILIA ESF OTACIAS BATISTA E SILVA	1	998	1	998	1	1	1	1	4	1	1	1	2	1	1	1	1	1	2	1	1	2	1	4	2	2	998	998	998	2	1	2	2	2	2	2	1	2	1
0000007773	2017539	0005	130080	AM	Borba	1	998	1	998	UNIDADE DE SAUDE DA FAMILIA ESF HERACLIO EMILIANO MODA	1	998	1	998	1	1	1	1	1	2	998	998	998	998	998	998	998	998	998	998	998	998	1	4	2	2	998	998	998	2	2	2	2	2	2	2	2	1	1
0000007943	3234932	0001	130083	AM	Caapiranga	1	998	1	998	UNIDADE BASICA DE SAUDE SELESTINO ANDRE DE SOUZA	1	998	1	998	1	1	2	998	2	1	1	1	3	2	2	1	1	1	2	1	1	2	1	2	3	2	998	998	998	2	1	2	2	2	2	2	1	2	1
0000007978	3313891	0002	130090	AM	Canutama	1	998	1	998	UNIDADE BASICA DE SAUDE SOCORRO CASTRO	1	998	1	998	2	998	2	998	4	1	1	1	2	1	1	1	1	1	2	1	1	2	1	4	4	2	998	998	998	2	2	2	2	2	2	2	2	2	2
0000008044	2017571	0005	130100	AM	Carauari	1	998	1	998	POSTO DE SAUDE MARIA DEL PILAR	1	998	1	998	2	998	2	998	7	1	1	1	2	1	1	1	1	1	2	1	1	2	1	3	3	2	998	998	998	2	1	2	2	2	2	2	2	2	2
0000008060	2017601	0004	130100	AM	Carauari	1	998	1	998	POSTO DE SAUDE MICHIE TAKEDA	1	998	1	998	2	998	2	998	1	2	998	998	998	998	998	998	998	998	998	998	998	998	1	3	3	2	998	998	998	2	2	2	2	2	2	2	2	2	2
0000008133	3576620	0005	130110	AM	Careiro	1	998	1	998	UNIDADE BASICA DE SAUDE DEUZIVANA MARINHO DE PAULA	1	998	1	998	2	998	2	998	5	2	998	998	998	998	998	998	998	998	998	998	998	998	1	5	1	2	998	998	998	2	2	2	2	2	2	2	2	2	2
0000008257	3748790	0005	130115	AM	Careiro da Várzea	1	998	1	998	POSTO DE SAUDE LUCILENE BATISTA DO VALE	1	998	1	998	1	2	1	2	1	1	3	2	2	1	1	1	1	1	2	1	1	1	1	8	3	2	998	998	998	2	2	2	2	2	2	1	1	2	2
0000008265	3748820	0004	130115	AM	Careiro da Várzea	1	998	1	998	POSTO DE SAUDE MAE VICENCIA	1	998	1	998	1	2	2	998	2	1	1	1	2	1	1	1	1	1	2	1	1	2	4	6	2	2	998	998	998	2	2	2	2	2	2	2	2	2	1
0000008281	2011980	0002	130120	AM	Coari	1	998	1	998	UNIDADE BASICA DE SAUDE LUIZ CARLOS HERVAL	1	998	1	998	1	1	2	998	1	2	998	998	998	998	998	998	998	998	998	998	998	998	1	1	1	1	1	1	1	2	2	2	2	2	2	2	2	2	1
0000008338	2012006	0001	130120	AM	Coari	1	998	1	998	UNIDADE BASICA DE SAUDE ELIANA FEIJO	1	998	1	998	2	998	2	998	1	1	1	1	2	1	1	1	1	1	1	1	1	2	1	1	1	2	998	998	998	2	2	2	2	2	2	2	2	2	2
0000008346	2012014	0008	130120	AM	Coari	1	998	1	998	UNIDADE BASICA DE SAUDE ENEDINO MONTEIRO	1	998	1	998	2	998	2	998	1	2	998	998	998	998	998	998	998	998	998	998	998	998	1	4	4	2	998	998	998	2	1	2	2	2	2	2	1	2	2
0000008427	2012723	0009	130120	AM	Coari	1	998	1	998	UNIDADE BASICA DE SAUDE DR GUERRA	1	998	1	998	2	998	2	998	1	1	1	1	3	1	1	1	1	1	2	1	1	2	1	1	1	1	2	1	1	2	1	1	1	2	2	1	1	2	2
0000008443	2717328	0010	130120	AM	Coari	1	998	1	998	UNIDADE BASICA DE SAUDE MARIA FERNANDES DANTAS	1	998	1	998	2	998	2	998	1	1	1	1	2	1	1	1	1	1	2	1	1	2	1	1	1	2	998	998	998	2	1	2	2	2	2	2	2	2	2
0000008451	2717336	0003	130120	AM	Coari	1	998	1	998	UNIDADE BASICA DE SAUDE ALVELOS DANTAS	1	998	1	998	2	998	2	998	2	1	1	1	2	1	1	1	1	1	2	1	1	2	1	3	3	2	998	998	998	2	1	1	1	2	2	2	2	2	1
0000008486	2717344	0006	130120	AM	Coari	1	998	1	998	UNIDADE BASICA DE SAUDE HENRIQUE OCTAVIO POOL	1	998	2	1	2	998	2	998	1	2	998	998	998	998	998	998	998	998	998	998	998	998	1	1	1	2	998	998	998	1	2	1	2	2	2	2	2	2	2
0000008494	2717352	0005	130120	AM	Coari	1	998	1	998	UNIDADE BASICA DE SAUDE MANOEL CARLITO DOS SANTOS	1	998	1	998	2	998	2	998	2	2	998	998	998	998	998	998	998	998	998	998	998	998	1	4	4	2	998	998	998	2	1	1	1	2	2	1	2	2	1
0000008508	3236528	0019	130120	AM	Coari	1	998	1	998	UNIDADE BASICA DE SAUDE LENY PASSOS RAMOS	1	998	1	998	2	998	2	998	2	1	1	1	2	1	1	2	1	1	2	1	1	2	1	3	3	2	998	998	998	2	1	1	1	2	2	2	1	1	1
0000008516	3237931	0007	130120	AM	Coari	1	998	1	998	UNIDADE BASICA DE SAUDE DONA LUZIA TENORIO	1	998	1	998	2	998	2	998	1	2	998	998	998	998	998	998	998	998	998	998	998	998	1	1	1	2	998	998	998	2	1	1	2	1	1	1	2	2	2
0000008567	5380146	0004	130130	AM	Codajás	1	998	1	998	POSTO DE SAUDE SAO FRANCISCO	1	998	1	998	2	998	2	998	1	1	1	1	3	1	1	1	1	1	2	1	1	2	1	4	3	2	998	998	998	2	1	2	2	2	2	2	2	2	2
0000008591	2016222	0001	130140	AM	Eirunepé	1	998	1	998	UNIDADE BASICA PONCE DE LEAO	1	998	1	998	2	998	2	998	6	2	998	998	998	998	998	998	998	998	998	998	998	998	1	3	4	2	998	998	998	2	2	1	1	2	2	2	2	2	2
0000008583	2016222	0009	130140	AM	Eirunepé	1	998	1	998	UNIDADE BASICA PONCE DE LEAO	1	998	1	998	2	998	2	998	1	2	998	998	998	998	998	998	998	998	998	998	998	998	1	4	3	2	998	998	998	2	2	2	1	2	2	2	2	2	1
0000008656	2016230	0005	130140	AM	Eirunepé	1	998	1	998	UNIDADE BASICA DE SAUDE PADRE ANTONIO CREMER	1	998	1	998	2	998	2	998	4	1	1	1	3	1	1	1	1	1	2	1	1	2	1	3	2	2	998	998	998	2	2	1	1	2	2	2	2	2	2
0000008613	2016230	0007	130140	AM	Eirunepé	1	998	1	998	UNIDADE BASICA DE SAUDE PADRE ANTONIO CREMER	1	998	1	998	2	998	2	998	2	2	998	998	998	998	998	998	998	998	998	998	998	998	1	3	3	2	998	998	998	2	1	2	1	2	2	2	2	2	2
0000008680	6555713	0008	130140	AM	Eirunepé	1	998	1	998	UNIDADE BASICA DE SAUDE JOSE BATISTA MARQUES	1	998	3	3	2	998	2	998	7	2	998	998	998	998	998	998	998	998	998	998	998	998	1	6	3	2	998	998	998	2	1	1	1	1	2	2	2	1	2
0000008648	2016230	0002	130140	AM	Eirunepé	1	998	1	998	UNIDADE BASICA DE SAUDE PADRE ANTONIO CREMER	1	998	1	998	2	998	2	998	2	2	998	998	998	998	998	998	998	998	998	998	998	998	1	3	4	2	998	998	998	2	2	2	2	2	2	2	2	2	2
0000008699	2016370	0001	130150	AM	Envira	1	998	1	998	POSTO DE SAUDE PADRE TEODORO	1	998	2	1	2	998	2	998	3	2	998	998	998	998	998	998	998	998	998	998	998	998	1	1	1	2	998	998	998	2	2	2	2	2	2	2	2	2	2
0000008710	5103088	0002	130150	AM	Envira	1	998	1	998	POSTO DE SAUDE RENATO DE GASPERI	1	998	3	1	2	998	2	998	2	2	998	998	998	998	998	998	998	998	998	998	998	998	1	1	1	999	998	998	998	1	2	2	2	2	2	2	2	2	2
0000008745	2019612	0008	130160	AM	Fonte Boa	1	998	1	998	UNIDADE BASICA DE SAUDE MARIA PLACIDO GOMES	1	998	1	998	2	998	2	998	1	1	1	1	2	1	1	1	1	1	2	1	1	2	1	1	1	2	998	998	998	2	1	2	1	2	2	2	2	2	2
0000008737	2019612	0009	130160	AM	Fonte Boa	1	998	1	998	UNIDADE BASICA DE SAUDE MARIA PLACIDO GOMES	1	998	2	3	2	998	2	998	2	2	998	998	998	998	998	998	998	998	998	998	998	998	1	4	3	2	998	998	998	2	1	2	1	2	2	2	2	2	2
0000008877	2014718	0009	130170	AM	Humaitá	1	998	1	998	UNIDADE BASICA DE SAUDE NOSSA SENHORA DO CARMO	1	998	1	998	1	1	2	998	5	2	998	998	998	998	998	998	998	998	998	998	998	998	1	4	2	1	2	1	1	2	1	1	2	2	2	2	2	2	2
0000008885	2014726	0006	130170	AM	Humaitá	1	998	1	998	UNIDADE BASICA DE SAUDE IRMA MARIA BERNARDES	1	998	1	998	1	1	2	998	1	2	998	998	998	998	998	998	998	998	998	998	998	998	1	4	4	2	998	998	998	2	1	2	2	2	2	2	1	2	1
0000008907	2017008	0005	130170	AM	Humaitá	1	998	1	998	CENTRO DE SAUDE II	1	998	1	998	1	1	1	1	1	1	1	1	3	1	1	1	1	1	2	1	1	2	1	4	4	1	2	1	1	2	1	1	1	2	1	2	2	2	2
0000008966	3436756	0007	130170	AM	Humaitá	1	998	1	998	UNIDADE BASICA DE SAUDE SAO CRISTOVAO	1	998	1	998	1	1	1	1	4	2	998	998	998	998	998	998	998	998	998	998	998	998	1	4	3	2	998	998	998	2	1	2	1	2	2	2	2	2	2
0000008974	6474381	0008	130170	AM	Humaitá	1	998	1	998	UNIDADE BASICA DE SAUDE DR VERONICA CAVALCANTE	1	998	1	998	1	1	2	998	1	2	998	998	998	998	998	998	998	998	998	998	998	998	1	4	4	2	998	998	998	2	2	2	2	2	2	2	2	2	2
0000009008	6833888	0012	130170	AM	Humaitá	1	998	1	998	UNIDADE BASICA DE SAUDE NICOLAU M GUERREIRO	1	998	1	998	1	1	1	1	1	2	998	998	998	998	998	998	998	998	998	998	998	998	1	4	4	2	998	998	998	2	1	2	2	2	2	2	1	2	2
0000009016	7101325	0010	130170	AM	Humaitá	1	998	1	998	UNIDADE BASICA DE SAUDE NOVA HUMAITA	1	998	1	998	1	1	1	1	1	1	1	1	3	1	1	1	1	1	2	1	1	2	12	4	3	2	998	998	998	2	1	1	2	2	2	2	2	2	2
0000008982	6548806	0011	130170	AM	Humaitá	1	998	1	998	UNIDADE BASICA DE SAUDE DISTRITO DE AUXILIADORA	1	998	1	998	2	998	2	998	1	1	1	1	2	1	1	1	1	1	2	1	1	2	1	4	4	2	998	998	998	2	2	2	2	2	2	2	2	2	2
0000009032	2013622	0001	130180	AM	Ipixuna	1	998	1	998	CASA DE APOIO DO PSF	1	998	1	998	2	998	2	998	12	2	998	998	998	998	998	998	998	998	998	998	998	998	1	1	4	2	998	998	998	2	2	2	2	2	2	2	2	2	2
0000009091	2013673	0018	130185	AM	Iranduba	1	998	1	998	POSTO DE SAUDE DO CACAU PIRERA	1	998	1	998	1	1	1	1	1	2	998	998	998	998	998	998	998	998	998	998	998	998	1	3	2	2	998	998	998	2	2	1	2	2	2	2	2	2	2
0000009113	4004256	0006	130185	AM	Iranduba	1	998	1	998	UNIDADE BASICA DE SAUDE DE PARICATUBA	1	998	1	998	1	1	1	1	8	2	998	998	998	998	998	998	998	998	998	998	998	998	1	6	2	2	998	998	998	2	2	2	2	2	2	2	1	2	2
0000009148	4004264	0007	130185	AM	Iranduba	1	998	1	998	POSTO DE SAUDE DO LAGO DO LIMAO	1	998	1	998	1	1	1	1	1	1	3	1	2	1	1	1	1	1	2	1	1	2	1	3	3	2	998	998	998	2	2	2	2	2	2	2	2	2	2
0000009199	4004280	0008	130185	AM	Iranduba	1	998	1	998	CENTRO DE SAUDE DR LOURENCO BORGHI	1	998	1	998	1	1	1	1	2	2	998	998	998	998	998	998	998	998	998	998	998	998	1	3	3	2	998	998	998	2	2	2	2	2	2	2	2	2	2
0000009229	5499348	0013	130185	AM	Iranduba	1	998	1	998	UNIDADE BASICA DE SAUDE DA MORADA DO SOL	1	998	1	998	1	1	1	1	4	2	998	998	998	998	998	998	998	998	998	998	998	998	1	3	2	2	998	998	998	2	2	2	2	2	2	2	2	2	2
0000009237	5499364	0009	130185	AM	Iranduba	1	998	1	998	UNIDADE BASICA DE SAUDE DE ACAJATUBA	1	998	1	998	1	1	1	1	1	2	998	998	998	998	998	998	998	998	998	998	998	998	4	3	4	2	998	998	998	2	2	2	2	2	2	2	2	2	2
0000009245	6776639	0011	130185	AM	Iranduba	1	998	1	998	UNIDADE BASICA DE SAUDE JOANA MIRANDA DE OLIVEIRA	1	998	1	998	1	1	1	1	1	1	1	1	3	1	1	1	1	1	2	1	1	2	1	999	2	2	998	998	998	2	2	2	2	2	2	2	2	2	2
0000009253	6776655	0014	130185	AM	Iranduba	1	998	2	6776665	UNIDADE BASICA DE SAUDE CELSO CLEMENTINO	1	998	1	998	1	1	2	998	3	1	1	1	2	1	1	1	1	1	2	1	1	2	1	6	3	2	998	998	998	2	2	2	2	2	2	2	1	2	2
0000009261	6776698	0015	130185	AM	Iranduba	1	998	1	998	UNIDADE BASICA DE SAUDE DA FAMILIA ARTUR FREIRE DA CUNHA	1	998	1	998	1	1	1	1	2	2	998	998	998	998	998	998	998	998	998	998	998	998	4	4	2	2	998	998	998	2	2	1	2	2	2	2	1	2	2
0000009075	2013673	0004	130185	AM	Iranduba	1	998	1	998	POSTO DE SAUDE DO CACAU PIRERA	1	998	1	998	1	1	1	1	2	1	1	1	3	1	1	1	1	1	2	1	1	2	1	6	2	2	998	998	998	1	1	1	2	2	2	2	1	1	2
0000009180	4004280	0002	130185	AM	Iranduba	1	998	1	998	CENTRO DE SAUDE DR LOURENCO BORGHI	1	998	1	998	1	1	1	1	9	1	2	1	1	1	1	1	1	1	2	1	1	2	1	3	2	2	998	998	998	2	2	2	2	2	2	2	2	2	2
0000009202	5499313	0005	130185	AM	Iranduba	1	998	1	998	UNIDADE BASICA DE SAUDE SAMUEL KRAMER	1	998	1	998	1	1	1	1	5	2	998	998	998	998	998	998	998	998	998	998	998	998	1	3	2	2	998	998	998	2	2	1	2	2	2	2	2	2	2
0000009288	6776698	0003	130185	AM	Iranduba	1	998	1	998	UNIDADE BASICA DE SAUDE DA FAMILIA ARTUR FREIRE DA CUNHA	1	998	1	998	1	1	1	1	10	1	1	1	2	1	1	1	1	1	2	1	1	2	1	3	2	2	998	998	998	2	2	2	2	2	2	2	2	2	2
0000009296	7106203	0001	130185	AM	Iranduba	1	998	1	998	UBSF DELPHINA RINALD ABDEL AZIZ	1	998	1	998	1	1	1	1	3	1	2	2	2	1	1	1	1	1	2	1	1	2	4	3	3	2	998	998	998	2	2	2	2	2	2	2	2	2	1
0000009334	2013827	0017	130190	AM	Itacoatiara	1	998	1	998	UNIDADE BASICA DE SAUDE NICOLAS EUTHEMES LEKAKIS NETO	1	998	1	998	1	1	1	1	2	1	1	1	2	1	1	1	1	1	2	1	1	2	1	3	3	2	998	998	998	2	2	2	1	2	2	2	2	2	1
0000009350	2017326	0021	130190	AM	Itacoatiara	1	998	1	998	UNIDADE BASICA DE SAUDE PAULO GOMES DA SILVA	1	998	1	998	1	1	1	1	1	2	998	998	998	998	998	998	998	998	998	998	998	998	1	3	3	999	998	998	998	2	2	2	2	2	2	2	2	2	2
0000009377	2017326	0022	130190	AM	Itacoatiara	1	998	1	998	UNIDADE BASICA DE SAUDE PAULO GOMES DA SILVA	1	998	1	998	2	998	2	998	1	1	1	1	2	1	1	1	1	1	2	1	1	2	1	8	4	2	998	998	998	2	2	1	1	2	2	2	1	2	2
0001467158	2017334	0003	130190	AM	Itacoatiara	1	998	1	998	UNIDADE BASICA DE SAUDE MANOEL MENDES DA SILVA	1	998	1	998	1	1	1	1	2	1	1	1	3	1	1	1	1	1	2	1	1	2	1	3	3	1	999	1	1	2	2	2	2	2	2	2	2	1	1
0000009385	2017334	0012	130190	AM	Itacoatiara	1	998	1	998	UNIDADE BASICA DE SAUDE MANOEL MENDES DA SILVA	1	998	1	998	1	1	1	1	1	1	1	1	3	1	1	1	1	1	2	1	1	2	1	3	3	1	2	1	1	2	1	2	2	2	2	2	1	2	1
0000009407	2017342	0001	130190	AM	Itacoatiara	1	998	1	998	UNIDADE BASICA DE SAUDE EUDOCIA DE OLIVEIRA DA SILVA	1	998	1	998	1	1	1	1	2	1	1	1	2	1	1	1	1	1	2	1	1	2	1	4	2	999	998	998	998	2	1	1	1	2	2	2	1	2	2
0000009415	2017350	0016	130190	AM	Itacoatiara	1	998	1	998	UNIDADE BASICA DE SAUDE SANTO ANTONIO	1	998	1	998	2	998	2	998	9	1	1	1	3	1	1	1	1	1	2	1	1	2	1	3	4	2	998	998	998	2	2	2	1	2	2	2	2	2	2
0000009458	2017350	0019	130190	AM	Itacoatiara	1	998	1	998	UNIDADE BASICA DE SAUDE SANTO ANTONIO	1	998	1	998	1	1	1	1	1	1	1	1	3	1	1	1	1	1	2	1	1	2	1	3	3	2	998	998	998	2	1	2	1	2	2	2	2	2	2
0000009423	2017350	0020	130190	AM	Itacoatiara	1	998	1	998	UNIDADE BASICA DE SAUDE SANTO ANTONIO	1	998	1	998	1	1	1	1	3	1	1	1	3	1	1	1	1	1	2	1	1	2	1	3	3	2	998	998	998	2	1	2	1	2	2	2	2	2	2
0000009466	2017369	0024	130190	AM	Itacoatiara	1	998	1	998	UNIDADE BASICA DE SAUDE FRANCISCO FERREIRA DE ATHAYDE	1	998	1	998	1	1	1	1	9	2	998	998	998	998	998	998	998	998	998	998	998	998	1	4	2	2	998	998	998	1	1	1	1	2	2	2	1	2	2
0000009504	2708825	0013	130190	AM	Itacoatiara	1	998	1	998	UNIDADE BASICA DE SAUDE III DE ITACOATIARA	1	998	1	998	1	1	1	1	2	2	998	998	998	998	998	998	998	998	998	998	998	998	1	3	3	2	998	998	998	2	1	1	1	2	2	2	2	2	1
0000009474	2708825	0015	130190	AM	Itacoatiara	1	998	1	998	UNIDADE BASICA DE SAUDE III DE ITACOATIARA	1	998	1	998	2	998	2	998	4	1	1	2	1	1	1	1	1	1	2	1	1	2	1	3	2	2	998	998	998	2	1	1	1	2	2	2	2	2	1
0000009571	5606667	0007	130190	AM	Itacoatiara	1	998	1	998	UNIDADE BASICA DE SAUDE BERNARDINO DESSIMONI	1	998	1	998	1	1	1	1	3	1	1	3	1	1	1	1	1	1	2	1	1	2	1	3	3	1	2	2	1	2	1	1	1	2	2	1	1	2	1
0000009563	5606667	0009	130190	AM	Itacoatiara	1	998	1	998	UNIDADE BASICA DE SAUDE BERNARDINO DESSIMONI	1	998	1	998	1	1	1	1	1	1	1	2	1	1	1	1	1	1	2	1	1	2	2	3	3	2	998	998	998	2	2	1	1	2	2	2	1	2	2
0000009598	6004660	0027	130190	AM	Itacoatiara	1	998	1	998	UNIDADE BASICA DE SAUDE EXPEDITA HOLANDA DA SILVA	1	998	1	998	2	998	1	1	1	2	998	998	998	998	998	998	998	998	998	998	998	998	1	3	3	2	998	998	998	2	1	2	2	2	2	2	2	2	2
0000009601	6790771	0006	130190	AM	Itacoatiara	1	998	1	998	UNIDADE BASICA DE SAUDE RONDON	1	998	1	998	1	1	1	2	2	1	1	1	2	1	1	1	1	1	2	1	1	2	4	3	3	2	998	998	998	2	2	2	1	2	2	2	2	2	2
0000009628	6790801	0025	130190	AM	Itacoatiara	1	998	1	998	UNIDADE BASICA DE SAUDE JOSE ALEXANDRE IPORA	1	998	1	998	1	1	1	1	6	1	1	1	2	1	1	1	1	1	2	1	1	2	1	3	3	2	998	998	998	2	1	2	1	2	2	2	1	1	1
0000009490	2708825	0014	130190	AM	Itacoatiara	1	998	1	998	UNIDADE BASICA DE SAUDE III DE ITACOATIARA	1	998	1	998	1	1	1	1	1	1	1	1	3	1	1	1	1	1	2	1	1	2	1	3	4	2	998	998	998	2	1	2	1	2	2	2	1	2	1
0000009660	6576338	0002	130195	AM	Itamarati	1	998	1	998	UNIDADE DE SAUDE DA FAMILIA MANOEL MESSIAS DE OLIVEIRA	1	998	1	998	2	998	2	998	3	1	1	3	1	1	1	1	1	1	2	1	1	2	1	3	3	2	998	998	998	2	2	2	2	2	2	2	2	2	2
0000009709	5476755	0001	130200	AM	Itapiranga	1	998	1	998	UNIDADE BASICA DE SAUDE JOSE SMITH	1	998	1	998	1	1	1	1	2	1	1	2	3	1	1	1	1	1	2	1	1	2	1	4	2	2	998	998	998	2	1	2	2	2	2	2	2	2	1
0000009687	5476755	0004	130200	AM	Itapiranga	1	998	1	998	UNIDADE BASICA DE SAUDE JOSE SMITH	1	998	1	998	1	1	1	1	3	2	998	998	998	998	998	998	998	998	998	998	998	998	1	4	3	2	998	998	998	2	2	2	2	2	2	2	2	2	2
0000009725	5477018	0005	130200	AM	Itapiranga	1	998	1	998	UNIDADE BASICA DE SAUDE EVANILDE SOUZA DA COSTA	1	998	1	998	1	1	1	1	2	2	998	998	998	998	998	998	998	998	998	998	998	998	1	6	3	2	998	998	998	2	2	2	2	2	2	2	2	2	2
0001478168	7176325	0001	130220	AM	Juruá	1	998	1	998	UBS EDSON JACIGUARA PEREIRA	1	998	1	998	1	1	2	998	4	2	998	998	998	998	998	998	998	998	998	998	998	998	1	4	2	2	998	998	998	2	2	2	2	2	2	2	2	2	2
0001478176	7176325	0003	130220	AM	Juruá	1	998	1	998	UBS EDSON JACIGUARA PEREIRA	1	998	1	998	2	998	2	998	2	1	1	1	3	1	1	1	1	1	2	1	1	2	1	4	2	2	998	998	998	2	1	2	2	2	2	2	1	2	2
0000009903	3891194	0001	130230	AM	Jutaí	1	998	1	998	UNIDADE BASICA DE SAUDE DA FAMILIA IDALINA LASMAR	1	998	1	998	2	998	2	998	2	2	998	998	998	998	998	998	998	998	998	998	998	998	1	6	2	2	998	998	998	2	2	2	2	2	2	2	2	2	2
0000009911	2012626	0007	130240	AM	Lábrea	1	998	1	998	CENTRO DE SAUDE SEBASTIANA MAIA DE SOUZA	1	998	1	998	2	998	2	998	1	1	1	3	1	1	1	1	1	1	2	1	1	2	11	8	3	2	998	998	998	2	2	2	2	2	2	2	2	2	2
0000009997	2012642	0003	130240	AM	Lábrea	1	998	1	998	CENTRO DE SAUDE FRANCISCO FERNANDES DA SILVA CHICO BREVE	1	998	3	3	1	1	1	1	1	2	998	998	998	998	998	998	998	998	998	998	998	998	11	4	3	2	998	998	998	2	2	2	2	2	2	2	2	2	2
0000010014	3793966	0002	130240	AM	Lábrea	1	998	1	998	CENTRO DE SAUDE EDVAL VENTURA DOS SANTOS	1	998	1	998	1	1	1	1	1	2	998	998	998	998	998	998	998	998	998	998	998	998	11	8	4	2	998	998	998	2	2	1	1	2	2	2	2	2	2
0000010022	3793974	0006	130240	AM	Lábrea	1	998	1	998	CENTRO DE SAUDE RAIMUNDO DOMINGOS DE SOUZA	1	998	1	998	2	998	2	998	6	1	1	1	2	1	1	1	1	1	2	1	1	2	11	4	4	2	998	998	998	2	2	2	1	2	2	2	2	2	2
0000010049	2013134	0018	130250	AM	Manacapuru	1	998	1	998	UBSF FUNASA I	1	998	2	2	1	1	1	1	1	2	998	998	998	998	998	998	998	998	998	998	998	998	1	4	3	2	998	998	998	2	2	2	2	2	2	2	2	2	2
0000010111	2013150	0014	130250	AM	Manacapuru	1	998	1	998	UBSF FUNASA II	1	998	1	998	1	1	1	1	5	1	1	1	2	1	1	1	1	1	2	1	1	2	1	4	3	2	998	998	998	2	1	1	1	2	2	2	2	2	2
0000010138	2013169	0008	130250	AM	Manacapuru	1	998	1	998	UBSF SAO FRANCISCO	1	998	1	998	1	1	1	2	1	2	998	998	998	998	998	998	998	998	998	998	998	998	1	999	2	2	998	998	998	2	2	2	1	2	2	2	2	2	2
0000010146	2013177	0007	130250	AM	Manacapuru	1	998	1	998	UBSF ORLANDO MARTHA	1	998	1	998	1	1	1	1	1	2	998	998	998	998	998	998	998	998	998	998	998	998	1	3	2	2	998	998	998	2	2	2	2	2	2	2	2	2	2
0000010162	2013193	0011	130250	AM	Manacapuru	1	998	1	998	UBSF SANTO ANTONIO	1	998	1	998	1	1	2	998	2	1	1	1	2	1	1	1	1	1	2	1	1	2	1	3	3	2	998	998	998	2	2	2	2	2	2	2	2	2	2
0000010200	2013223	0015	130250	AM	Manacapuru	1	998	1	998	UBSF GASPAR FERNANDES	1	998	3	3	1	1	1	1	2	2	998	998	998	998	998	998	998	998	998	998	998	998	1	999	2	999	998	998	998	2	1	2	2	2	2	2	2	2	1
0000010235	2013231	0010	130250	AM	Manacapuru	1	998	1	998	UBSF NOSSA SRA DO PERPETUO SOCORRO	1	998	1	998	1	1	1	1	2	2	998	998	998	998	998	998	998	998	998	998	998	998	1	4	3	2	998	998	998	2	1	1	1	1	2	2	1	1	2
0000010294	5016398	0012	130250	AM	Manacapuru	1	998	1	998	UBSF NOEMIA MACIEL	1	998	1	998	1	1	1	1	2	1	1	1	2	1	1	1	1	1	2	1	1	2	1	1	2	2	998	998	998	2	1	1	2	2	2	2	2	2	2
0000010308	5434556	0013	130250	AM	Manacapuru	1	998	1	998	UBSF JOSE DOS SANTOS VENTURA	1	998	1	998	1	1	1	1	1	1	1	1	3	1	1	1	1	1	2	1	1	2	1	4	3	2	998	998	998	2	1	1	1	2	2	1	1	2	2
0000010073	2013142	0009	130250	AM	Manacapuru	1	998	1	998	UBSF SEBASTIANA BATISTA DE MELO	1	998	1	998	1	1	1	1	2	2	998	998	998	998	998	998	998	998	998	998	998	998	1	2	3	2	998	998	998	2	1	2	1	2	2	2	2	2	2
0000010340	5501369	0001	130255	AM	Manaquiri	1	998	1	998	UNIDADE BASIC A DE SAUDE AGASSIS VIEIRA SOUTO	1	998	1	998	2	998	2	998	1	2	998	998	998	998	998	998	998	998	998	998	998	998	1	4	3	2	998	998	998	2	1	2	1	2	2	2	1	2	1
0000010375	7137923	0004	130255	AM	Manaquiri	1	998	1	998	UBAS DR ALFREDO AUGUSTO PEREIRA CAMPOS	1	998	1	998	1	2	1	2	3	1	2	1	2	1	1	1	1	1	2	1	1	2	1	1	1	2	998	998	998	2	2	2	2	2	2	2	2	2	2
0000010391	2011778	0416	130260	AM	Manaus	1	998	1	998	UBS MORRO DA LIBERDADE	1	998	1	998	1	1	1	1	2	1	1	2	1	1	1	1	1	3	2	1	1	2	1	1	1	1	1	1	1	2	2	1	2	2	2	1	2	2	2
0000010405	2011778	0422	130260	AM	Manaus	1	998	1	998	UBS MORRO DA LIBERDADE	1	998	1	998	1	1	1	1	2	1	3	1	2	1	1	1	1	1	2	1	1	2	1	1	1	1	1	1	1	1	1	2	2	2	2	2	2	2	2
0000010383	2011778	0423	130260	AM	Manaus	1	998	1	998	UBS MORRO DA LIBERDADE	1	998	1	998	1	1	1	1	2	2	998	998	998	998	998	998	998	998	998	998	998	998	1	1	1	2	998	998	998	2	2	1	1	2	2	2	1	2	2
0000010413	2011808	0408	130260	AM	Manaus	1	998	1	998	UBS BIANCA AGUIAR DE CARVALHO	1	998	1	998	1	1	1	1	2	1	1	1	2	1	1	1	1	1	2	1	1	2	1	1	1	1	1	999	1	2	1	1	2	2	2	2	1	1	2
0000010448	2012901	0339	130260	AM	Manaus	1	998	1	998	UBS O 43	1	998	1	998	1	2	1	2	1	1	1	1	2	1	1	1	1	1	2	1	1	2	1	1	1	1	1	1	1	2	1	1	2	2	2	2	2	1	1
0000010456	2013010	0142	130260	AM	Manaus	1	998	1	998	UBS L 42	1	998	1	998	1	1	2	998	3	2	998	998	998	998	998	998	998	998	998	998	998	998	12	1	1	2	998	998	998	2	1	1	2	2	2	2	2	2	2
0000010464	2013517	0417	130260	AM	Manaus	1	998	1	998	UBS SANTA LUZIA	1	998	1	998	1	1	1	1	2	2	998	998	998	998	998	998	998	998	998	998	998	998	1	1	1	1	1	1	1	2	1	1	2	2	1	1	1	2	2
0000010480	2013843	0415	130260	AM	Manaus	1	998	1	998	UBS THEODOMIRO GARRIDO	1	998	1	998	1	1	1	2	3	1	1	2	1	1	1	1	1	1	2	1	1	2	1	1	1	1	1	1	1	2	1	1	2	2	2	2	2	1	2
0000010529	2013932	0342	130260	AM	Manaus	1	998	1	998	UBSF AMPLIADA DOM MILTON CORREA	1	998	1	998	1	1	1	1	4	1	2	2	2	1	1	1	1	1	2	1	1	2	1	1	1	1	1	1	1	2	2	1	2	2	2	2	2	1	2
0000010537	2013959	0213	130260	AM	Manaus	1	998	1	998	UBS N 13	1	998	1	998	1	1	1	1	3	1	1	1	2	1	1	1	1	2	2	1	1	2	1	1	1	1	1	1	1	2	1	1	2	2	1	1	2	1	1
0000010545	2013967	0214	130260	AM	Manaus	1	998	1	998	UBS N 14	1	998	1	998	1	1	1	1	2	2	998	998	998	998	998	998	998	998	998	998	998	998	1	1	1	1	1	1	1	2	1	1	2	2	2	2	1	2	2
0000010561	2013983	0216	130260	AM	Manaus	1	998	1	998	UBS N 16	1	998	1	998	1	1	1	1	3	1	2	1	1	1	1	1	1	1	2	1	1	2	1	1	1	1	1	1	1	1	2	1	2	2	2	2	1	2	2
0000010588	2013991	0401	130260	AM	Manaus	1	998	1	998	UBS S 01	1	998	1	998	2	998	1	2	3	2	998	998	998	998	998	998	998	998	998	998	998	998	1	1	1	1	1	1	1	2	1	1	2	2	2	2	2	2	2
0000010618	2014017	0217	130260	AM	Manaus	1	998	1	998	UBS N 17	1	998	1	998	1	1	1	1	3	2	998	998	998	998	998	998	998	998	998	998	998	998	1	1	1	1	1	1	1	2	1	1	2	2	2	2	2	1	2
0000010634	2014033	0219	130260	AM	Manaus	1	998	1	998	UBS N 19	1	998	1	998	1	1	1	1	2	1	1	1	2	1	1	1	1	1	1	1	1	2	1	1	1	2	998	998	998	2	1	1	2	2	2	2	2	1	2
0000010669	2014076	0223	130260	AM	Manaus	1	998	1	998	UBS N 23	1	998	1	998	1	1	1	1	3	1	1	2	2	1	1	1	1	1	2	1	1	2	1	1	1	1	1	1	1	2	1	1	2	2	2	2	1	1	2
0000010677	2014084	0224	130260	AM	Manaus	1	998	1	998	UBS N 24	1	998	1	998	1	1	1	2	3	1	2	1	1	1	1	1	1	1	2	1	1	2	1	1	1	1	1	1	1	2	1	1	2	2	2	2	2	2	2
0000010693	2014106	0226	130260	AM	Manaus	1	998	1	998	UBS N 26	1	998	1	998	1	1	1	1	3	1	1	2	2	1	1	1	1	1	2	1	1	2	1	1	1	1	1	1	1	2	1	1	2	2	2	2	1	1	2
0000010707	2014114	0227	130260	AM	Manaus	1	998	1	998	UBS N 27	1	998	1	998	1	1	1	1	6	2	998	998	998	998	998	998	998	998	998	998	998	998	4	1	1	999	998	998	998	999	1	1	2	2	2	2	2	2	2
0000010731	2014149	0301	130260	AM	Manaus	1	998	1	998	UBS O 01	1	998	1	998	1	1	1	1	3	1	2	1	2	1	1	1	1	1	2	1	1	2	1	1	1	1	1	1	1	2	1	1	2	2	2	2	2	1	2
0000010766	2014165	0231	130260	AM	Manaus	1	998	1	998	UBS N 31	1	998	1	998	1	1	1	1	8	1	2	2	2	1	1	1	1	1	2	1	1	2	1	1	1	1	1	1	1	2	1	1	2	2	2	2	2	2	1
0000010901	2014319	0421	130260	AM	Manaus	1	998	1	998	UBS S 21	1	998	1	998	2	998	2	998	1	1	1	2	1	1	1	1	1	1	1	1	1	2	1	1	1	1	1	1	1	2	1	1	2	2	2	2	2	2	1
0000010928	2014327	0424	130260	AM	Manaus	1	998	1	998	UBS S 24	1	998	1	998	1	1	1	1	3	1	1	1	2	1	1	1	1	1	2	1	1	2	1	1	1	1	1	1	1	2	1	1	2	2	2	2	2	2	1
0000010936	2014335	0425	130260	AM	Manaus	1	998	1	998	UBS S 25	1	998	1	998	1	1	2	998	8	1	2	1	2	1	1	1	1	1	2	1	1	2	12	1	1	1	1	2	1	2	1	1	2	2	2	2	2	2	2
0000011002	2014416	0404	130260	AM	Manaus	1	998	1	998	UBS S 04	1	998	1	998	1	1	1	1	2	2	998	998	998	998	998	998	998	998	998	998	998	998	1	1	1	1	1	999	1	2	1	1	2	2	2	2	2	2	2
0000011029	2014440	0412	130260	AM	Manaus	1	998	1	998	UBS S 12	1	998	1	998	1	1	1	1	12	1	1	2	1	1	1	1	1	1	2	1	1	2	1	1	2	2	998	998	998	2	1	1	2	2	2	2	2	1	2
0000011177	2014629	0242	130260	AM	Manaus	1	998	1	998	UBS N 42	1	998	1	998	1	1	1	1	1	1	2	1	2	1	1	1	1	1	2	1	1	2	1	1	1	1	1	1	1	1	1	1	2	2	2	2	1	1	2
0000011185	2014637	0243	130260	AM	Manaus	1	998	1	998	UBS N 43	1	998	1	998	1	1	1	1	2	1	1	1	2	1	1	1	1	1	2	1	1	1	1	1	1	999	998	998	998	2	1	1	2	2	2	2	1	2	2
0000011258	2014769	0332	130260	AM	Manaus	1	998	1	998	UBS SAO VICENTE DE PAULO	1	998	1	998	1	1	1	1	2	1	2	1	1	1	1	1	1	1	2	1	1	2	1	1	1	1	1	1	1	2	1	1	2	2	2	2	1	2	2
0000011290	2014807	0120	130260	AM	Manaus	1	998	1	998	UBSF AMPLIADA DR PLATAO ARAUJO	1	998	1	998	1	1	1	1	6	1	1	2	2	1	1	1	1	1	2	1	1	2	1	1	1	1	1	1	1	2	1	1	2	2	2	2	1	1	1
0000011355	2014882	0115	130260	AM	Manaus	1	998	1	998	UBS L 15	1	998	1	998	1	1	1	1	2	1	1	1	2	1	1	1	1	1	2	1	1	2	1	1	1	1	1	1	1	2	2	2	2	2	1	2	2	2	1
0000011371	2014904	0212	130260	AM	Manaus	1	998	1	998	UBS N 12	1	998	1	998	1	1	1	1	1	1	1	1	3	1	1	1	1	1	1	1	1	2	1	1	1	1	1	1	1	2	1	2	2	2	2	2	2	1	2
0000011401	2014920	0123	130260	AM	Manaus	1	998	1	998	UBS L 23	1	998	1	998	1	1	1	1	1	1	1	1	2	1	1	1	1	1	2	1	1	2	1	1	1	1	1	1	1	1	2	2	2	2	2	2	2	2	2
0000011444	2014955	0235	130260	AM	Manaus	1	998	1	998	UBS N 35	1	998	1	998	1	1	1	1	3	1	1	1	2	1	1	1	1	1	1	1	1	2	1	1	1	1	1	1	1	2	1	1	2	2	2	2	1	2	1
0000011495	2015013	0118	130260	AM	Manaus	1	998	1	998	UBS L 18	1	998	1	998	1	1	1	1	8	2	998	998	998	998	998	998	998	998	998	998	998	998	1	1	1	1	1	1	1	2	2	1	2	2	1	2	2	2	2
0000011525	2015056	0201	130260	AM	Manaus	1	998	1	998	UBS N 01	1	998	1	998	1	1	1	1	4	1	1	1	2	1	1	1	1	1	2	1	1	2	1	1	1	1	1	2	999	2	1	1	2	2	2	2	1	2	2
0000011568	2015072	0205	130260	AM	Manaus	1	998	1	998	UBS N 05	1	998	1	998	1	1	2	998	7	2	998	998	998	998	998	998	998	998	998	998	998	998	1	1	1	1	1	1	1	1	1	1	2	2	2	2	1	1	2
0000011622	2015137	0101	130260	AM	Manaus	1	998	1	998	UBS L 01	1	998	1	998	2	998	2	998	8	1	2	1	2	1	1	1	1	1	2	1	1	2	1	1	1	1	1	1	1	2	1	1	2	2	2	2	2	2	1
0000011711	2015307	0324	130260	AM	Manaus	1	998	1	998	UBSF AMPLIADA VILA DA PRATA	1	998	1	998	1	1	2	998	5	1	1	2	2	1	1	1	1	1	2	1	1	2	1	1	1	1	1	1	1	2	2	1	2	2	1	2	2	2	2
0000011789	2015528	0323	130260	AM	Manaus	1	998	1	998	UBS O 23	1	998	1	998	2	998	2	998	4	1	1	1	2	1	1	1	1	1	2	1	1	2	1	1	1	1	1	1	1	2	1	1	2	2	2	2	2	2	2
0000011908	2015684	0338	130260	AM	Manaus	1	998	1	998	UBS O 38	1	998	1	998	1	1	1	1	3	1	2	1	1	1	1	1	1	1	2	1	1	2	1	1	1	1	1	1	1	2	2	1	2	2	2	2	1	1	2
0000011959	2015730	0307	130260	AM	Manaus	1	998	1	998	UBS O 07	1	998	1	998	1	1	1	1	4	2	998	998	998	998	998	998	998	998	998	998	998	998	1	1	1	1	1	1	2	1	1	1	2	2	2	2	2	2	2
0000012025	2015862	0318	130260	AM	Manaus	1	998	1	998	UBS O 18	1	998	1	998	1	1	1	1	1	1	1	3	1	1	1	1	1	1	2	1	1	2	1	1	1	1	1	1	1	2	2	1	2	2	1	1	2	1	1
0000012092	2015951	0433	130260	AM	Manaus	1	998	1	998	UBS S 33	1	998	1	998	1	1	1	1	8	2	998	998	998	998	998	998	998	998	998	998	998	998	1	1	1	1	1	1	1	2	2	2	2	2	2	2	2	2	2
0000012211	2016109	0538	130260	AM	Manaus	1	998	1	998	PSR NOSSA SENHORA DE FATIMA	1	998	1	998	1	1	1	1	4	2	998	998	998	998	998	998	998	998	998	998	998	998	1	3	2	2	998	998	998	2	1	1	2	2	2	2	1	2	2
0000012238	2016117	0535	130260	AM	Manaus	1	998	1	998	PSR NOSSA SENHORA DO LIVRAMENTO	1	998	1	998	1	1	1	1	4	1	2	2	1	1	1	1	1	1	2	1	1	2	1	3	2	2	998	998	998	2	1	1	2	2	1	1	1	1	2
0000012262	2016745	0319	130260	AM	Manaus	1	998	1	998	UBS O 19	1	998	1	998	1	1	1	1	5	2	998	998	998	998	998	998	998	998	998	998	998	998	1	1	1	1	1	1	1	2	1	2	2	2	2	1	2	1	1
0000012289	2016990	0143	130260	AM	Manaus	1	998	1	998	UBS L 25	1	998	1	998	1	1	1	1	4	1	1	2	1	1	1	1	1	1	2	1	1	2	1	1	1	1	1	1	2	1	1	1	2	2	1	2	1	1	2
0000012297	2017059	0102	130260	AM	Manaus	1	998	1	998	UBS DR JOSE AVELINO PEREIRA	1	998	1	998	2	998	1	2	8	2	998	998	998	998	998	998	998	998	998	998	998	998	1	1	1	1	1	1	1	2	1	1	2	2	2	2	2	1	2
0000012319	2017091	0230	130260	AM	Manaus	1	998	1	998	UBS N 30	1	998	1	998	2	998	2	998	1	1	1	1	2	1	1	1	1	1	2	1	1	2	2	1	1	1	1	1	1	2	1	1	2	2	2	2	2	2	2
0000012335	3808807	0536	130260	AM	Manaus	1	998	1	998	PSR SAO PEDRO	1	998	1	998	1	1	1	1	2	1	1	1	2	1	1	1	1	1	2	1	1	2	1	1	1	1	1	1	1	1	1	1	2	2	2	2	1	1	1
0000012378	5046149	0248	130260	AM	Manaus	1	998	1	998	UBS N 48	1	998	1	998	2	998	2	998	1	1	1	1	2	1	1	1	1	1	2	1	1	2	1	1	1	1	1	1	1	2	1	1	2	2	2	2	2	2	2
0000012408	5613094	0112	130260	AM	Manaus	1	998	1	998	UBSF AMPLIADA DR SILAS DE OLIVEIRA SANTOS	1	998	1	998	1	1	1	1	1	1	1	1	1	1	1	1	1	1	1	1	1	2	1	1	1	1	1	999	1	2	1	1	2	2	2	2	1	1	2
0000012394	5613094	0138	130260	AM	Manaus	1	998	1	998	UBSF AMPLIADA DR SILAS DE OLIVEIRA SANTOS	1	998	1	998	1	1	1	1	1	1	1	2	3	1	1	1	1	1	2	1	1	2	1	1	1	1	1	1	1	999	2	2	2	2	2	2	2	1	2
0000012459	5882664	0139	130260	AM	Manaus	1	998	1	998	UBSF AMPLIADA ENFERMEIRA JOSEPHINA DE MELLO	1	998	1	998	1	1	1	1	1	2	998	998	998	998	998	998	998	998	998	998	998	998	1	1	1	1	1	1	1	2	1	1	2	2	2	2	1	1	2
0000012432	5882664	0140	130260	AM	Manaus	1	998	1	998	UBSF AMPLIADA ENFERMEIRA JOSEPHINA DE MELLO	1	998	1	998	1	1	1	1	1	1	1	1	2	1	1	1	1	1	1	1	1	2	1	1	1	1	1	1	1	2	2	1	2	2	2	2	2	1	2
0000012440	5882664	0141	130260	AM	Manaus	1	998	1	998	UBSF AMPLIADA ENFERMEIRA JOSEPHINA DE MELLO	1	998	1	998	1	1	1	1	5	1	1	1	2	1	1	1	1	1	1	1	1	2	1	1	1	1	1	1	1	2	1	1	1	2	2	1	1	1	2
0000012513	6795196	0247	130260	AM	Manaus	1	998	1	998	UBS N 47	1	998	1	998	1	1	1	1	3	2	998	998	998	998	998	998	998	998	998	998	998	998	1	1	1	1	1	1	1	2	1	1	2	2	2	2	2	2	2
0000012556	6825613	0345	130260	AM	Manaus	1	998	1	998	UBS O 45	1	998	1	998	1	1	1	1	3	2	998	998	998	998	998	998	998	998	998	998	998	998	1	1	1	1	2	2	2	2	2	1	2	2	2	2	2	2	2
0000012564	6905579	0202	130260	AM	Manaus	1	998	1	998	UBS N 02	1	998	1	998	2	998	2	998	1	1	1	2	3	1	1	1	1	1	2	1	1	2	1	1	1	1	1	1	1	2	1	1	2	2	1	1	1	1	2
0000012572	6925243	0250	130260	AM	Manaus	1	998	1	998	UBS N 50	1	998	1	998	1	1	1	1	3	1	2	1	2	1	1	1	1	1	2	1	1	2	1	1	1	1	1	1	1	1	1	1	2	2	2	2	1	1	1
0000012580	7035470	0221	130260	AM	Manaus	1	998	1	998	UBS N 21	1	998	1	998	1	1	1	1	2	1	1	1	2	1	1	1	1	1	2	1	1	2	1	1	1	1	1	999	1	2	1	1	2	2	2	2	2	1	2
0000012599	7096372	0252	130260	AM	Manaus	1	998	1	998	UBS N 52	1	998	1	998	1	1	1	1	3	1	1	1	2	1	1	1	1	1	2	1	1	2	1	1	1	1	1	1	1	2	1	1	2	2	2	2	1	2	2
0000012602	7096380	0253	130260	AM	Manaus	1	998	1	998	UBS N 53	1	998	1	998	1	1	1	1	1	1	1	2	1	1	1	1	1	1	2	1	1	2	1	1	1	1	1	1	1	2	1	1	2	2	2	2	2	1	2
0000012610	7163282	0346	130260	AM	Manaus	1	998	1	998	UBS O 46	1	998	1	998	1	1	2	998	1	1	1	1	2	1	1	1	3	1	2	1	1	2	1	1	1	1	1	1	1	2	2	2	2	2	2	2	2	2	2
0000012629	7172133	0255	130260	AM	Manaus	1	998	1	998	UBS N 55	1	998	1	998	1	1	1	1	2	1	1	2	1	1	1	1	1	1	2	1	1	2	1	1	1	1	1	1	1	999	1	1	2	2	2	2	2	2	2
0000012637	7207786	0249	130260	AM	Manaus	1	998	1	998	UBS N 49	1	998	1	998	1	1	1	1	1	2	998	998	998	998	998	998	998	998	998	998	998	998	1	1	1	999	998	998	998	2	1	1	2	2	2	2	1	1	2
0000012653	7212194	0256	130260	AM	Manaus	1	998	1	998	UBS N 56	1	998	1	998	1	1	1	1	2	1	1	2	1	1	1	1	1	1	2	1	1	2	1	1	1	1	1	1	999	2	1	1	2	2	2	2	2	2	2
0001472461	7238177	0146	130260	AM	Manaus	1	998	1	998	UBS L 46	1	998	1	998	2	998	2	998	2	1	1	1	2	1	1	1	1	1	1	1	1	2	1	1	1	1	1	1	1	1	1	1	2	2	2	1	1	2	2
0000011231	2014769	0335	130260	AM	Manaus	1	998	1	998	UBS SAO VICENTE DE PAULO	1	998	1	998	1	1	1	1	2	1	2	1	1	1	1	1	1	1	2	1	1	2	1	1	1	1	1	1	1	2	1	1	2	2	1	2	2	2	2
0000012661	2708833	0002	130270	AM	Manicoré	1	998	1	998	POLICLINICA JOAO PEREIRA DE OLIVEIRA	1	998	1	998	2	998	2	998	2	1	1	1	3	1	1	1	1	1	2	1	1	2	1	3	2	2	998	998	998	2	2	2	2	2	2	1	1	1	1
0000012696	2708841	0030	130270	AM	Manicoré	1	998	1	998	CENTRO DE SAUDE LOURIVAL DIAS DE SOUZA	1	998	1	998	2	998	2	998	1	2	998	998	998	998	998	998	998	998	998	998	998	998	1	3	3	2	998	998	998	2	1	1	1	2	2	2	1	2	2
0000012726	2708868	0003	130270	AM	Manicoré	1	998	1	998	POLICLINICA JOAO PEREIRA DE OLIVEIRA	1	998	3	1	2	998	2	998	4	2	998	998	998	998	998	998	998	998	998	998	998	998	1	3	3	2	998	998	998	2	2	2	2	2	2	2	2	2	2
0000012734	2708868	0004	130270	AM	Manicoré	1	998	1	998	CENTRO DE SAUDE MAE LAURINDA	1	998	1	998	1	2	1	2	2	1	1	1	3	1	1	1	1	1	2	1	1	2	1	4	3	2	998	998	998	2	2	2	2	2	2	2	2	2	2
0000012750	6904424	0010	130270	AM	Manicoré	1	998	1	998	LUCY MARQUES CAVALCANTE	1	998	1	998	2	998	2	998	1	1	1	2	2	1	1	1	1	1	2	1	1	2	1	4	3	2	998	998	998	2	1	1	2	2	2	2	1	2	2
0000012807	2017482	0001	130280	AM	Maraã	1	998	1	998	CENTRO DE SAUDE BENEDITO G RAMOS	1	998	1	998	1	1	2	998	2	2	998	998	998	998	998	998	998	998	998	998	998	998	1	4	2	2	998	998	998	1	1	1	1	2	1	1	1	2	2
0000012874	2019477	0004	130290	AM	Maués	1	998	1	998	CENTRO DE SAUDE JORGE DE ALMEIDA BRITO	1	998	1	998	2	998	2	998	1	2	998	998	998	998	998	998	998	998	998	998	998	998	1	3	2	2	998	998	998	2	2	2	2	2	2	2	2	2	2
0000012866	2019477	0007	130290	AM	Maués	1	998	1	998	CENTRO DE SAUDE JORGE DE ALMEIDA BRITO	1	998	3	1	2	998	2	998	1	2	998	998	998	998	998	998	998	998	998	998	998	998	1	4	2	2	998	998	998	2	2	2	2	2	2	2	2	2	2
0000012904	2019485	0003	130290	AM	Maués	1	998	1	998	CENTRO DE SAUDE CECILIA DE OLIVEIRA SOUZA	1	998	1	998	2	998	2	998	2	1	1	1	2	1	1	1	1	1	2	1	1	2	1	3	3	2	998	998	998	2	2	2	1	2	2	2	2	2	2
0000012882	2019485	0011	130290	AM	Maués	1	998	1	998	CENTRO DE SAUDE CECILIA DE OLIVEIRA SOUZA	1	998	1	998	2	998	2	998	7	1	1	1	3	1	1	1	1	1	2	1	1	2	1	3	2	2	998	998	998	2	2	2	2	2	2	2	2	2	2
0000012939	2019493	0002	130290	AM	Maués	1	998	1	998	CENTRO DE SAUDE II	1	998	1	998	2	998	2	998	5	1	1	1	2	1	1	1	1	1	2	1	1	2	1	3	2	2	998	998	998	2	1	2	2	2	2	2	1	2	2
0000012947	2019493	0008	130290	AM	Maués	1	998	1	998	CENTRO DE SAUDE II	1	998	1	998	2	998	2	998	6	1	1	1	3	1	1	1	1	1	2	1	1	2	1	1	1	2	998	998	998	2	1	2	1	2	2	2	2	2	2
0000012971	2019507	0006	130290	AM	Maués	1	998	1	998	CENTRO DE SAUDE MARIO FONSECA	1	998	1	998	2	998	2	998	6	1	1	1	2	1	1	1	1	1	2	1	1	2	1	1	1	2	998	998	998	2	1	1	1	2	2	2	1	2	2
0000013013	3647218	0001	130290	AM	Maués	1	998	1	998	CENTRO DE SAUDE VI	1	998	1	998	2	998	2	998	1	1	1	1	2	1	1	1	1	1	2	1	1	2	2	3	2	2	998	998	998	1	1	1	2	2	2	2	2	2	2
0000012963	2019507	0012	130290	AM	Maués	1	998	1	998	CENTRO DE SAUDE MARIO FONSECA	1	998	1	998	2	998	2	998	5	1	1	1	3	1	1	1	1	1	2	1	1	2	1	3	2	2	998	998	998	1	1	1	1	1	2	2	1	2	2
0000012998	2019515	0009	130290	AM	Maués	1	998	1	998	CENTRO DE SAUDE SANTA LUZIA	1	998	3	3	2	998	2	998	1	2	998	998	998	998	998	998	998	998	998	998	998	998	1	1	1	2	998	998	998	2	1	2	1	2	2	2	1	2	2
0000013048	2016508	0018	130300	AM	Nhamundá	1	998	1	998	POSTO DE SAUDE MUNICIPAL NOSSA SENHORA ASSUNCAO	1	998	1	998	2	998	2	998	2	2	998	998	998	998	998	998	998	998	998	998	998	998	2	4	3	2	998	998	998	2	2	2	2	2	2	2	2	2	2
0000013056	2016532	0019	130300	AM	Nhamundá	1	998	1	998	POSTO DE SAUDE MUNICIPAL JOSE EVANGELISTA	1	998	1	998	2	998	2	998	3	1	3	1	2	1	1	1	1	1	2	1	1	2	2	4	3	2	998	998	998	2	1	2	1	2	1	1	1	1	2
0000013269	5376610	0001	130320	AM	Novo Airão	1	998	1	998	UBS DR JOSE EURIPEDES PEREIRA JUNIOR	1	998	1	998	2	998	2	998	1	2	998	998	998	998	998	998	998	998	998	998	998	998	1	1	1	2	998	998	998	2	2	2	2	2	2	2	2	2	2
0000013277	5376629	0002	130320	AM	Novo Airão	1	998	1	998	UBS DRA IVONE PRZEPIORKA	1	998	1	998	2	998	2	998	2	1	2	2	2	1	1	1	1	1	2	1	1	2	1	1	1	2	998	998	998	2	2	2	2	2	2	2	2	2	2
0000013447	2016818	0012	130340	AM	Parintins	1	998	1	998	CENTRO DE SAUDE WALDIR VIANA	1	998	1	998	1	1	1	1	1	1	1	1	3	1	1	1	1	1	2	1	1	2	1	4	3	2	998	998	998	2	1	1	2	1	2	2	2	1	1
0000013455	2016818	0014	130340	AM	Parintins	1	998	1	998	CENTRO DE SAUDE WALDIR VIANA	1	998	1	998	2	998	2	998	2	2	998	998	998	998	998	998	998	998	998	998	998	998	1	4	3	2	998	998	998	2	1	2	1	1	2	2	1	2	1
0000013498	2016826	0009	130340	AM	Parintins	1	998	1	998	CENTRO DE SAUDE DARLINDA RIBEIRO	1	998	1	998	1	1	1	1	4	2	998	998	998	998	998	998	998	998	998	998	998	998	1	6	2	2	998	998	998	2	1	2	2	1	2	2	1	2	2
0000013560	2016877	0016	130340	AM	Parintins	1	998	1	998	CENTRO DE SAUDE IRMAO FRANCISCO GALIANNI	1	998	1	998	1	1	1	1	1	1	1	1	3	1	1	1	1	1	2	1	1	2	1	3	3	2	998	998	998	2	1	2	1	1	2	2	1	2	1
0000013552	2016877	0019	130340	AM	Parintins	1	998	1	998	CENTRO DE SAUDE IRMAO FRANCISCO GALIANNI	1	998	1	998	2	998	2	998	2	1	1	1	2	1	1	1	1	1	2	1	1	2	1	4	3	2	998	998	998	2	2	1	2	1	2	2	2	2	1
0000013668	5602041	0015	130340	AM	Parintins	1	998	1	998	UNIDADE BASICA DE SAUDE DA FAMILIA TIA LEO	1	998	1	998	2	998	2	998	1	2	998	998	998	998	998	998	998	998	998	998	998	998	1	1	2	2	998	998	998	2	1	2	2	2	2	2	2	2	2
0000013757	2013339	0001	130353	AM	Presidente Figueiredo	1	998	1	998	UBSF AIDA BARRONCAS	1	998	1	998	1	1	1	1	1	2	998	998	998	998	998	998	998	998	998	998	998	998	1	3	2	2	998	998	998	2	1	2	2	2	2	2	2	2	2
0000013803	2017946	0002	130353	AM	Presidente Figueiredo	1	998	1	998	UBSF OSVALDO GOMES DE OLIVEIRA	1	998	1	998	1	1	1	1	2	1	1	2	1	1	1	1	1	1	2	1	1	2	1	3	2	999	998	998	998	2	1	1	1	2	2	1	1	2	2
0000013811	2017970	0005	130353	AM	Presidente Figueiredo	1	998	1	998	UBSF FRANCISCO XAVIER DA SILVA	1	998	1	998	1	1	1	1	1	2	998	998	998	998	998	998	998	998	998	998	998	998	1	3	2	2	998	998	998	2	2	2	2	2	2	2	2	2	2
0000013854	6853811	0010	130353	AM	Presidente Figueiredo	1	998	1	998	UBSF GALO DA SERRA	1	998	1	998	1	1	1	1	5	1	1	1	2	1	1	1	1	1	2	1	1	2	4	6	2	2	998	998	998	1	1	2	1	2	2	2	1	1	2
0000013862	8006954	0006	130353	AM	Presidente Figueiredo	1	998	1	998	CENTRO DE SAUDE DE BALBINA	1	998	1	998	1	1	1	1	3	2	998	998	998	998	998	998	998	998	998	998	998	998	1	3	2	2	998	998	998	2	1	1	2	2	2	2	2	2	2
0000013870	2016575	0003	130356	AM	Rio Preto da Eva	1	998	1	998	UNIDADE BASICA DE SAUDE MANOEL RUMAO	1	998	1	998	1	1	1	1	1	2	998	998	998	998	998	998	998	998	998	998	998	998	1	999	3	2	998	998	998	2	2	2	2	2	2	2	2	2	2
0000013897	3321541	0002	130356	AM	Rio Preto da Eva	1	998	1	998	UNIDADE BASICA DE SAUDE NOSSA SENHORA APARECIDA	1	998	1	998	2	998	1	2	1	1	1	1	3	1	1	1	1	1	2	1	1	2	1	4	3	2	998	998	998	2	2	2	2	2	2	2	2	2	2
0000013919	4004493	0010	130356	AM	Rio Preto da Eva	1	998	1	998	UNIDADE BASICA DE SAUDE DR HAMILTON CIDADE	1	998	1	998	1	1	1	1	2	1	1	1	2	1	1	1	1	1	2	1	1	2	1	3	3	2	998	998	998	2	1	2	2	2	2	2	2	2	2
0000013900	4004493	0008	130356	AM	Rio Preto da Eva	1	998	1	998	UNIDADE BASICA DE SAUDE DR HAMILTON CIDADE	1	998	1	998	1	1	1	1	9	2	998	998	998	998	998	998	998	998	998	998	998	998	1	3	2	2	998	998	998	2	2	2	2	2	2	2	2	2	2
0000013994	5077265	0009	130356	AM	Rio Preto da Eva	1	998	1	998	UNIDADE BASICA DE SAUDE D MARIA DE LOURDES AZEVEDO DOS SANT	1	998	1	998	1	1	1	1	1	1	1	1	2	1	1	1	1	1	2	1	1	2	1	3	3	2	998	998	998	2	1	2	2	2	2	2	2	2	2
0000014001	6224105	0006	130356	AM	Rio Preto da Eva	1	998	1	998	UNIDADE BASICA DE SAUDE EDNAIDE LOPES DA COSTA	1	998	2	3	1	1	1	1	1	2	998	998	998	998	998	998	998	998	998	998	998	998	1	3	3	2	998	998	998	2	1	2	2	2	2	2	2	2	2
0000014044	3818683	0001	130360	AM	Santa Isabel do Rio Negro	1	998	1	998	POSTO DE SAUDE MUNICIPAL TAPURUQUARA	1	998	1	998	2	998	2	998	9	2	998	998	998	998	998	998	998	998	998	998	998	998	1	3	3	2	998	998	998	2	2	2	2	2	2	2	2	2	2
0000014036	3818683	0002	130360	AM	Santa Isabel do Rio Negro	1	998	1	998	POSTO DE SAUDE MUNICIPAL TAPURUQUARA	1	998	1	998	1	1	1	1	2	2	998	998	998	998	998	998	998	998	998	998	998	998	1	3	3	2	998	998	998	2	2	2	1	2	2	2	2	2	2
0000014168	2018187	0007	130370	AM	Santo Antônio do Içá	1	998	1	998	CENTRO DE SAUDE SANTO ANTONIO DO ICA	1	998	1	998	2	998	2	998	1	1	1	1	3	1	1	1	1	1	2	1	1	2	2	4	3	2	998	998	998	2	2	2	2	2	2	2	1	2	2
0000014192	3020371	0011	130380	AM	São Gabriel da Cachoeira	1	998	1	998	ESTRATEGIA SAUDE DA FAMILIA DR ALBINO COUTO	1	998	3	1	1	2	1	2	2	2	998	998	998	998	998	998	998	998	998	998	998	998	1	4	2	2	998	998	998	2	2	2	2	2	2	2	2	2	2
0000014230	3020401	0010	130380	AM	São Gabriel da Cachoeira	1	998	1	998	ESTRATEGIA SAUDE DA FAMILIA DO DABARU	1	998	1	998	1	1	2	998	1	2	998	998	998	998	998	998	998	998	998	998	998	998	1	3	3	2	998	998	998	2	2	2	2	2	2	2	2	2	2
0000014265	3441784	0013	130380	AM	São Gabriel da Cachoeira	1	998	1	998	ESTRATEGIA SAUDE DA FAMILIA DR GERALDO SIQUEIRA	1	998	1	998	1	1	2	998	2	1	1	1	3	1	1	1	1	1	2	1	1	2	1	8	3	2	998	998	998	2	1	2	2	2	2	2	2	2	2
0000014184	3020371	0008	130380	AM	São Gabriel da Cachoeira	1	998	1	998	ESTRATEGIA SAUDE DA FAMILIA DR ALBINO COUTO	1	998	1	998	1	1	2	998	2	2	998	998	998	998	998	998	998	998	998	998	998	998	1	3	3	2	998	998	998	2	2	2	2	2	2	2	2	2	2
0000014257	3020401	0009	130380	AM	São Gabriel da Cachoeira	1	998	1	998	ESTRATEGIA SAUDE DA FAMILIA DO DABARU	1	998	3	3	1	1	2	998	1	2	998	998	998	998	998	998	998	998	998	998	998	998	1	3	2	2	998	998	998	2	2	2	2	2	2	2	2	2	2
0000014273	3441784	0007	130380	AM	São Gabriel da Cachoeira	1	998	1	998	ESTRATEGIA SAUDE DA FAMILIA DR GERALDO SIQUEIRA	1	998	1	998	1	1	2	998	6	1	1	1	3	1	1	1	1	1	2	1	1	2	1	3	2	2	998	998	998	2	2	2	2	2	1	1	2	2	2
0000014311	3441741	0001	130390	AM	São Paulo de Olivença	1	998	1	998	UNIDADE BASICA DE SAUDE SANTA TEREZINHA	1	998	1	998	2	998	2	998	1	1	1	1	3	1	1	1	1	1	2	1	1	2	2	4	3	2	998	998	998	2	2	2	2	2	2	2	2	2	2
0000014354	6687113	0003	130390	AM	São Paulo de Olivença	1	998	1	998	UNIDADE BASICA DE SAUDE DE SAO JOAO	1	998	1	998	1	1	2	998	2	1	1	1	3	1	1	1	1	1	2	1	1	2	2	4	3	2	998	998	998	1	1	2	1	2	2	1	2	2	2
0000014400	3037150	0002	130395	AM	São Sebastião do Uatumã	1	998	1	998	UNIDADE BASICA DE SAUDE ALTAIR FERNANDES	1	998	1	998	1	1	1	1	6	2	998	998	998	998	998	998	998	998	998	998	998	998	1	4	3	2	998	998	998	2	2	2	2	2	2	2	2	2	2
0000014419	3037169	0001	130395	AM	São Sebastião do Uatumã	1	998	1	998	UNIDADE BASICA DE SAUDE DEOLINDA FERNANDES	1	998	1	998	1	1	1	1	2	2	998	998	998	998	998	998	998	998	998	998	998	998	1	4	4	2	998	998	998	2	2	2	2	2	2	2	2	2	2
0000014435	3037177	0003	130395	AM	São Sebastião do Uatumã	1	998	1	998	UNIDADE BASICA DE SAUDE ALVARO BRAGA	1	998	1	998	1	1	1	1	2	1	1	1	2	1	1	1	1	1	2	1	1	2	1	4	3	2	998	998	998	999	1	2	2	2	2	2	2	2	2
0000014443	2018594	0008	130400	AM	Silves	1	998	1	998	UNIDADE BASICA DE SAUDE DA FAMILIA ZOLIMA GARCIA	1	998	1	998	2	998	2	998	1	1	1	1	3	1	1	1	1	1	2	1	1	2	1	4	3	2	998	998	998	2	1	2	2	2	2	2	2	2	2
0000014451	2018594	0010	130400	AM	Silves	1	998	1	998	UNIDADE BASICA DE SAUDE DA FAMILIA ZOLIMA GARCIA	1	998	1	998	2	998	2	998	2	2	998	998	998	998	998	998	998	998	998	998	998	998	2	4	3	2	998	998	998	2	1	2	2	2	2	2	1	2	2
0000014591	3413926	0001	130406	AM	Tabatinga	1	998	1	998	CENTRO DE SAUDE DO BAIRRO SAO FRANCISCO	1	998	1	998	1	1	1	1	2	1	1	2	1	1	1	1	1	1	2	1	1	2	1	4	3	2	998	998	998	2	2	2	2	2	2	2	2	2	1
0000014583	3413926	0012	130406	AM	Tabatinga	1	998	1	998	CENTRO DE SAUDE DO BAIRRO SAO FRANCISCO	1	998	1	998	1	1	1	1	2	2	998	998	998	998	998	998	998	998	998	998	998	998	1	3	2	2	998	998	998	2	1	1	1	2	2	2	2	2	1
0000014613	6657206	0011	130406	AM	Tabatinga	1	998	1	998	CENTRO DE SAUDE DO BAIRRO BRILHANTE	1	998	1	998	1	1	1	1	6	1	1	2	1	1	1	1	1	1	2	1	1	2	1	3	2	2	998	998	998	2	1	1	1	2	2	2	1	2	1
0000014664	2012561	0002	130410	AM	Tapauá	1	998	1	998	UNIDADE BASICA DA FAMILIA DO ACAI	1	998	1	998	2	998	2	998	2	2	998	998	998	998	998	998	998	998	998	998	998	998	1	4	3	2	998	998	998	2	2	2	2	2	2	2	2	2	2
0000014672	2012588	0001	130410	AM	Tapauá	1	998	1	998	UNIDADE BASICA DA FAMILIA DO SAO JOAO	1	998	1	998	2	998	2	998	2	1	1	1	3	1	1	1	1	1	2	1	1	2	1	4	4	2	998	998	998	2	2	2	2	2	2	2	2	2	2
0000014680	2012596	0003	130410	AM	Tapauá	1	998	1	998	POSTO DE SAUDE DA ENSEADA	1	998	1	998	2	998	2	998	1	1	1	1	2	1	1	1	1	1	2	1	1	2	1	3	3	2	998	998	998	2	1	2	1	2	2	2	2	2	2
0000014702	3180891	0005	130410	AM	Tapauá	1	998	1	998	UNIDADE BASICA DA FAMILIA DO BEABA	1	998	1	998	2	998	2	998	1	1	1	1	3	1	1	1	1	1	2	1	1	2	1	3	3	2	998	998	998	2	1	1	1	2	2	2	1	2	1
0000014796	3581659	0011	130420	AM	Tefé	1	998	1	998	CENTRO DE SAUDE ROSSINI BARBOSA LIMA	1	998	1	998	2	998	2	998	1	2	998	998	998	998	998	998	998	998	998	998	998	998	1	4	3	2	998	998	998	2	2	2	2	2	2	2	2	2	2
0000014877	3581799	0001	130420	AM	Tefé	1	998	1	998	CENTRO DE SAUDE DRA MAIRA FACHINI	1	998	1	998	1	2	1	2	1	2	998	998	998	998	998	998	998	998	998	998	998	998	1	4	3	2	998	998	998	2	2	2	2	2	2	2	2	2	2
0000015040	7064438	0001	130426	AM	Uarini	1	998	1	998	UBSF CEZAR AUGUSTO PINEDO	1	998	1	998	1	1	1	1	2	2	998	998	998	998	998	998	998	998	998	998	998	998	1	4	3	2	998	998	998	2	1	2	1	2	2	2	1	2	2
0000015075	3453944	0001	130430	AM	Urucará	1	998	1	998	UNIDADE BASICA DE SAUDE MUNDINHA MENDONCA	1	998	1	998	2	998	2	998	2	2	998	998	998	998	998	998	998	998	998	998	998	998	1	4	3	2	998	998	998	2	2	2	2	2	2	2	2	2	2
0000015083	3524957	0002	130430	AM	Urucará	1	998	1	998	UNIDADE BASICA DE SAUDE PASTOR CLINTON	1	998	1	998	1	1	2	998	1	1	1	2	2	1	1	1	1	1	2	1	1	2	1	6	3	2	998	998	998	2	2	2	2	2	2	2	2	2	2
0000015105	4004868	0003	130430	AM	Urucará	1	998	1	998	CENTRO DE SAUDE JUDITE TORRES DA CUNHA	1	998	1	998	1	2	2	998	2	2	998	998	998	998	998	998	998	998	998	998	998	998	1	4	3	2	998	998	998	2	2	2	2	2	2	2	1	1	1
0000015091	4004868	0004	130430	AM	Urucará	1	998	1	998	CENTRO DE SAUDE JUDITE TORRES DA CUNHA	1	998	1	998	2	998	2	998	2	2	998	998	998	998	998	998	998	998	998	998	998	998	1	4	3	2	998	998	998	2	2	2	2	2	2	2	2	2	1
0000015121	3005364	0001	130440	AM	Urucurituba	1	998	1	998	CENTRO DE SAUDE DOMINGAS ROLIM MOURAO	1	998	1	998	1	1	1	1	5	1	1	1	2	1	1	1	1	1	2	1	1	2	2	3	2	2	998	998	998	2	2	2	1	2	2	2	2	2	2
0000015156	3619990	0003	130440	AM	Urucurituba	1	998	1	998	POSTO DE SAUDE AUGUSTO MONTENEGRO	1	998	1	998	1	1	1	1	2	2	998	998	998	998	998	998	998	998	998	998	998	998	2	3	3	999	998	998	998	2	2	2	1	2	2	2	2	2	2
0000015164	3620026	0006	130440	AM	Urucurituba	1	998	1	998	POSTO DE SAUDE RAUL ALVES	1	998	1	998	1	1	1	1	1	1	1	1	3	1	1	1	2	1	2	1	1	2	1	3	3	2	998	998	998	2	2	2	2	2	2	2	2	2	2
0000015199	7057202	0008	130440	AM	Urucurituba	2	0002	1	998	POSTO DE SAUDE GERSON KETTLE	1	998	1	998	1	1	1	1	2	2	998	998	998	998	998	998	998	998	998	998	998	998	2	3	2	2	998	998	998	2	1	2	2	2	2	2	2	2	2
0000033669	6630227	0002	160010	AP	Amapá	1	998	1	998	PM APA UBS PIQUIA	1	998	1	998	1	1	1	1	2	1	1	1	2	1	1	1	1	1	2	1	1	2	1	3	3	2	998	998	998	1	1	1	2	2	2	2	2	2	2
0000033707	5850606	0001	160015	AP	Pedra Branca do Amapari	1	998	1	998	PMPBA UBS PEDRA BRANCA DO AMAPARI	1	998	1	998	2	998	2	998	2	1	1	1	3	1	1	1	1	1	2	1	1	2	1	3	3	2	998	998	998	2	2	2	2	2	2	2	2	2	2
0000033731	5213053	0002	160020	AP	Calçoene	1	998	1	998	PMC UBS DR JOSE RIBAMAR CAVALCANTE	1	998	1	998	1	1	1	1	5	1	1	1	3	1	1	1	1	1	2	1	1	2	1	3	2	2	998	998	998	2	2	2	2	2	2	2	2	2	2
0000033766	5213118	0003	160020	AP	Calçoene	1	998	1	998	PMC POSTO MUNICIPAL DE SAUDE DO LORENCO	1	998	1	998	1	1	1	1	1	2	998	998	998	998	998	998	998	998	998	998	998	998	1	4	3	2	998	998	998	2	2	2	2	2	2	2	1	2	2
0000033774	2021021	0001	160021	AP	Cutias	1	998	1	998	PM CUT UBS AMERICO COELHO PEREIRA	1	998	1	998	1	1	1	2	8	2	998	998	998	998	998	998	998	998	998	998	998	998	1	3	3	2	998	998	998	2	2	2	2	2	2	2	2	2	2
0000033782	2021021	0002	160021	AP	Cutias	1	998	1	998	PM CUT UBS AMERICO COELHO PEREIRA	1	998	1	998	1	1	1	2	3	2	998	998	998	998	998	998	998	998	998	998	998	998	1	4	3	2	998	998	998	2	2	2	2	2	2	2	2	2	2
0000033820	2021293	0001	160025	AP	Itaubal	1	998	1	998	PM ITA UB SAUDE DE ITAUBAL	1	998	1	998	1	2	1	2	4	1	2	1	2	1	1	1	1	1	2	1	1	2	1	3	2	2	998	998	998	2	1	2	2	2	2	2	2	2	2
0000033871	2020157	0009	160027	AP	Laranjal do Jari	1	998	1	998	PMLAJ UBS CENTRO	1	998	1	998	1	1	1	1	8	1	1	1	2	1	1	1	1	1	2	1	1	2	1	4	4	2	998	998	998	2	2	2	2	2	2	2	2	2	2
0000033863	2020157	0010	160027	AP	Laranjal do Jari	1	998	1	998	PMLAJ UBS CENTRO	1	998	1	998	1	1	1	1	4	2	998	998	998	998	998	998	998	998	998	998	998	998	1	4	4	2	998	998	998	2	1	1	2	2	2	2	2	2	2
0000033960	4006496	0007	160027	AP	Laranjal do Jari	1	998	1	998	PMLAJ UBS DR LELIO SILVA	1	998	1	998	1	1	1	1	3	1	1	1	3	1	1	1	1	1	2	1	1	2	1	3	3	2	998	998	998	2	2	2	2	2	2	2	2	2	2
0000033987	5213142	0012	160027	AP	Laranjal do Jari	1	998	1	998	PMLAJ UBS CASTANHEIRA	1	998	1	998	1	2	1	2	3	1	1	1	3	1	1	1	1	1	2	1	1	2	1	3	2	999	998	998	998	2	2	2	2	2	2	2	2	2	2
0000033979	5213142	0013	160027	AP	Laranjal do Jari	1	998	1	998	PMLAJ UBS CASTANHEIRA	1	998	1	998	1	2	1	2	5	1	1	2	2	1	1	1	1	1	2	1	1	2	1	3	2	2	998	998	998	2	1	2	2	2	2	2	1	2	2
0000034029	2019876	0040	160030	AP	Macapá	1	998	1	998	PMM U B S VILA PROGR DO BAILIQUE	1	998	1	998	2	998	1	2	7	1	1	1	3	2	1	1	1	1	2	1	1	2	1	4	2	2	998	998	998	2	2	2	2	2	2	2	1	2	2
0000034142	2020580	0023	160030	AP	Macapá	1	998	1	998	PMM U B S DR RUBIM B ARONOVITCH	1	998	1	998	1	1	1	1	6	1	1	1	2	1	1	1	1	1	1	1	1	2	1	4	4	2	998	998	998	2	1	1	2	2	2	2	1	1	1
0000034150	2020580	0039	160030	AP	Macapá	1	998	1	998	PMM U B S DR RUBIM B ARONOVITCH	1	998	1	998	1	1	1	2	3	2	998	998	998	998	998	998	998	998	998	998	998	998	1	3	3	2	998	998	998	2	2	2	2	2	2	2	2	2	1
0000034134	2020580	0059	160030	AP	Macapá	1	998	1	998	PMM U B S DR RUBIM B ARONOVITCH	1	998	1	998	1	1	1	1	5	1	1	1	2	1	1	1	1	1	2	1	1	2	1	3	3	2	998	998	998	2	2	1	2	2	2	2	1	2	1
0000034320	2020696	0007	160030	AP	Macapá	1	998	1	998	PMM U B S DAS PEDRINHAS	1	998	1	998	2	998	2	998	5	1	1	1	2	1	1	1	1	1	2	1	1	2	1	4	2	2	998	998	998	2	2	1	2	2	2	2	1	2	2
0000034371	2020696	0024	160030	AP	Macapá	1	998	1	998	PMM U B S DAS PEDRINHAS	1	998	1	998	2	998	2	998	2	1	1	1	2	1	1	1	1	1	1	1	1	2	1	2	2	2	998	998	998	2	1	1	2	2	2	2	1	2	1
0000034339	2020696	0063	160030	AP	Macapá	1	998	1	998	PMM U B S DAS PEDRINHAS	1	998	1	998	1	1	1	1	3	1	1	1	2	1	1	1	1	1	1	1	1	2	1	4	3	2	998	998	998	2	1	2	2	2	2	2	1	2	2
0000034533	2021056	0006	160030	AP	Macapá	1	998	1	998	PMM U B S RD HOZANAN DE SOUZA	1	998	1	998	1	1	1	1	2	1	1	1	3	1	1	1	1	1	2	1	1	1	1	3	2	2	998	998	998	2	1	2	2	2	2	2	2	2	2
0000034568	2021056	0065	160030	AP	Macapá	1	998	1	998	PMM U B S RD HOZANAN DE SOUZA	1	998	1	998	1	1	1	1	3	1	3	1	3	1	1	1	1	1	2	1	1	2	1	4	3	999	998	998	998	2	1	1	2	2	2	2	2	2	2
0000034630	2021196	0025	160030	AP	Macapá	1	998	1	998	PMM U B S PEDRO BARROS MONTEIRO	1	998	1	998	1	1	1	1	1	2	998	998	998	998	998	998	998	998	998	998	998	998	1	6	3	2	998	998	998	2	1	2	2	2	2	2	2	2	2
0000034649	2021196	0064	160030	AP	Macapá	1	998	1	998	PMM U B S PEDRO BARROS MONTEIRO	1	998	1	998	1	1	1	1	5	1	1	1	2	1	1	1	1	1	1	1	1	2	1	8	2	2	998	998	998	2	1	1	2	2	2	2	1	2	1
0000034703	2021358	0015	160030	AP	Macapá	1	998	1	998	PMM U B S DOS CONGOS	1	998	1	998	1	1	1	1	5	1	2	2	2	1	1	1	1	1	2	1	1	2	12	1	2	2	998	998	998	2	2	1	2	2	2	1	2	2	2
0000034738	2021366	0014	160030	AP	Macapá	1	998	1	998	PMM U B S CONCEICAO R MOITA	1	998	1	998	2	998	2	998	3	1	1	1	2	1	1	1	1	1	1	1	1	2	1	3	2	2	998	998	998	2	2	2	2	2	2	2	2	2	1
0000034770	2021366	0017	160030	AP	Macapá	1	998	1	998	PMM U B S CONCEICAO R MOITA	1	998	1	998	2	998	2	998	3	1	1	1	2	1	1	2	1	1	1	1	1	2	1	4	3	2	998	998	998	2	2	2	2	2	2	2	1	2	2
0000034762	2021366	0074	160030	AP	Macapá	1	998	1	998	PMM U B S CONCEICAO R MOITA	1	998	1	998	2	998	2	998	5	1	1	1	2	1	1	1	1	1	2	1	1	2	1	4	4	2	998	998	998	2	1	1	2	2	2	1	1	2	1
0000034797	2021374	0018	160030	AP	Macapá	1	998	1	998	PMM U B S PERPETUO SOCORRO	1	998	1	998	2	998	2	998	5	1	1	1	2	1	1	1	1	1	1	1	1	2	1	3	3	2	998	998	998	2	1	2	2	2	2	2	2	2	2
0000034789	2021374	0035	160030	AP	Macapá	1	998	1	998	PMM U B S PERPETUO SOCORRO	1	998	1	998	2	998	2	998	5	2	998	998	998	998	998	998	998	998	998	998	998	998	1	2	3	2	998	998	998	2	2	2	2	2	2	2	1	2	2
0000034819	2021374	0067	160030	AP	Macapá	1	998	1	998	PMM U B S PERPETUO SOCORRO	1	998	1	998	2	998	2	998	2	2	998	998	998	998	998	998	998	998	998	998	998	998	1	3	3	2	998	998	998	2	1	2	2	2	2	2	2	2	2
0000034878	3011240	0010	160030	AP	Macapá	1	998	1	998	PMM U B S CORACAO	1	998	1	998	2	998	2	998	3	1	1	1	2	1	1	1	1	1	2	1	1	2	1	3	3	2	998	998	998	2	1	1	2	2	2	2	2	2	2
0000034886	3011305	0073	160030	AP	Macapá	1	998	1	998	PMM U B S L B FONTOURA	1	998	1	998	1	1	1	1	5	1	3	1	3	1	1	1	1	1	2	1	1	2	1	4	3	2	998	998	998	2	2	1	2	2	2	2	2	2	2
0000034975	6585604	0011	160030	AP	Macapá	1	998	1	998	PMM UBS MARABAIXO	1	998	1	998	2	998	1	1	3	2	998	998	998	998	998	998	998	998	998	998	998	998	1	3	3	2	998	998	998	2	1	2	2	2	2	2	2	2	2
0000034983	6585604	0066	160030	AP	Macapá	1	998	1	998	PMM UBS MARABAIXO	1	998	1	998	1	1	2	998	4	1	1	1	2	1	1	1	1	1	2	1	1	2	1	3	2	2	998	998	998	2	2	1	2	2	2	1	1	2	1
0000035041	2020262	0001	160040	AP	Mazagão	1	998	1	998	PM MZG UBS DR CID SANTANA	1	998	1	998	1	1	1	1	1	1	1	1	3	1	1	1	1	1	2	1	1	1	1	3	3	2	998	998	998	2	2	2	2	2	2	2	2	2	2
0000035068	2020289	0003	160040	AP	Mazagão	1	998	1	998	PM MZG UBS DR SILAS SALGADO	1	998	1	998	1	1	1	1	1	1	1	2	1	1	1	1	1	1	1	1	1	2	1	3	3	2	998	998	998	2	2	2	2	2	2	2	2	2	2
0000035076	2022249	0004	160040	AP	Mazagão	1	998	1	998	PM MZG UBS DO MAZAGAO VELHO	1	998	1	998	1	1	1	1	1	1	1	1	2	1	1	1	1	1	2	1	1	2	1	3	3	2	998	998	998	2	2	2	2	2	2	2	2	2	2
0000035084	6057594	0007	160040	AP	Mazagão	1	998	1	998	PM MZG UBS ADAUTO BASILO	1	998	1	998	1	1	1	1	9	1	3	3	1	1	1	1	1	1	2	1	1	2	1	3	3	2	998	998	998	2	2	2	2	2	2	2	2	2	2
0000035092	2021455	0001	160050	AP	Oiapoque	1	998	1	998	PMOPQ UBS DO PLANALTO	1	998	1	998	2	998	2	998	6	2	998	998	998	998	998	998	998	998	998	998	998	998	1	3	4	2	998	998	998	2	1	2	2	2	2	2	2	2	2
0000035114	5312590	0002	160050	AP	Oiapoque	1	998	1	998	PMOPQ UBS NOVA ESPERANCA	1	998	1	998	2	998	2	998	1	1	2	1	3	1	1	1	1	1	1	1	1	2	1	3	4	2	998	998	998	2	2	2	2	2	2	2	2	2	2
0000035130	5312604	0005	160050	AP	Oiapoque	1	998	1	998	PMOPQ UBS DO INFRAERO	1	998	1	998	2	998	2	998	7	1	1	1	2	1	1	1	1	1	2	1	1	2	1	1	1	1	1	2	1	2	2	2	2	2	2	2	2	2	2
0000035165	2021641	0001	160053	AP	Porto Grande	1	998	1	998	PMPG UBS JOSE LUIZ GOMES BARRETO	1	998	1	998	1	1	1	2	1	1	1	1	3	1	1	1	1	1	2	1	1	2	1	3	3	2	998	998	998	999	2	2	2	2	2	2	2	2	2
0000035211	2020726	0001	160055	AP	Pracuúba	1	998	1	998	PMP UNIDADE BASICA DE SAUDE DE PRACUUBA	1	998	1	998	1	2	2	998	1	1	1	1	2	1	1	1	1	1	2	1	1	2	1	4	3	2	998	998	998	2	1	2	2	2	2	2	1	2	2
0000035262	2020823	0023	160060	AP	Santana	1	998	1	998	PM STN PS ILHA DE SANTANA	1	998	1	998	1	1	1	1	1	1	1	3	2	1	1	1	1	1	2	1	1	2	1	3	4	2	998	998	998	2	1	2	2	2	2	2	1	2	2
0000035297	2020912	0032	160060	AP	Santana	1	998	1	998	PM STN UBS AREA PORTUARIA	1	998	1	998	1	1	1	1	4	1	1	1	2	1	1	1	1	1	2	1	1	2	1	999	2	2	998	998	998	2	1	1	2	2	2	2	1	1	2
0000035343	2020920	0029	160060	AP	Santana	1	998	1	998	PM STN UBS ANTONIO SERIEIRO	1	998	1	998	1	1	1	1	2	1	1	1	2	1	1	1	1	1	2	1	1	2	1	4	3	2	998	998	998	2	2	2	2	2	2	2	2	2	2
0000035386	2020947	0026	160060	AP	Santana	1	998	1	998	PM STN POLICLINICA DR ALBERTO LIMA	1	998	1	998	1	2	1	2	1	2	998	998	998	998	998	998	998	998	998	998	998	998	1	8	3	2	998	998	998	2	2	2	2	2	2	2	2	2	2
0000035521	2020998	0028	160060	AP	Santana	1	998	1	998	PM STN MBS DA FAMILIA ELESBAO	1	998	1	998	1	1	1	1	1	2	998	998	998	998	998	998	998	998	998	998	998	998	1	4	3	2	998	998	998	2	2	1	2	2	2	1	2	2	2
0000035548	2021013	0004	160060	AP	Santana	1	998	1	998	PM STN UBS DR IACY ALCANTARA	1	998	1	998	1	1	1	1	5	1	1	2	2	1	1	1	1	1	2	1	1	2	1	8	3	2	998	998	998	2	1	1	2	2	2	2	2	2	2
0000035629	2020092	0003	160080	AP	Vitória do Jari	1	998	1	998	PMVJ UBS CIDADE LIVRE	1	998	1	998	1	2	1	2	1	1	2	2	2	1	1	2	1	1	2	1	1	2	1	3	3	2	998	998	998	2	1	2	2	2	2	2	1	2	2
0000178845	2304260	0004	290020	BA	Abaré	1	998	1	998	UNIDADE DE SAUDE DA FAMILIA IRMA DULCE	1	998	1	998	1	1	1	1	1	1	1	1	3	1	1	1	1	1	2	1	1	2	1	4	3	2	998	998	998	2	2	2	2	2	2	2	2	2	2
0000178853	2304279	0003	290020	BA	Abaré	1	998	1	998	UNIDADE DE SAUDE DA FAMILIA JOSINO SOARES DA SILVA	1	998	1	998	1	1	1	1	4	1	1	1	2	1	1	1	1	1	2	1	1	2	1	1	1	2	998	998	998	1	1	1	2	2	1	1	1	1	2
0000178888	3438449	0006	290020	BA	Abaré	1	998	1	998	UNIDADE DE SAUDE DA FAMILIA UMBUZEIRO	1	998	1	998	1	1	1	1	3	1	1	2	1	1	1	1	1	1	2	1	1	2	1	1	1	2	998	998	998	2	2	2	1	2	2	2	2	2	2
0000178896	3438465	0002	290020	BA	Abaré	1	998	1	998	UNIDADE DE SAUDE DA FAMILIA SAO FRANCISCO	1	998	1	998	1	1	1	1	6	2	998	998	998	998	998	998	998	998	998	998	998	998	1	1	1	2	998	998	998	2	1	2	2	2	2	2	2	2	2
0000178918	3438511	0005	290020	BA	Abaré	1	998	1	998	UNIDADE DE SAUDE DA FAMILIA SANTO ANTONIO	1	998	1	998	1	1	1	1	1	1	1	1	3	1	1	1	1	1	2	1	1	2	12	4	3	2	998	998	998	2	1	1	1	2	2	2	1	2	2
0000178926	3438554	0001	290020	BA	Abaré	1	998	1	998	UNIDADE DE SAUDE DA FAMILIA NOSSA SENHORA APARECIDA	1	998	1	998	1	1	1	1	9	2	998	998	998	998	998	998	998	998	998	998	998	998	1	1	1	2	998	998	998	2	2	2	1	2	2	2	1	2	2
0000178934	6410138	0008	290020	BA	Abaré	1	998	1	998	UNIDADE DE SAUDE DA FAMILIA SAO JOSE	1	998	1	998	1	1	1	1	1	1	1	3	3	1	1	1	1	1	2	1	1	2	1	4	4	2	998	998	998	2	1	1	2	2	1	1	2	2	1
0000178942	3029522	0003	290030	BA	Acajutiba	1	998	1	998	UNIDADE DE SAUDE DA FAMILIA DE MARAMBAIA	1	998	1	998	1	1	1	1	2	1	1	1	3	1	1	1	1	1	2	1	1	2	1	3	2	2	998	998	998	2	2	2	2	2	2	2	2	2	2
0000178969	5310806	0005	290030	BA	Acajutiba	1	998	1	998	UNIDADE DE SAUDE DA FAMILIA DA SEDE	1	998	1	998	1	1	1	1	1	2	998	998	998	998	998	998	998	998	998	998	998	998	1	3	2	2	998	998	998	1	1	1	1	2	2	1	1	2	2
0000179086	2600862	0001	290040	BA	Água Fria	1	998	1	998	CENTRO DE SAUDE DE AGUA FRIA	1	998	1	998	1	1	1	1	2	1	1	1	3	1	1	1	1	1	2	1	1	2	1	1	1	2	998	998	998	2	1	1	1	2	2	2	1	2	2
0000179094	2600870	0002	290040	BA	Água Fria	1	998	1	998	UNIDADE DE SAUDE DA FAMILIA DE CATANA NOVO	1	998	3	3	1	1	1	1	1	2	998	998	998	998	998	998	998	998	998	998	998	998	1	1	1	2	998	998	998	2	2	2	2	2	2	2	2	2	2
0000179159	4021207	0005	290050	BA	Érico Cardoso	1	998	1	998	UNIDADE DE SAUDE DA FAMILIA DE BARRA	1	998	1	998	1	1	2	998	1	2	998	998	998	998	998	998	998	998	998	998	998	998	11	4	3	2	998	998	998	2	2	2	2	2	2	2	2	2	2
0000179167	4021215	0004	290050	BA	Érico Cardoso	1	998	1	998	UNIDADE DE SAUDE DA FAMILIA DE ABADIA	1	998	1	998	1	1	2	998	6	1	3	1	1	1	1	1	1	1	2	1	1	2	11	3	3	2	998	998	998	2	2	2	2	2	1	2	2	1	2
0000179191	6512720	0002	290050	BA	Érico Cardoso	1	998	1	998	UNIDADE DE SAUDE DA FAMILIA SEDE II	1	998	1	998	1	1	1	2	1	1	1	1	3	1	1	1	1	1	2	1	1	2	1	6	3	2	998	998	998	2	2	2	2	2	2	2	2	2	2
0000179221	2487195	0014	290070	BA	Alagoinhas	1	998	1	998	UNIDADE DE SAUDE DA FAMILIA RENOVACAO AVENIDA SILVA	1	998	1	998	2	998	1	2	9	1	1	2	1	1	1	1	1	1	2	1	1	2	1	1	1	1	1	2	2	2	2	2	2	2	2	2	2	2	2
0000179248	2487209	0015	290070	BA	Alagoinhas	1	998	1	998	UNIDADE DE SAUDE DA FAMILIA SANTA TEREZINHA	1	998	1	998	1	1	2	998	6	1	1	1	2	1	1	1	1	1	2	1	1	2	1	1	1	1	1	999	2	1	1	1	1	2	2	2	2	2	2
0000179310	2487314	0012	290070	BA	Alagoinhas	1	998	1	998	UNIDADE DE SAUDE DA FAMILIA SAO CRISTOVAO	1	998	1	998	1	1	1	2	10	1	2	2	1	1	1	1	1	1	2	1	1	2	1	3	2	2	998	998	998	2	1	1	2	2	2	1	1	2	1
0000179329	2487330	0018	290070	BA	Alagoinhas	1	998	1	998	UNIDADE DE SAUDE DA FAMILIA URBIS III	1	998	1	998	1	1	1	1	10	1	2	1	1	1	1	1	1	1	2	1	1	2	1	4	2	2	998	998	998	2	1	1	2	2	2	2	2	2	2
0000179426	2508346	0006	290070	BA	Alagoinhas	1	998	1	998	UNIDADE DE SAUDE DA FAMILIA SAUIPE	1	998	1	998	1	2	1	2	3	2	998	998	998	998	998	998	998	998	998	998	998	998	1	4	3	2	998	998	998	2	1	2	2	2	2	2	2	2	2
0000179434	2508354	0002	290070	BA	Alagoinhas	1	998	1	998	UNIDADE DE SAUDE DA FAMILIA RIACHO DA GUIA	1	998	1	998	1	1	2	998	5	1	2	2	2	1	1	1	1	1	2	1	1	2	1	4	2	2	998	998	998	2	1	1	2	2	2	2	1	2	2
0000179493	3742245	0027	290070	BA	Alagoinhas	1	998	1	998	UNIDADE DE SAUDE DA FAMILIA JARDIM PETROLAR	1	998	1	998	1	1	1	2	7	1	2	2	1	1	1	1	1	1	2	1	1	2	1	4	2	2	998	998	998	2	1	1	1	2	2	2	1	2	2
0000179582	2304384	0006	290080	BA	Alcobaça	1	998	1	998	PSF POUSO ALEGRE	1	998	3	1	1	1	1	1	2	1	1	1	2	1	1	1	1	1	2	1	1	2	1	3	2	2	998	998	998	2	2	2	2	2	2	2	2	2	2
0000179590	2304414	0003	290080	BA	Alcobaça	1	998	1	998	PSF TAQUARI	1	998	1	998	1	1	1	1	1	2	998	998	998	998	998	998	998	998	998	998	998	998	1	1	1	2	998	998	998	2	1	2	2	2	2	2	1	2	2
0000179612	2304457	0001	290080	BA	Alcobaça	1	998	1	998	PSF SEDE 01	1	998	1	998	1	1	1	2	2	1	1	1	2	1	1	1	1	1	2	1	1	2	1	3	3	2	998	998	998	2	1	1	2	2	2	2	2	2	2
0000179639	2304465	0002	290080	BA	Alcobaça	1	998	1	998	PSF SEDE 02	1	998	1	998	1	1	1	1	2	2	998	998	998	998	998	998	998	998	998	998	998	998	1	3	3	2	998	998	998	2	1	2	2	2	2	2	1	2	2
0000179647	2304864	0007	290080	BA	Alcobaça	1	998	1	998	PSF CANTA GALO	1	998	1	998	1	1	1	1	2	1	1	1	3	1	1	1	1	1	2	1	1	2	1	3	3	2	998	998	998	2	1	2	2	2	2	2	1	2	1
0000179663	2772574	0009	290080	BA	Alcobaça	1	998	1	998	PSF CAXANGA	1	998	1	998	1	1	1	2	6	2	998	998	998	998	998	998	998	998	998	998	998	998	1	3	2	2	998	998	998	2	1	2	2	2	2	2	2	2	2
0000179671	2772582	0008	290080	BA	Alcobaça	1	998	1	998	PSF SEDE 08	1	998	1	998	1	1	1	2	5	1	1	1	2	1	1	1	1	1	2	1	1	2	1	3	4	2	998	998	998	2	2	2	2	2	2	2	2	2	2
0000179698	2304481	0001	290090	BA	Almadina	1	998	1	998	USF ANTONIO SOARES LOPES	1	998	1	998	1	2	1	2	2	1	1	1	2	1	1	1	1	1	2	1	1	2	1	999	4	2	998	998	998	2	2	2	2	2	2	2	2	2	2
0000179701	2304503	0002	290090	BA	Almadina	1	998	1	998	USF AVANI LAUDANO	1	998	1	998	1	1	1	1	2	1	1	2	2	1	1	1	1	1	2	1	1	2	12	4	2	2	998	998	998	2	2	2	2	2	2	2	2	2	2
0000179744	2414260	0005	290100	BA	Amargosa	1	998	1	998	UNIDADE DE SAUDE DA FAMILIA CATIARA	1	998	1	998	1	1	1	1	4	2	998	998	998	998	998	998	998	998	998	998	998	998	12	4	4	2	998	998	998	1	1	2	1	2	2	2	2	2	2
0000179752	2414279	0008	290100	BA	Amargosa	1	998	1	998	UNIDADE DE SAUDE DA FAMILIA SUCUPIRA	1	998	1	998	1	1	1	1	1	2	998	998	998	998	998	998	998	998	998	998	998	998	1	4	4	2	998	998	998	2	1	1	1	2	2	2	1	2	2
0000179760	2414287	0009	290100	BA	Amargosa	1	998	1	998	UNIDADE DE SAUDE DA FAMILIA CORTA MAO	1	998	1	998	1	1	1	1	1	1	1	1	2	1	1	1	1	1	2	1	1	2	1	4	4	2	998	998	998	2	1	2	2	2	2	2	1	2	2
0000179779	2414295	0003	290100	BA	Amargosa	1	998	1	998	UNIDADE DE SAUDE DA FAMILIA SANTA RITA	1	998	1	998	1	1	1	1	8	1	1	2	2	1	1	1	1	1	1	1	1	2	1	1	1	1	999	999	999	1	1	1	2	2	1	1	1	2	1
0000179787	2414309	0007	290100	BA	Amargosa	1	998	1	998	UNIDADE DE SAUDE DA FAMILIA DIOGENES SAMPAIO	1	998	1	998	1	1	1	1	1	2	998	998	998	998	998	998	998	998	998	998	998	998	12	4	4	2	998	998	998	1	2	1	2	2	2	2	1	2	2
0000179795	2523485	0010	290100	BA	Amargosa	1	998	1	998	UNIDADE DE SAUDE DA FAMILIA JAQUEIRA	1	998	1	998	1	1	1	1	1	2	998	998	998	998	998	998	998	998	998	998	998	998	1	3	4	2	998	998	998	2	2	2	2	2	2	2	1	2	2
0000179809	3884317	0011	290100	BA	Amargosa	1	998	1	998	UNIDADE DE SAUDE DA FAMILIA SAO ROQUE	1	998	1	998	1	1	1	1	3	2	998	998	998	998	998	998	998	998	998	998	998	998	1	4	2	999	998	998	998	2	1	2	1	2	1	2	1	1	1
0000179817	5437318	0012	290100	BA	Amargosa	1	998	1	998	UNIDADE DE SAUDE DA FAMILIA JEQUITIBA	1	998	1	998	1	1	1	1	1	1	1	1	3	1	1	1	1	1	1	1	1	2	1	4	2	2	998	998	998	2	1	2	1	2	1	2	2	2	2
0000179825	6642713	0002	290100	BA	Amargosa	1	998	1	998	USF CATIARA ESPACO VERDE	1	998	1	998	1	1	1	1	2	1	2	1	2	1	1	1	1	1	2	1	1	2	5	4	1	1	1	1	1	1	2	1	2	2	1	1	1	2	2
0000179841	2771543	0007	290110	BA	Amélia Rodrigues	1	998	1	998	USF DE SAO BENTO	1	998	1	998	1	1	1	1	4	1	2	1	2	2	1	1	1	1	2	1	1	2	1	2	3	2	998	998	998	1	1	1	1	2	2	2	2	2	2
0000179868	2771748	0002	290110	BA	Amélia Rodrigues	1	998	1	998	USF ITAPICURU A	1	998	1	998	1	1	1	1	8	2	998	998	998	998	998	998	998	998	998	998	998	998	11	4	4	2	998	998	998	2	1	2	1	2	1	2	1	2	1
0000179876	2772388	0003	290110	BA	Amélia Rodrigues	1	998	1	998	USF ITAPICURU B	1	998	1	998	1	1	1	1	1	1	1	1	3	1	1	1	1	1	2	1	1	2	11	4	3	2	998	998	998	2	1	1	2	2	2	2	1	2	2
0000179884	3027031	0005	290110	BA	Amélia Rodrigues	1	998	1	998	USF CELINA BRITTO	1	998	1	998	1	1	1	1	6	1	1	1	3	1	1	1	1	1	2	1	1	2	11	4	3	2	998	998	998	2	1	1	2	2	2	2	1	2	2
0000179892	3161757	0006	290110	BA	Amélia Rodrigues	1	998	1	998	USF DE MATA DE ALIANCA	1	998	1	998	1	1	1	2	2	1	1	1	3	1	1	1	1	1	2	1	1	2	11	6	3	2	998	998	998	2	2	1	2	2	2	2	2	2	2
0000179906	3507939	0004	290110	BA	Amélia Rodrigues	1	998	1	998	USF DO CAMPO ALEGRE	1	998	1	998	1	1	1	1	3	1	1	1	3	1	1	1	1	1	2	1	1	2	11	7	3	2	998	998	998	2	2	2	2	2	2	2	1	2	2
0000179914	6369456	0008	290110	BA	Amélia Rodrigues	1	998	1	998	USF MARIA LIBANIA DE JESUS	1	998	1	998	1	1	1	1	3	2	998	998	998	998	998	998	998	998	998	998	998	998	11	4	3	999	998	998	998	2	1	2	2	2	2	2	2	2	2
0000180009	2649861	0007	290120	BA	Anagé	1	998	1	998	USF JOSE TEIXEIRA DOS SANTOS	1	998	1	998	1	1	1	1	1	2	998	998	998	998	998	998	998	998	998	998	998	998	1	6	4	2	998	998	998	1	1	2	1	2	2	2	1	2	2
0000180084	3000583	0002	290130	BA	Andaraí	1	998	1	998	UNIDADE DE SAUDA FAMILIA MAE ISAURA	1	998	1	998	1	2	1	1	2	1	1	1	2	3	1	1	1	1	2	1	1	2	1	4	3	2	998	998	998	2	2	2	2	2	2	2	1	2	2
0000180122	6321089	0005	290130	BA	Andaraí	1	998	1	998	UNIDADE DE SAUDE DA FAMILIA FORCA DA UNIAO	1	998	1	998	1	1	1	1	5	2	998	998	998	998	998	998	998	998	998	998	998	998	4	1	1	2	998	998	998	2	2	1	2	2	2	2	1	2	2
0000180130	3029980	0003	290135	BA	Andorinha	1	998	1	998	POSTO MEDICO VILA PEIXE	1	998	1	998	1	1	1	2	1	1	2	1	3	1	1	1	1	1	2	1	1	1	1	4	2	2	998	998	998	2	1	2	2	2	2	2	1	2	2
0000180173	5086329	0006	290135	BA	Andorinha	1	998	1	998	UNIDADE DE SAUDE DA FAMILIA DE RIACHO SECO	1	998	1	998	1	1	1	1	2	2	998	998	998	998	998	998	998	998	998	998	998	998	1	4	2	2	998	998	998	2	1	2	2	2	2	2	1	2	2
0000180181	5088275	0005	290135	BA	Andorinha	1	998	1	998	UNIDADE DE SAUDE DA FAMILIA DE MEDRADO	1	998	1	998	1	1	1	1	2	1	1	1	3	1	1	1	1	1	2	1	1	2	1	4	2	2	998	998	998	2	1	1	2	2	2	2	1	2	2
0000180211	3017036	0002	290140	BA	Angical	1	998	1	998	UNIDADE DE SAUDE DA FAMILIA DE MISSAO DO ARICOBE	1	998	1	998	2	998	2	998	7	2	998	998	998	998	998	998	998	998	998	998	998	998	1	1	1	2	998	998	998	2	2	2	2	2	2	2	2	2	2
0000180238	5776503	0003	290140	BA	Angical	1	998	1	998	UNIDADE DE SAUDE DA FAMILIA DO NOVO ANGICAL	1	998	1	998	2	998	2	998	7	1	1	1	2	1	1	1	1	1	2	1	1	2	1	1	1	1	2	2	2	2	2	2	2	2	2	2	2	2	2
0000180254	2800462	0002	290150	BA	Anguera	1	998	1	998	PSF DE SAUDE DE GUARIBAS	1	998	1	998	1	1	1	2	1	1	2	1	1	1	1	1	1	1	2	1	1	2	1	3	4	2	998	998	998	2	1	1	2	2	1	2	2	2	2
0000180262	6795889	0001	290150	BA	Anguera	1	998	1	998	USF MANUEL GALDINO FILHO	1	998	1	998	1	2	1	2	3	1	1	1	3	1	1	1	1	1	2	1	1	2	1	3	4	2	998	998	998	2	1	2	2	2	2	2	1	2	2
0000180335	3001547	0005	290170	BA	Antônio Cardoso	1	998	1	998	USF ANGELO MARIO DE CARVALHO E SILVA	1	998	1	998	1	1	1	2	10	1	1	1	2	1	1	1	1	1	2	1	1	2	1	1	2	2	998	998	998	2	2	1	2	2	2	2	2	2	2
0000180343	3001628	0010	290170	BA	Antônio Cardoso	1	998	1	998	USF OLAVO LOBO	1	998	1	998	1	1	1	2	4	1	1	1	2	1	1	1	1	1	2	1	1	2	11	7	3	2	998	998	998	2	2	2	2	2	2	2	2	2	2
0000180378	5411521	0001	290170	BA	Antônio Cardoso	1	998	1	998	PSF SEDE	1	998	1	998	1	1	1	1	2	1	1	1	2	1	1	1	1	1	2	1	1	2	11	8	3	2	998	998	998	2	1	1	2	2	2	2	1	2	2
0000180386	6007414	0002	290170	BA	Antônio Cardoso	1	998	1	998	USF OLEIRO	1	998	1	998	1	1	1	1	6	2	998	998	998	998	998	998	998	998	998	998	998	998	11	4	3	2	998	998	998	2	2	1	2	2	2	2	1	2	2
0000180408	4021673	0003	290180	BA	Antônio Gonçalves	1	998	1	998	USF DE ANTONIO GONCALVES BOA VISTA	1	998	1	998	1	1	1	1	7	2	998	998	998	998	998	998	998	998	998	998	998	998	1	4	3	2	998	998	998	2	1	2	2	2	2	2	2	2	1
0000180459	4021738	0002	290190	BA	Aporá	1	998	1	998	UBS ITAMIRA	1	998	1	998	1	1	1	2	1	1	1	1	2	1	1	1	1	1	2	1	1	2	1	4	3	2	998	998	998	2	1	2	2	2	2	2	1	2	2
0000180467	4021746	0001	290190	BA	Aporá	1	998	1	998	UBS DE APORA	1	998	1	998	1	1	1	2	2	2	998	998	998	998	998	998	998	998	998	998	998	998	1	6	3	2	998	998	998	2	1	2	1	2	1	2	2	2	2
0000180505	3942155	0003	290195	BA	Apuarema	1	998	1	998	USF ANIZIA DOMINGAS	1	998	1	998	1	1	2	998	1	1	1	1	3	1	1	1	1	1	2	1	1	2	1	3	3	2	998	998	998	2	1	2	1	2	2	2	1	2	2
0000180572	3354644	0004	290200	BA	Aracatu	1	998	1	998	UNIDADE DE SAUDE DA FAMILIA DA PEDRA	1	998	1	998	1	1	1	1	1	2	998	998	998	998	998	998	998	998	998	998	998	998	11	4	3	2	998	998	998	2	2	2	2	2	2	2	2	2	2
0000180580	3354660	0005	290200	BA	Aracatu	1	998	1	998	UNIDADE DE SAUDE DA FAMILIA POV PIABANHA	1	998	1	998	1	1	1	1	2	1	1	1	3	1	1	1	1	1	2	1	1	2	11	4	3	2	998	998	998	2	1	2	2	2	2	2	1	2	2
0000180599	3354679	0006	290200	BA	Aracatu	1	998	1	998	UNIDADE DE SAUDE DA FAMILIA DO CAETANO	1	998	1	998	1	1	1	1	2	1	1	1	3	1	1	1	1	1	2	1	1	2	11	4	4	1	1	1	2	2	1	1	1	2	2	1	1	2	2
0000180602	5406269	0007	290200	BA	Aracatu	1	998	1	998	UNIDADE DE SAUDE DA FAMILIA DE PARIS DO MATIAS	1	998	1	998	1	1	1	1	1	2	998	998	998	998	998	998	998	998	998	998	998	998	999	4	3	2	998	998	998	2	1	2	2	2	2	2	1	2	2
0000180629	5896096	0002	290205	BA	Araças	1	998	1	998	UNIDADE DE SAUDE DA FAMILIA DE FLORESTA	1	998	1	998	2	998	2	998	2	1	1	1	2	1	1	1	1	1	2	1	1	2	1	4	3	2	998	998	998	2	2	2	2	2	2	2	1	2	2
0000180637	6401163	0004	290205	BA	Araças	1	998	1	998	UNIDADE DE SAUDE DA FAMILIA AUREA OLIVEIRA DE CARVALHO	1	998	2	3	2	998	2	998	2	2	998	998	998	998	998	998	998	998	998	998	998	998	1	4	2	2	998	998	998	2	2	2	2	2	2	2	2	2	2
0000180653	6401171	0003	290205	BA	Araças	1	998	1	998	UNIDADE DE SAUDE DA FAMILIA ADEMAR NASCIMENTO NILO	1	998	3	3	2	998	2	998	1	2	998	998	998	998	998	998	998	998	998	998	998	998	1	4	3	2	998	998	998	2	1	2	2	2	2	2	2	2	2
0000180718	2304716	0010	290210	BA	Araci	1	998	1	998	UNIDADE DE SAUDE DA FAMILIA JOAO VIEIRA	1	998	3	3	2	998	2	998	1	2	998	998	998	998	998	998	998	998	998	998	998	998	1	6	3	2	998	998	998	2	2	2	2	2	2	2	2	2	2
0000180785	4021835	0011	290210	BA	Araci	1	998	1	998	UNIDADE DE SAUDE DA FAMILIA BARREIRA	1	998	3	1	1	2	2	998	1	2	998	998	998	998	998	998	998	998	998	998	998	998	1	1	1	2	998	998	998	2	2	2	2	2	2	2	2	2	2
0000180793	4021843	0008	290210	BA	Araci	1	998	1	998	UNIDADE DE SAUDE DA FAMILIA TAPUIO	1	998	1	998	2	998	2	998	2	1	1	1	3	1	1	1	1	1	2	1	1	2	1	1	1	2	998	998	998	2	2	2	2	2	2	2	2	2	2
0000180882	3470938	0004	290220	BA	Aramari	1	998	1	998	UNIDADE DE SAUDE DA FAMILIA SEDE II	1	998	1	998	1	2	1	2	1	1	1	1	2	1	1	1	1	1	2	1	1	2	1	1	1	2	998	998	998	2	2	2	2	2	2	2	2	2	2
0000180890	3742288	0001	290225	BA	Arataca	1	998	1	998	UNIDADE DE SAUDE DA FAMILIA ARATACA I	1	998	1	998	1	1	1	1	1	1	1	1	3	1	1	1	1	1	2	1	1	2	1	4	2	2	998	998	998	2	1	2	1	2	1	2	1	2	2
0000180904	3742296	0002	290225	BA	Arataca	1	998	1	998	UNIDADE DE SAUDE DA FAMILIA ARATACA II	1	998	1	998	1	1	1	1	2	1	1	1	3	1	1	1	1	1	2	1	1	2	1	3	2	2	998	998	998	2	2	2	2	2	2	2	1	2	2
0000180947	2771764	0002	290230	BA	Aratuípe	1	998	1	998	UNIDADE DE SAUDE DA FAMILIA DE MARAGOJIPINHO	1	998	1	998	2	998	2	998	1	2	998	998	998	998	998	998	998	998	998	998	998	998	12	3	3	2	998	998	998	2	2	2	2	2	2	2	2	2	2
0000180963	5166667	0004	290230	BA	Aratuípe	1	998	1	998	UNIDADE DE SAUDE DA FAMILIA LELE PARTEIRA	1	998	1	998	1	2	2	998	1	2	998	998	998	998	998	998	998	998	998	998	998	998	1	999	4	999	998	998	998	2	1	1	2	2	2	2	1	2	1
0000181005	4022017	0004	290240	BA	Aurelino Leal	1	998	1	998	USF GILBERTO ANDRADE	1	998	1	998	1	1	2	998	2	2	998	998	998	998	998	998	998	998	998	998	998	998	1	4	3	2	998	998	998	2	1	2	2	2	2	1	2	2	2
0000181048	6326420	0007	290240	BA	Aurelino Leal	1	998	1	998	USF EDMILSON COSTA CARNEIRO	1	998	1	998	1	1	1	1	3	1	1	1	2	1	1	1	1	1	2	1	1	2	1	3	3	2	998	998	998	2	1	2	2	2	2	2	1	2	2
0000181056	5306612	0004	290250	BA	Baianópolis	1	998	1	998	UNIDADE DE SAUDE DA FAMILIA JOELITA O DE MIRANDA	1	998	1	998	1	1	1	1	2	2	998	998	998	998	998	998	998	998	998	998	998	998	1	3	3	2	998	998	998	2	2	2	2	2	2	2	2	2	2
0000181064	5306663	0002	290250	BA	Baianópolis	1	998	1	998	UNIDADE DE SAUDE DA FAMILIA DALCI CAVALCANTE DE SOUZA	1	998	1	998	1	2	1	1	1	1	1	1	2	1	1	1	1	1	2	1	1	2	1	4	3	2	998	998	998	2	1	2	2	2	2	2	1	2	2
0000181072	5308852	0001	290250	BA	Baianópolis	1	998	1	998	UNIDADE DE SAUDE DA FAMILIA SENHOR DO BOMFIM	1	998	1	998	1	1	1	1	1	2	998	998	998	998	998	998	998	998	998	998	998	998	1	4	3	2	998	998	998	2	2	2	2	2	2	2	2	2	2
0000181080	5308925	0003	290250	BA	Baianópolis	1	998	1	998	UNIDADE DE SAUDE DA FAMILIA JOAQUIM JOSE DE SOUZA	1	998	1	998	1	1	1	1	2	1	1	1	2	1	1	1	1	1	2	1	1	2	1	4	3	2	998	998	998	2	1	1	2	2	1	1	1	2	2
0000181099	3008940	0015	290260	BA	Baixa Grande	1	998	1	998	USF DE ITALEGRE	1	998	1	998	1	1	1	1	6	2	998	998	998	998	998	998	998	998	998	998	998	998	11	4	4	2	998	998	998	2	1	1	2	2	2	2	2	2	2
0000181102	3008959	0014	290260	BA	Baixa Grande	1	998	1	998	USF DO MANDACARU	1	998	1	998	1	1	1	1	2	1	1	1	3	1	1	1	1	1	2	1	1	2	11	4	3	2	998	998	998	2	2	2	1	2	2	2	1	2	2
0000181110	4022114	0005	290260	BA	Baixa Grande	1	998	1	998	USF DE NOVA SORTE	1	998	1	998	1	1	1	1	1	2	998	998	998	998	998	998	998	998	998	998	998	998	11	4	4	2	998	998	998	2	2	2	2	2	2	2	2	2	2
0000181129	4022130	0013	290260	BA	Baixa Grande	1	998	1	998	CENTRO DE SAUDE JURACI PEREIRA DE JESUS	1	998	1	998	1	1	1	1	10	2	998	998	998	998	998	998	998	998	998	998	998	998	11	4	4	999	998	998	998	2	1	2	2	2	2	2	1	2	2
0000181145	6792499	0002	290260	BA	Baixa Grande	1	998	1	998	USF DE BOA VISTA	1	998	1	998	1	1	2	998	1	2	998	998	998	998	998	998	998	998	998	998	998	998	11	7	3	2	998	998	998	2	1	1	1	2	2	2	1	2	2
0000181161	2384434	0001	290265	BA	Banzaê	1	998	1	998	CENTRO DE SAUDE NOSSA SENHORA DA CONCEICAO	1	998	1	998	2	998	1	1	1	2	998	998	998	998	998	998	998	998	998	998	998	998	1	4	4	2	998	998	998	2	1	2	2	2	2	2	2	2	2
0000181196	3057321	0003	290265	BA	Banzaê	1	998	1	998	UNIDADE DE SAUDE DA FAMILIA DE PALMARES	1	998	1	998	1	1	1	1	1	2	998	998	998	998	998	998	998	998	998	998	998	998	1	4	4	2	998	998	998	2	1	2	2	2	2	2	1	2	2
0000181218	3497011	0004	290265	BA	Banzaê	1	998	1	998	UNIDADE DE SAUDE DA FAMILIA DE SALGADO	1	998	1	998	2	998	1	1	1	1	1	1	3	1	1	1	1	1	2	1	1	2	1	1	4	2	998	998	998	2	1	2	2	2	2	2	1	2	2
0000181226	3497038	0002	290265	BA	Banzaê	1	998	1	998	PSF SEDE REDONDEZAS	1	998	1	998	1	1	1	1	2	1	1	1	3	1	1	1	1	1	2	1	1	2	1	4	3	2	998	998	998	2	2	1	2	2	2	1	1	2	2
0000181234	3578801	0006	290265	BA	Banzaê	1	998	1	998	PFS QUEIMADA GRANDE	1	998	1	998	1	1	1	1	1	1	1	1	3	1	1	1	1	1	2	1	1	2	1	4	3	2	998	998	998	2	1	2	2	2	2	2	2	2	2
0000181277	3911195	0004	290270	BA	Barra	1	998	1	998	UNIDADE DE SAUDE DA FAMILIA DR JOSE MUNIZ	1	998	1	998	1	1	1	1	2	1	1	3	1	1	1	1	1	1	2	1	1	2	5	6	1	1	1	1	1	1	1	1	2	2	1	1	1	2	2
0000181293	5496284	0006	290270	BA	Barra	1	998	1	998	UNIDADE DE SAUDE DA FAMILIA DA MANGA	1	998	1	998	1	1	1	1	1	1	1	1	2	1	1	1	1	1	2	1	1	2	5	5	1	1	1	1	1	1	1	2	1	2	1	2	1	2	2
0000181315	5711304	0007	290270	BA	Barra	1	998	1	998	UNIDADE DE SAUDE DA FAMILIA FREI BENJAMIN CAPELLI	1	998	1	998	1	1	1	1	4	1	2	1	2	1	1	1	1	1	2	1	1	2	1	5	1	1	1	1	1	1	1	2	2	2	1	1	1	1	2
0000181374	2384493	0005	290280	BA	Barra da Estiva	1	998	1	998	USF PASSAGEM DE SANTANA	1	998	1	998	1	2	1	1	1	2	998	998	998	998	998	998	998	998	998	998	998	998	1	4	3	2	998	998	998	2	1	2	2	2	2	2	1	2	2
0000181382	3443124	0003	290280	BA	Barra da Estiva	1	998	1	998	U S F DO SAO FELIX	1	998	1	998	1	2	1	1	5	1	1	2	1	1	1	1	1	1	2	1	1	2	5	5	1	1	1	1	1	1	1	1	1	2	1	1	1	2	1
0000181390	3443132	0004	290280	BA	Barra da Estiva	1	998	1	998	U S F DO RIO PRETO	1	998	1	998	1	2	1	1	2	1	1	1	3	1	1	1	1	1	2	1	1	2	1	6	4	2	998	998	998	2	1	2	1	2	2	2	1	2	2
0000181404	3560619	0007	290280	BA	Barra da Estiva	1	998	1	998	USF DA PLACA	1	998	1	998	1	2	1	1	1	2	998	998	998	998	998	998	998	998	998	998	998	998	1	4	3	2	998	998	998	2	1	2	2	2	2	2	1	2	2
0000181412	5139392	0001	290280	BA	Barra da Estiva	1	998	1	998	USF BAIRRO DAS NACOES	1	998	1	998	1	2	1	1	2	2	998	998	998	998	998	998	998	998	998	998	998	998	5	5	2	1	1	1	1	1	1	2	1	2	2	1	1	2	2
0000181420	6628656	0008	290280	BA	Barra da Estiva	1	998	1	998	USF DA CAPOEIRAS	1	998	1	998	1	1	1	1	3	1	1	1	2	1	1	1	1	1	2	1	1	2	1	4	3	2	998	998	998	2	2	2	1	2	1	2	2	2	2
0000181439	2402718	0002	290290	BA	Barra do Choça	1	998	1	998	USF DE BARRA NOVA	1	998	1	998	1	1	1	1	3	1	1	1	2	1	1	1	1	1	2	1	1	2	7	6	2	2	998	998	998	2	1	1	2	2	2	1	1	2	2
0000181463	2402734	0007	290290	BA	Barra do Choça	1	998	1	998	USF DE SANTO ANTONIO	1	998	1	998	2	998	1	1	1	2	998	998	998	998	998	998	998	998	998	998	998	998	7	6	3	2	998	998	998	1	2	1	2	2	2	2	2	2	2
0000181498	2402750	0004	290290	BA	Barra do Choça	1	998	1	998	USF DO BAIRRO OURO VERDE	1	998	1	998	1	1	1	1	3	1	1	2	1	1	1	1	1	1	2	1	1	2	7	6	3	2	998	998	998	2	1	2	2	2	2	2	2	2	2
0000181579	6403654	0009	290290	BA	Barra do Choça	1	998	1	998	USF DO BAIRRO PRIMAVERA	1	998	1	998	1	1	1	1	1	2	998	998	998	998	998	998	998	998	998	998	998	998	1	4	3	2	998	998	998	2	2	2	2	2	2	2	2	2	2
0000181617	6058639	0001	290300	BA	Barra do Mendes	1	998	1	998	UNIDADE DE SAUDE DA FAMILIA DE BARRA DO MENDES	1	998	1	998	1	1	1	2	1	1	1	1	2	1	1	1	1	1	2	1	1	2	1	4	3	2	998	998	998	2	2	2	2	2	2	2	2	2	2
0000181668	3666425	0002	290310	BA	Barra do Rocha	1	998	1	998	UNIDADE DE SAUDE DA FAMILIA MARIA JOSE SOUZA MOURA	1	998	1	998	2	998	2	998	9	1	1	1	2	1	1	1	1	1	2	1	1	2	1	3	2	2	998	998	998	2	1	2	2	2	2	2	1	2	1
0000181803	2650339	0004	290320	BA	Barreiras	1	998	1	998	USF DR JOSE MARIA DE MAGALHAES NETO EQUIPE 01	1	998	1	998	1	1	1	2	12	1	1	2	1	1	1	1	1	1	2	1	1	2	1	1	1	1	2	2	2	2	1	2	2	2	2	2	2	2	2
0000181862	3488276	0014	290320	BA	Barreiras	1	998	1	998	USF JOAO GUALBERTO DE ALMEIDA EQUIPE 06	1	998	1	998	1	1	1	1	4	1	1	1	2	1	1	1	1	1	2	1	1	2	1	1	1	1	1	2	1	2	2	1	2	2	1	2	2	2	2
0000181897	3619796	0019	290320	BA	Barreiras	1	998	1	998	USF ANTONIO LUCIO PEIXOTO	1	998	1	998	1	1	1	1	4	1	2	2	1	1	1	1	1	1	2	1	1	2	1	1	1	1	1	1	1	2	1	1	1	2	2	1	1	2	2
0000181935	5591945	0021	290320	BA	Barreiras	1	998	1	998	USF DR GILENO DE SA OLIVEIRA	1	998	1	998	1	1	1	2	1	1	1	1	3	1	1	1	1	1	2	1	1	2	1	4	3	2	998	998	998	2	2	2	2	2	2	2	1	2	2
0000181951	6735169	0028	290320	BA	Barreiras	1	998	1	998	USF XIII	1	998	1	998	1	1	1	1	5	1	1	3	1	1	1	1	1	1	2	1	1	2	1	1	1	2	998	998	998	2	1	1	2	2	2	2	1	2	2
0000182109	3032752	0003	290327	BA	Barrocas	1	998	1	998	UNIDADE BASICA DE SAUDE DA FAMILIA ROSARIO	1	998	1	998	1	1	1	1	1	1	1	1	1	1	1	1	1	1	1	1	1	2	1	6	3	2	998	998	998	2	1	1	2	2	2	2	1	2	1
0000182125	4022394	0002	290327	BA	Barrocas	1	998	1	998	UNIDADE BASICA DE SAUDE DA FAMILIA ANTONIO CARLOS MAGALHAES	1	998	1	998	1	1	1	1	1	2	998	998	998	998	998	998	998	998	998	998	998	998	1	4	3	2	998	998	998	2	2	2	2	2	2	2	2	2	2
0000182133	4022394	0005	290327	BA	Barrocas	1	998	1	998	UNIDADE BASICA DE SAUDE DA FAMILIA ANTONIO CARLOS MAGALHAES	1	998	3	1	1	1	1	1	1	2	998	998	998	998	998	998	998	998	998	998	998	998	1	4	3	2	998	998	998	2	1	2	1	2	2	2	2	2	2
0000182141	6462162	0001	290327	BA	Barrocas	1	998	1	998	UNIDADE BASICA DE SAUDE DA FAMILIA JOAO OLEGARIO DE QUEIROZ	1	998	1	998	1	1	1	1	2	1	2	2	2	1	1	1	1	1	2	1	1	2	1	4	4	2	998	998	998	2	1	2	1	1	1	2	1	2	2
0000182176	2603195	0003	290330	BA	Barro Preto	1	998	1	998	POSTO DE SAUDE DA FAMILIA EDSON CLEMENTINO DOS SANTOS	1	998	1	998	1	1	1	1	1	1	1	1	2	1	1	1	1	1	2	1	1	2	1	999	3	2	998	998	998	2	1	1	1	2	2	2	1	2	2
0000182184	3272796	0004	290330	BA	Barro Preto	1	998	1	998	UNIDADE DE SAUDE DA FAMILIA ALMIRANTE AREA 02	1	998	3	2	1	1	1	1	2	2	998	998	998	998	998	998	998	998	998	998	998	998	1	1	1	1	2	1	1	1	1	1	2	2	2	1	1	2	2
0000182192	3497585	0001	290330	BA	Barro Preto	1	998	1	998	POSTO DE SAUDE DA FAMILIA EANES RICARDO	1	998	3	3	2	998	1	1	1	2	998	998	998	998	998	998	998	998	998	998	998	998	1	1	1	1	1	2	2	2	1	2	1	2	2	2	2	2	2
0000182206	2413930	0001	290340	BA	Belmonte	1	998	1	998	USF II JOSE TAURINO DE OLIVEIRA	1	998	3	3	2	998	2	998	2	2	998	998	998	998	998	998	998	998	998	998	998	998	1	3	2	2	998	998	998	2	2	2	2	2	2	2	2	2	2
0000182230	2413965	0002	290340	BA	Belmonte	1	998	1	998	USF III DR OTTO ALENCAR	1	998	3	3	2	998	2	998	10	2	998	998	998	998	998	998	998	998	998	998	998	998	1	1	1	2	998	998	998	2	2	2	2	2	2	2	2	2	2
0000182257	3626067	0003	290340	BA	Belmonte	1	998	1	998	USF I ENFERMEIRA ANA MARTHA S HOMEM DEL REY	1	998	1	998	2	998	1	1	9	1	1	2	1	1	1	1	1	1	2	1	1	2	1	1	1	2	998	998	998	1	1	2	2	2	1	1	1	1	2
0000182222	2413957	0005	290340	BA	Belmonte	1	998	1	998	USF V DR JOSE MARIA DE ANDRADE	1	998	1	998	1	2	2	998	8	2	998	998	998	998	998	998	998	998	998	998	998	998	1	1	1	2	998	998	998	2	1	1	2	2	2	2	2	2	2
0000182354	3924459	0002	290350	BA	Belo Campo	1	998	1	998	USF MILITAO XAVIER RUAS	1	998	1	998	1	1	1	1	1	2	998	998	998	998	998	998	998	998	998	998	998	998	1	3	3	2	998	998	998	2	1	1	2	2	2	2	1	2	2
0000182362	5516684	0006	290350	BA	Belo Campo	1	998	1	998	USF DO ALVORADA	1	998	1	998	1	1	1	1	3	2	998	998	998	998	998	998	998	998	998	998	998	998	11	4	3	2	998	998	998	2	1	2	2	2	2	2	1	2	2
0000182397	3228118	0001	290360	BA	Biritinga	1	998	1	998	UNIDADE DE SAUDE DA FAMILIA DA SEDE	1	998	1	998	1	1	1	1	2	1	1	1	2	1	1	1	1	1	2	1	1	2	1	4	3	2	998	998	998	2	1	1	2	2	2	2	1	2	2
0000182400	3228134	0003	290360	BA	Biritinga	1	998	1	998	UNIDADE DE SAUDE DA FAMILIA DE VILA NOVA	1	998	1	998	1	2	1	1	7	2	998	998	998	998	998	998	998	998	998	998	998	998	1	4	3	2	998	998	998	2	2	2	2	2	2	2	2	2	2
0000182451	3476138	0004	290370	BA	Boa Nova	1	998	1	998	UNIDADE DE SAUDE DA FAMILIA GILDASIO FRANCISCO DA ROCHA	1	998	3	2	1	1	1	1	6	2	998	998	998	998	998	998	998	998	998	998	998	998	1	1	1	2	998	998	998	2	1	1	1	2	2	2	2	2	2
0000182478	3491315	0003	290370	BA	Boa Nova	1	998	1	998	UNIDADE DE SAUDE JOAQUIM ABADE	1	998	1	998	1	1	2	998	1	1	1	1	3	1	1	1	1	1	2	1	1	2	1	3	3	2	998	998	998	2	2	2	2	2	2	2	2	2	2
0000182486	3915980	0005	290370	BA	Boa Nova	1	998	1	998	UNIDADE DE SAUDE DA FAMILIA TONHE GORDO	1	998	1	998	1	1	2	998	2	1	2	1	1	1	1	1	1	1	2	1	1	2	1	3	2	2	998	998	998	2	2	1	2	2	2	2	2	2	2
0000182494	3979865	0007	290370	BA	Boa Nova	1	998	1	998	UNIDADE DE SAUDE DA FAMILIA LOURIVAL SANTANA	1	998	1	998	2	998	2	998	2	1	2	1	2	1	1	1	1	1	2	1	1	2	1	4	3	2	998	998	998	2	1	2	1	2	2	2	1	2	2
0000182508	5095697	0006	290370	BA	Boa Nova	1	998	1	998	UNIDADE DE SAUDE DA FAMILIA PAULO SERGIO ALVES SANTOS	1	998	1	998	1	1	2	998	3	2	998	998	998	998	998	998	998	998	998	998	998	998	1	4	3	2	998	998	998	2	1	1	1	2	2	2	1	2	2
0000182524	2384892	0007	290380	BA	Boa Vista do Tupim	1	998	1	998	UNIDADE DE SAUDE DA FAMILIA BAIXIO	1	998	1	998	2	998	1	2	1	2	998	998	998	998	998	998	998	998	998	998	998	998	11	3	3	2	998	998	998	2	2	1	2	2	2	2	1	2	2
0000182583	5893119	0008	290380	BA	Boa Vista do Tupim	1	998	1	998	UNIDADE DE SAUDE DA FAMILIA JONA GOMES DE ARRUDA	1	998	1	998	1	2	1	2	2	1	3	1	2	1	1	1	1	1	2	1	1	2	11	6	2	2	998	998	998	2	1	1	2	2	1	1	2	2	2
0000182591	3010090	0012	290390	BA	Bom Jesus da Lapa	1	998	1	998	UNIDADE DE SAUDE DA FAMILIA PROJETO FORMOSO A	1	998	1	998	1	1	1	1	1	2	998	998	998	998	998	998	998	998	998	998	998	998	11	4	3	2	998	998	998	2	1	2	2	2	2	2	1	1	2
0000182605	3010120	0011	290390	BA	Bom Jesus da Lapa	1	998	1	998	UNIDADE DE SAUDE DA FAMILIA FAVELANDIA	1	998	1	998	1	1	1	1	1	1	1	1	2	1	1	1	1	1	2	1	1	2	11	4	3	2	998	998	998	2	1	2	2	2	2	2	2	2	2
0000182613	3010163	0014	290390	BA	Bom Jesus da Lapa	1	998	1	998	POSTO DE SAUDE NOVA BRASILIA	1	998	1	998	1	1	1	1	2	1	1	1	2	1	1	1	1	1	2	1	1	2	11	3	3	2	998	998	998	2	1	1	1	2	2	2	1	2	2
0000182621	3011879	0004	290390	BA	Bom Jesus da Lapa	1	998	1	998	UNIDADE DE SAUDE DA FAMILIA JOAO PAULO II A E B	1	998	1	998	1	1	1	1	1	1	3	1	1	1	1	1	1	1	2	1	1	2	1	3	2	2	998	998	998	1	1	1	1	2	2	2	1	1	1
0000182648	3011879	0005	290390	BA	Bom Jesus da Lapa	1	998	1	998	UNIDADE DE SAUDE DA FAMILIA JOAO PAULO II A E B	1	998	1	998	1	1	1	1	1	1	1	1	2	1	1	1	1	1	2	1	1	2	1	1	1	2	998	998	998	2	1	1	1	2	2	1	1	1	2
0000182656	3538400	0008	290390	BA	Bom Jesus da Lapa	1	998	1	998	UNIDADE DE SAUDE DA FAMILIA VILA MAIA	1	998	1	998	1	1	1	1	6	2	998	998	998	998	998	998	998	998	998	998	998	998	1	1	1	2	998	998	998	2	1	1	2	2	2	2	1	1	2
0000182664	3538419	0006	290390	BA	Bom Jesus da Lapa	1	998	1	998	UNIDADE DE SAUDE DA FAMILIA SANTA CATARINA	1	998	1	998	1	1	1	1	2	1	2	2	1	1	1	1	1	1	2	1	1	2	1	1	1	1	2	2	2	2	1	1	1	2	2	2	1	2	2
0000182672	3538427	0007	290390	BA	Bom Jesus da Lapa	1	998	1	998	UNIDADE DE SAUDE DA FAMILIA MAGALHAES NETO	1	998	1	998	1	1	1	1	1	2	998	998	998	998	998	998	998	998	998	998	998	998	11	4	4	2	998	998	998	2	1	2	1	1	1	2	1	2	2
0000182680	4022688	0009	290390	BA	Bom Jesus da Lapa	1	998	1	998	UNIDADE DE SAUDE DA FAMILIA SAO JOAO E PARQUE VERDE	1	998	1	998	1	1	1	1	1	1	1	1	3	1	1	1	1	1	2	1	1	2	11	4	3	2	998	998	998	2	1	1	1	2	2	2	1	1	2
0000182699	4022688	0010	290390	BA	Bom Jesus da Lapa	1	998	1	998	UNIDADE DE SAUDE DA FAMILIA SAO JOAO E PARQUE VERDE	1	998	1	998	1	1	1	1	1	1	1	1	3	1	1	1	1	1	2	1	1	1	11	4	3	2	998	998	998	2	2	2	1	2	2	2	2	2	2
0000182761	2386682	0002	290395	BA	Bom Jesus da Serra	1	998	1	998	USF DE AGUA BELA	1	998	3	3	1	1	1	1	3	2	998	998	998	998	998	998	998	998	998	998	998	998	1	4	2	2	998	998	998	2	1	1	2	2	2	2	1	2	2
0000182796	5541883	0001	290395	BA	Bom Jesus da Serra	1	998	1	998	USF JOAQUIM GONCALVES SOUZA	1	998	1	998	1	1	1	1	2	2	998	998	998	998	998	998	998	998	998	998	998	998	1	4	3	2	998	998	998	2	2	1	2	2	2	2	1	2	2
0000182818	6334865	0003	290395	BA	Bom Jesus da Serra	1	998	1	998	USF DE TABUA I	1	998	1	998	1	1	1	1	2	1	1	1	3	1	1	1	1	1	2	1	1	2	1	4	4	2	998	998	998	2	2	2	2	2	2	2	2	2	2
0000182826	2386186	0004	290400	BA	Boninal	1	998	1	998	UNIDADE BASICA DE SAUDE DA FAMILIA DE NOVA COLINA	1	998	1	998	1	1	1	1	2	1	1	2	1	1	1	1	1	1	2	1	1	2	11	3	1	2	998	998	998	2	2	1	2	2	2	2	2	2	2
0000182834	2386267	0003	290400	BA	Boninal	1	998	1	998	UNIDADE BASICA DE SAUDE DA FAMILIA DR FRANCISCO ROCHA FILHO	1	998	1	998	1	1	1	1	2	1	1	1	3	1	1	1	1	1	2	1	1	2	1	4	4	2	998	998	998	2	1	2	2	2	2	2	1	2	2
0000182885	2386291	0001	290405	BA	Bonito	1	998	1	998	UNIDADE DE SAUDE DA FAMILIA CABECEIRA DO BREJO	1	998	1	998	1	1	1	2	1	2	998	998	998	998	998	998	998	998	998	998	998	998	1	4	4	2	998	998	998	2	1	2	1	2	2	2	1	2	2
0000182907	5353424	0005	290405	BA	Bonito	1	998	1	998	UNIDADE DE SAUDE DA FAMILIA BOTAFOGO	1	998	1	998	1	2	1	1	1	2	998	998	998	998	998	998	998	998	998	998	998	998	1	3	3	2	998	998	998	2	1	1	2	2	2	2	1	2	2
0000182915	5512824	0006	290405	BA	Bonito	1	998	1	998	UNIDADE DE SAUDE DA FAMILIA DE BAIXA DO CHEIRO	1	998	3	3	2	998	1	1	4	1	1	1	3	1	1	1	1	1	2	1	1	2	1	4	2	999	998	998	998	999	1	1	1	2	1	2	1	2	2
0000182923	3710076	0001	290410	BA	Boquira	1	998	1	998	UNIDADE PROGRAMA SAUDE DA FAMILIA DO BARREIRO	1	998	1	998	1	1	2	998	1	1	1	1	2	1	1	1	1	1	2	1	1	2	1	3	3	2	998	998	998	2	2	2	2	2	2	2	2	2	2
0000182931	3969665	0004	290410	BA	Boquira	1	998	1	998	PSF NOSSA SENHORA DE FATIMA	1	998	1	998	2	998	2	998	12	1	1	1	3	1	1	1	1	1	2	1	1	2	1	1	1	2	998	998	998	2	2	2	2	2	2	2	2	2	2
0000182974	4022831	0006	290410	BA	Boquira	1	998	1	998	UNIDADE PROGRAMA SAUDE DA FAMILIA DE BUCUITUBA	1	998	1	998	1	1	1	2	2	2	998	998	998	998	998	998	998	998	998	998	998	998	11	4	3	2	998	998	998	2	2	1	1	2	2	2	2	2	2
0000183040	2386348	0003	290430	BA	Brejões	1	998	1	998	UNIDADE DE SAUDE DA FAMILIA EROTILDES RIBEIRO NOVAES	1	998	1	998	1	1	2	998	1	2	998	998	998	998	998	998	998	998	998	998	998	998	1	4	4	2	998	998	998	2	1	2	1	2	2	2	1	2	2
0000183083	6209564	0005	290430	BA	Brejões	1	998	1	998	UNIDADE DE SAUDE DA FAMILIA EDVALDO FERREIRA DE SOUZA	1	998	1	998	1	1	2	998	3	1	1	1	3	1	1	1	1	1	2	1	1	2	1	4	3	2	998	998	998	2	2	2	2	2	1	2	2	2	2
0000183121	5063418	0004	290440	BA	Brejolândia	1	998	1	998	PSF II CESARIO GOMES PEREIRA	1	998	3	3	1	1	1	1	2	2	998	998	998	998	998	998	998	998	998	998	998	998	1	4	3	2	998	998	998	2	2	2	2	2	2	2	2	2	2
0000183148	6676340	0002	290440	BA	Brejolândia	1	998	1	998	PSF III ANTONIO ALVES DE CASTRO	1	998	1	998	1	1	1	1	1	2	998	998	998	998	998	998	998	998	998	998	998	998	1	3	3	2	998	998	998	2	2	2	2	2	2	2	2	2	2
0000183199	5550394	0005	290450	BA	Brotas de Macaúbas	1	998	1	998	UNIDADE DE SAUDE DA FAMILIA BEIJAMIN GOMES PEREIRA	1	998	1	998	1	1	1	1	1	1	1	1	3	1	1	1	1	1	2	1	1	2	1	4	3	2	998	998	998	2	1	2	2	2	2	2	2	2	2
0000183253	2386577	0007	290460	BA	Brumado	1	998	1	998	USF JOAQUIM DE CASTRO DONATO	1	998	3	3	2	998	1	1	7	2	998	998	998	998	998	998	998	998	998	998	998	998	1	1	1	2	998	998	998	2	1	1	2	2	2	2	1	2	2
0000183261	2556774	0006	290460	BA	Brumado	1	998	1	998	USF MARCIONILIO RODRIGUES DOS SANTOS	1	998	1	998	1	1	1	1	1	2	998	998	998	998	998	998	998	998	998	998	998	998	1	3	1	2	998	998	998	2	2	2	2	2	2	2	1	2	2
0000183288	2556839	0005	290460	BA	Brumado	1	998	1	998	UNIDADE DE SAUDE DA FAMILIA DR NEWTON ALVES DE CASTRO	1	998	1	998	1	1	1	1	2	2	998	998	998	998	998	998	998	998	998	998	998	998	2	1	1	2	998	998	998	2	2	2	2	2	2	2	2	2	2
0000183296	2771470	0010	290460	BA	Brumado	1	998	1	998	UNIDADE DE SAUDE DA FAMILIA WILSON TIBO	1	998	1	998	2	998	2	998	1	1	1	1	2	1	1	1	1	1	2	1	1	2	1	4	2	2	998	998	998	2	1	1	2	2	2	2	1	2	2
0000183334	2771632	0002	290460	BA	Brumado	1	998	1	998	UNIDADE DE SAUDE DA FAMILIA DR ARLINDO MAGNO STANCHI	1	998	1	998	1	1	1	1	1	1	1	1	2	1	1	1	1	1	2	1	1	2	1	1	1	2	998	998	998	2	1	1	2	2	1	1	1	2	2
0000183350	2771853	0008	290460	BA	Brumado	1	998	1	998	USF FERNANDO LUIZ GONCALVES TRINDADE	1	998	3	3	1	1	1	1	1	2	998	998	998	998	998	998	998	998	998	998	998	998	1	1	1	2	998	998	998	2	1	1	2	2	1	1	1	2	2
0000183369	2771950	0012	290460	BA	Brumado	1	998	1	998	UNIDADE DE SAUDE DA FAMILIA RAIMUNDO FERNANDES	1	998	1	998	1	1	1	1	1	1	1	1	3	1	1	1	1	1	2	1	1	2	1	3	1	2	998	998	998	2	1	1	2	2	2	2	1	2	2
0000183377	2771969	0018	290460	BA	Brumado	1	998	2	2471489	USF VEREADOR SINVAL NEVES	1	998	1	998	1	1	1	1	1	1	1	1	2	1	1	1	1	1	2	1	1	2	1	4	2	2	998	998	998	2	1	1	2	2	2	2	1	2	2
0000183423	6428878	0009	290460	BA	Brumado	1	998	1	998	USF IVANEIDE DAS NEVES SANTOS TEIXEIRA	1	998	1	998	1	1	1	1	4	1	2	2	1	1	1	1	1	1	2	1	1	2	4	6	1	1	1	1	1	1	1	1	2	2	1	1	1	1	1
0000183482	2386658	0002	290470	BA	Buerarema	1	998	1	998	PSF PROFESSOR ERNANDI LINS	1	998	1	998	2	998	2	998	8	1	1	2	2	1	1	1	1	1	2	1	1	2	1	4	3	2	998	998	998	2	2	2	2	2	2	2	2	2	2
0000183490	2386666	0006	290470	BA	Buerarema	1	998	1	998	PSF DR HERALDO ROCHA	1	998	3	1	2	998	2	998	6	2	998	998	998	998	998	998	998	998	998	998	998	998	1	1	1	2	998	998	998	2	2	2	2	2	2	2	2	2	2
0000183636	2771713	0005	290485	BA	Cabaceiras do Paraguaçu	1	998	1	998	UNIDADE DE SAUDE DA FAMILIA DE CAATINGUINHA	1	998	1	998	1	1	1	1	1	1	1	1	3	1	1	1	1	1	2	1	1	2	4	4	3	2	998	998	998	2	1	2	2	2	2	2	1	2	2
0000183644	4023366	0004	290485	BA	Cabaceiras do Paraguaçu	1	998	1	998	USF CLEMENTINO JOSE RODRIGUES	1	998	1	998	1	1	1	1	1	2	998	998	998	998	998	998	998	998	998	998	998	998	1	4	3	2	998	998	998	2	2	1	2	2	2	2	2	2	2
0000183652	5273919	0001	290485	BA	Cabaceiras do Paraguaçu	1	998	1	998	USF JOAO FERNANDES SERRA	1	998	1	998	1	1	1	1	1	1	1	3	2	1	1	1	1	1	2	1	1	2	1	1	1	2	998	998	998	2	1	1	2	2	2	2	1	2	2
0000183660	5273951	0003	290485	BA	Cabaceiras do Paraguaçu	1	998	1	998	USF PEDRO RUFINO SANTANA	1	998	1	998	1	1	1	1	1	1	1	2	3	1	1	1	1	1	2	1	1	2	12	999	4	2	998	998	998	2	1	2	2	2	2	2	2	2	2
0000183679	6632769	0007	290485	BA	Cabaceiras do Paraguaçu	1	998	1	998	USF NILSON SALVADOR MOURA BISPO	1	998	1	998	1	1	2	998	1	1	1	2	1	1	1	1	1	1	1	1	1	2	1	1	1	2	998	998	998	2	1	2	1	2	2	2	1	2	2
0000183687	2800101	0006	290490	BA	Cachoeira	1	998	1	998	POSTO DE SAUDE DA FAMILIA DE MURUTUBA	1	998	1	998	1	1	1	1	3	1	1	1	2	1	1	1	1	1	2	1	1	2	1	1	1	2	998	998	998	2	2	2	2	2	2	2	2	2	1
0000183709	2800160	0007	290490	BA	Cachoeira	1	998	1	998	POSTO DE SAUDE DA FAMILIA DE BELEM	1	998	1	998	1	1	1	1	1	1	2	1	2	1	1	1	1	1	2	1	1	2	1	1	1	2	998	998	998	2	1	1	2	2	2	2	1	2	1
0000183725	2800195	0008	290490	BA	Cachoeira	1	998	1	998	POSTO DE SAUDE DA FAMILIA DO TABULEIRO	1	998	1	998	1	1	1	1	1	2	998	998	998	998	998	998	998	998	998	998	998	998	1	4	3	2	998	998	998	2	1	2	1	2	2	2	2	2	2
0000183733	3027058	0003	290490	BA	Cachoeira	1	998	1	998	POSTO DE SAUDE DA FAMILIA DE CAPOEIRUCU	1	998	1	998	1	1	1	2	1	2	998	998	998	998	998	998	998	998	998	998	998	998	1	1	1	2	998	998	998	2	2	2	2	2	2	2	2	2	2
0000183741	3323935	0009	290490	BA	Cachoeira	1	998	1	998	POSTO DE SAUDE DA FAMILIA DO CAQUENDE TORORO	1	998	1	998	1	1	1	1	9	2	998	998	998	998	998	998	998	998	998	998	998	998	1	1	1	2	998	998	998	2	2	1	2	2	2	2	2	2	1
0000183768	3345912	0005	290490	BA	Cachoeira	1	998	1	998	POSTO DE SAUDE DA FAMILIA DA SEDE	1	998	1	998	1	1	1	1	1	1	1	1	3	1	1	1	1	1	2	1	1	2	1	1	1	999	998	998	998	2	2	2	2	2	2	2	2	2	2
0000183776	3908283	0012	290490	BA	Cachoeira	1	998	1	998	POSTO DE SAUDE DA FAMILIA DO SACO TIBIRI	1	998	1	998	1	1	1	1	1	1	1	1	2	1	1	1	1	1	2	1	1	2	1	1	1	2	998	998	998	2	1	2	2	2	2	2	1	2	2
0000183784	3908291	0011	290490	BA	Cachoeira	1	998	1	998	POSTO DE SAUDE DA FAMILIA LADEIRA DA CADEIA	1	998	1	998	1	1	1	1	3	1	2	2	1	1	1	1	1	1	2	1	1	2	1	1	1	2	998	998	998	2	1	1	2	2	1	1	1	2	2
0000183792	3920801	0013	290490	BA	Cachoeira	1	998	1	998	POSTO DE SAUDE DA FAMILIA DO ALECRIM	1	998	1	998	1	1	1	1	8	1	1	1	2	1	1	1	1	1	2	1	1	2	1	1	1	2	998	998	998	2	1	2	2	2	2	2	1	2	2
0000183806	5129982	0014	290490	BA	Cachoeira	1	998	1	998	POSTO DE SAUDE DA FAMILIA DA OPALMA	1	998	1	998	1	1	1	1	1	1	1	1	3	1	1	1	1	1	2	1	1	2	12	4	3	2	998	998	998	2	2	1	2	2	2	2	1	2	2
0000183822	6187587	0015	290490	BA	Cachoeira	1	998	1	998	POSTO DE SAUDE DA FAMILIA DA PITANGA	1	998	1	998	1	1	1	1	2	2	998	998	998	998	998	998	998	998	998	998	998	998	1	1	1	2	998	998	998	2	1	1	2	2	2	2	2	2	1
0000183830	2386925	0003	290500	BA	Caculé	1	998	1	998	USF VARZEA GRANDE	1	998	1	998	1	1	1	1	2	1	1	3	1	1	1	1	1	1	2	1	1	2	11	4	4	2	998	998	998	2	1	1	1	2	2	2	1	2	2
0000183849	3817660	0005	290500	BA	Caculé	1	998	1	998	USF DR DOLORES OLIVEIRA SILVA	1	998	1	998	1	1	1	1	2	1	1	1	3	1	1	1	1	1	2	1	1	2	11	4	3	2	998	998	998	2	1	2	2	2	2	2	1	2	2
0000183857	3875350	0006	290500	BA	Caculé	1	998	1	998	USF DR FILINTO ALVES DE BRITO	1	998	1	998	1	1	1	2	2	1	1	1	2	1	1	1	1	1	2	1	1	2	11	4	3	2	998	998	998	2	1	2	2	2	2	2	1	2	2
0000183865	4023455	0004	290500	BA	Caculé	1	998	1	998	USF ESTACAO	1	998	1	998	1	1	1	1	2	1	1	1	3	1	1	1	1	1	2	1	1	2	11	4	3	2	998	998	998	2	1	1	2	2	2	1	2	2	2
0000183873	5461782	0002	290500	BA	Caculé	1	998	1	998	USF SENHORA SANTANA	1	998	1	998	1	1	1	1	2	1	1	1	2	1	1	1	1	1	2	1	1	2	11	4	3	2	998	998	998	2	1	2	2	2	1	1	1	2	2
0000183881	5593611	0007	290500	BA	Caculé	1	998	1	998	USF ESTHER SILVEIRA SOUZA BRITO	1	998	1	998	1	1	1	1	6	1	1	1	2	1	1	1	1	1	2	1	1	2	10	4	3	2	998	998	998	2	1	1	1	2	2	1	1	2	1
0000183903	5593638	0008	290500	BA	Caculé	1	998	1	998	USF MATHEUS PEREIRA NASCIMENTO RODRIGUES	1	998	1	998	1	1	1	1	3	2	998	998	998	998	998	998	998	998	998	998	998	998	11	4	3	2	998	998	998	2	1	2	2	2	1	1	1	2	2
0000183911	2387069	0003	290510	BA	Caém	1	998	1	998	P S DE PIABAS	1	998	1	998	1	2	1	2	1	1	1	1	2	1	1	1	1	1	2	1	1	2	1	4	3	2	998	998	998	2	1	1	1	2	2	2	1	2	1
0000183938	2387085	0002	290510	BA	Caém	1	998	1	998	P S CASA DE PARTO S GONCALO	1	998	1	998	1	2	1	1	1	1	2	1	2	1	1	1	1	1	2	1	1	2	1	3	3	1	2	1	1	2	1	1	1	2	2	1	1	2	2
0000183946	2772116	0001	290510	BA	Caém	1	998	1	998	UNIDADE BASICA DE SAUDE DA SEDE	1	998	1	998	1	1	1	1	1	1	3	2	1	1	1	1	1	1	2	1	1	2	1	1	1	2	998	998	998	2	1	2	2	2	1	1	1	2	2
0000183962	3910776	0004	290515	BA	Caetanos	1	998	1	998	USF BELA VISTA	1	998	1	998	1	1	1	1	1	2	998	998	998	998	998	998	998	998	998	998	998	998	1	1	1	2	998	998	998	2	2	1	2	2	2	2	2	2	2
0000183970	3910792	0002	290515	BA	Caetanos	1	998	1	998	USF DA SERRA VERDE	1	998	1	998	2	998	2	998	2	1	1	2	1	1	1	1	1	1	2	1	1	2	1	1	1	1	1	2	1	2	1	1	1	2	2	1	1	1	2
0000184012	2556936	0005	290520	BA	Caetité	1	998	1	998	UNIDADE DE SAUDE DA FAMILIA DE MANIACU	1	998	1	998	2	998	1	1	2	2	998	998	998	998	998	998	998	998	998	998	998	998	1	4	4	2	998	998	998	2	1	2	1	2	2	2	1	2	2
0000184055	2560542	0008	290520	BA	Caetité	1	998	1	998	UNIDADE DE SAUDE DA FAMILIA NOSSA SENHORA DA PAZ	1	998	1	998	2	998	1	1	1	1	2	1	2	1	1	1	1	1	2	1	1	2	1	4	2	2	998	998	998	2	2	2	1	2	2	2	1	2	2
0000184063	6355781	0009	290520	BA	Caetité	1	998	1	998	UNIDADE DE SAUDE DA FAMILIA FRANCISCO MARQUES SANTOS	1	998	1	998	2	998	2	998	1	2	998	998	998	998	998	998	998	998	998	998	998	998	1	4	4	2	998	998	998	2	1	1	1	2	1	2	1	2	2
0000184071	6422675	0007	290520	BA	Caetité	1	998	1	998	UNIDADE DE SAUDE DA FAMILIA DE CALDEIRAS	1	998	1	998	1	1	1	1	2	1	1	1	3	1	1	1	1	1	2	1	1	2	2	3	4	2	998	998	998	2	2	2	2	2	2	2	2	2	2
0000184098	6422683	0006	290520	BA	Caetité	1	998	1	998	UNIDADE DE SAUDE DA FAMILIA VEREADOR CEZAR LADEIA	1	998	1	998	1	1	2	998	6	1	1	2	3	1	1	1	1	1	2	1	1	2	1	3	3	2	998	998	998	2	1	2	2	2	2	2	2	2	2
0000184101	6422756	0010	290520	BA	Caetité	1	998	1	998	UNIDADE DE SAUDE DA FAMILIA DEOCLIDES FERNANDES	1	998	1	998	2	998	1	1	4	1	1	1	2	1	1	1	1	1	2	1	1	2	1	4	4	2	998	998	998	2	2	2	2	2	2	2	2	2	2
0000184128	6999166	0011	290520	BA	Caetité	1	998	1	998	UNIDADE DE SAUDE DA FAMILIA FLORISVALDO RODRIGUES SOARES	1	998	1	998	1	2	1	2	3	2	998	998	998	998	998	998	998	998	998	998	998	998	12	3	3	2	998	998	998	2	2	2	1	2	2	2	2	2	2
0000184152	6055125	0003	290530	BA	Cafarnaum	1	998	1	998	UND DE SAUDE DA FAMILIA DR ALEXANDRE FARIAS DA SILVA	1	998	1	998	1	1	1	1	1	1	1	1	3	1	1	1	1	1	2	1	1	2	1	3	4	2	998	998	998	2	2	2	2	2	2	2	1	2	2
0000184179	6613543	0005	290530	BA	Cafarnaum	1	998	1	998	UND DE SAUDE DA FAMILIA DE RECIFE DE JOAO ANDRE	1	998	1	998	1	1	1	2	1	2	998	998	998	998	998	998	998	998	998	998	998	998	12	3	3	2	998	998	998	2	2	2	2	2	1	2	1	2	2
0000184187	6903533	0006	290530	BA	Cafarnaum	1	998	1	998	UNIDADE DE SAUDE DA FAMILIA JOAQUIM MANCAMBIRA	1	998	1	998	1	1	1	1	2	1	1	3	1	1	1	1	1	1	2	1	1	2	1	3	2	1	2	2	1	2	1	2	2	2	2	1	1	2	2
0000184217	2387190	0001	290540	BA	Cairu	1	998	1	998	UNIDADE BASICA DE SAUDE SALUSTIO PALMA	1	998	1	998	2	998	2	998	1	2	998	998	998	998	998	998	998	998	998	998	998	998	11	7	3	2	998	998	998	2	1	1	2	2	2	2	2	2	2
0000184225	2387220	0003	290540	BA	Cairu	1	998	1	998	UNIDADE BASICA DE SAUDE GERALDO MARGELA	1	998	1	998	1	1	1	1	1	2	998	998	998	998	998	998	998	998	998	998	998	998	11	4	4	2	998	998	998	2	1	2	2	2	2	1	2	2	2
0000184233	2387239	0004	290540	BA	Cairu	1	998	1	998	UNIDADE BASICA DE SAUDE JOAO MUNIZ	1	998	1	998	1	1	1	1	8	2	998	998	998	998	998	998	998	998	998	998	998	998	11	4	3	2	998	998	998	2	1	1	1	2	2	1	1	2	2
0000184241	6741096	0005	290540	BA	Cairu	1	998	1	998	UNIDADE BASICA DE SAUDE DO ZIMBO	1	998	1	998	1	1	1	2	1	1	1	1	3	1	1	1	1	1	2	1	1	2	11	999	3	2	998	998	998	2	2	1	2	2	2	2	2	2	1
0000184314	2771160	0400	290560	BA	Camacan	1	998	1	998	USF ANIBAL DE HOLANDA CAVALCANTE	1	998	1	998	1	1	1	1	6	1	1	3	1	1	1	1	1	1	2	1	1	2	1	4	4	2	998	998	998	2	1	2	1	2	2	2	1	2	2
0000184330	2771179	0003	290560	BA	Camacan	1	998	1	998	USF JAQUISSON DE DEUS GUIMARAES	1	998	1	998	1	1	2	998	7	2	998	998	998	998	998	998	998	998	998	998	998	998	1	4	3	2	998	998	998	2	1	2	1	2	2	2	2	2	1
0000184349	2771187	0008	290560	BA	Camacan	1	998	1	998	USF DR EUVALDO MAIA	1	998	1	998	1	2	1	2	7	1	1	2	3	1	1	1	1	1	2	1	1	2	1	4	3	2	998	998	998	1	1	1	1	2	2	2	1	2	2
0000184357	2771195	0002	290560	BA	Camacan	1	998	1	998	USF DR MANOEL RODRIGUES	1	998	1	998	1	1	1	1	12	2	998	998	998	998	998	998	998	998	998	998	998	998	12	8	1	2	998	998	998	2	1	2	2	2	2	1	2	2	1
0000184373	2771217	0001	290560	BA	Camacan	1	998	1	998	USF LUIZ PEREIRA DE CASTRO	1	998	1	998	1	1	1	1	12	1	1	2	2	1	1	1	1	1	2	1	1	2	1	3	3	2	998	998	998	2	1	2	1	2	2	2	2	2	2
0000184381	2771217	0010	290560	BA	Camacan	1	998	1	998	USF LUIZ PEREIRA DE CASTRO	1	998	1	998	1	1	2	998	2	1	1	3	1	1	1	1	1	1	2	1	1	2	1	1	1	999	998	998	998	1	1	1	1	2	2	2	1	2	2
0000184403	2771225	0300	290560	BA	Camacan	1	998	1	998	USF MAE ANALIA	1	998	1	998	1	1	1	1	2	1	1	1	3	1	1	1	1	1	2	1	1	2	999	3	2	2	998	998	998	2	1	1	1	2	2	2	1	2	2
0000184411	2771349	0100	290560	BA	Camacan	1	998	1	998	USF ANTONIO MENEZES	1	998	1	998	1	1	1	1	5	2	998	998	998	998	998	998	998	998	998	998	998	998	1	4	3	2	998	998	998	1	2	2	1	2	2	2	2	2	1
0000184438	5492483	0004	290560	BA	Camacan	1	998	1	998	PSF RURAL I	1	998	1	998	2	998	1	1	5	2	998	998	998	998	998	998	998	998	998	998	998	998	1	4	4	2	998	998	998	2	1	1	2	2	2	2	1	2	2
0000184446	5585724	0009	290560	BA	Camacan	1	998	1	998	PSF NARCISO ARAUJO	1	998	1	998	1	1	1	1	4	2	998	998	998	998	998	998	998	998	998	998	998	998	1	4	3	2	998	998	998	1	1	2	2	2	2	2	1	2	2
0000184454	7106947	0006	290560	BA	Camacan	1	998	1	998	PSF RURAL II	1	998	1	998	1	1	1	1	2	1	2	1	2	1	1	1	1	1	2	1	1	2	1	3	2	2	998	998	998	2	1	2	2	2	2	2	2	2	2
0000184519	2387867	0007	290570	BA	Camaçari	1	998	1	998	USF DE PARAFUSO	1	998	1	998	1	1	1	1	9	1	1	2	1	1	1	1	1	1	2	1	1	2	1	1	1	1	1	999	1	2	1	1	1	2	2	1	1	2	2
0000184586	2387913	0013	290570	BA	Camaçari	1	998	1	998	USF DE CATU DE ABRANTES	1	998	1	998	1	1	1	1	1	1	1	3	2	1	1	1	1	1	2	1	1	2	1	1	1	1	1	999	1	1	1	1	2	2	2	2	1	2	2
0000184705	2388022	0012	290570	BA	Camaçari	1	998	1	998	USF DE AREIAS	1	998	1	998	1	1	1	1	7	1	2	2	1	1	1	1	1	1	2	1	1	2	12	1	1	1	1	999	1	2	1	1	2	2	2	1	1	2	2
0000184772	2467410	0016	290570	BA	Camaçari	1	998	1	998	USF DO PARQUE FLORESTAL I E II	1	998	1	998	1	1	1	1	5	1	2	1	1	1	1	1	1	1	2	1	1	2	1	1	1	1	2	2	1	2	1	2	2	2	2	2	2	2	2
0000184837	2510847	0027	290570	BA	Camaçari	1	998	1	998	USF DE COQUEIRO DE MONTE GORDO	1	998	1	998	1	1	1	1	3	1	2	1	2	1	1	1	1	1	1	1	1	2	1	1	1	1	1	1	1	1	1	1	2	2	1	1	1	2	2
0000184853	2647001	0028	290570	BA	Camaçari	1	998	1	998	USF DO FICAM II	1	998	1	998	1	1	1	1	1	1	1	2	2	1	1	1	1	1	2	1	1	2	1	1	1	1	1	999	1	1	1	1	2	2	2	1	1	2	2
0000184950	6636381	0052	290570	BA	Camaçari	1	998	1	998	USF DO PONTO CERTO	1	998	1	998	1	1	1	1	5	1	1	2	2	1	1	1	1	1	2	1	1	2	1	5	1	1	1	2	1	2	1	1	2	2	2	2	2	2	2
0000185019	7127391	0041	290570	BA	Camaçari	1	998	1	998	USF PE DE AREIAS	1	998	1	998	1	1	1	1	1	1	2	1	1	1	1	1	1	1	2	1	1	2	1	1	1	1	1	999	1	1	1	2	2	2	2	2	2	2	2
0000185159	3576752	0003	290590	BA	Campo Alegre de Lourdes	1	998	1	998	USF PEDRO ALCANTARA	1	998	1	998	1	1	1	1	1	2	998	998	998	998	998	998	998	998	998	998	998	998	1	3	3	2	998	998	998	2	1	2	1	2	2	2	1	2	2
0000185175	3576779	0004	290590	BA	Campo Alegre de Lourdes	1	998	1	998	USF TAPAGEM	1	998	1	998	1	1	1	1	1	1	1	1	2	1	1	1	1	1	2	1	1	2	1	3	3	2	998	998	998	2	1	2	2	2	2	2	2	2	2
0000185183	3846199	0005	290590	BA	Campo Alegre de Lourdes	1	998	1	998	UNIDADE DE SAUDE DA FAMILIA DISTRITO PEIXE	1	998	1	998	1	1	1	1	1	1	1	1	3	1	1	1	1	1	2	1	1	2	1	3	3	2	998	998	998	2	2	2	2	2	2	2	1	2	2
0000185191	5326680	0006	290590	BA	Campo Alegre de Lourdes	1	998	1	998	USF BAIRRO LEVADA	1	998	1	998	1	1	1	1	2	1	1	1	2	1	1	1	1	1	2	1	1	2	12	3	4	2	998	998	998	2	2	2	2	2	2	2	2	2	2
0000185213	6038638	0008	290590	BA	Campo Alegre de Lourdes	1	998	1	998	USF LAGOA DA ONCA	1	998	1	998	1	1	1	1	2	2	998	998	998	998	998	998	998	998	998	998	998	998	1	6	3	2	998	998	998	2	2	2	2	2	2	2	2	2	2
0000185221	2601346	0010	290600	BA	Campo Formoso	1	998	1	998	P S DA FAMILIA DO POVOADO DE CARAIBAS	1	998	1	998	1	1	1	1	2	1	3	1	1	1	1	1	1	1	2	1	1	2	1	1	1	1	1	1	1	1	1	2	2	2	1	1	1	2	2
0000185248	3005291	0012	290600	BA	Campo Formoso	1	998	1	998	ASSOCIACAO AMP. MAT. INFANCIA	1	998	1	998	1	1	1	1	3	1	2	1	2	1	1	1	1	1	2	1	1	2	1	1	1	2	998	998	998	2	1	1	2	2	2	2	1	1	2
0000185256	3285340	0008	290600	BA	Campo Formoso	1	998	1	998	P S DE CURRAL DA PONTA PSF OSEAS MANOEL DA SILVA	1	998	1	998	1	1	1	1	6	1	1	1	2	1	1	1	1	1	2	1	1	2	1	1	1	1	1	1	2	1	2	1	2	2	2	2	2	2	2
0000185272	4023706	0004	290600	BA	Campo Formoso	1	998	1	998	P S DA FAMILIA DO POVOADO DE POCOS	1	998	1	998	1	1	1	1	3	1	2	1	3	1	1	1	1	1	2	1	1	2	1	1	1	1	1	2	1	2	1	1	1	2	2	2	1	2	2
0000185299	4023722	0009	290600	BA	Campo Formoso	1	998	1	998	P S DA FAMILIA DO POVOADO DE SAO TOME	1	998	1	998	1	1	1	1	1	2	998	998	998	998	998	998	998	998	998	998	998	998	12	4	4	2	998	998	998	2	1	2	2	2	2	2	2	2	2
0000185310	4023730	0006	290600	BA	Campo Formoso	1	998	1	998	P S DE LAGES DOS NEGROS	1	998	1	998	1	1	1	2	1	1	1	1	3	1	1	1	1	1	2	1	1	2	1	3	4	2	998	998	998	1	2	2	2	2	2	2	2	2	2
0000185329	4023749	0003	290600	BA	Campo Formoso	1	998	1	998	P S DA FAMILIA DO POVOADO DE TUIUTIBA	1	998	1	998	1	1	1	1	2	1	1	2	3	1	1	1	1	1	2	1	1	2	1	1	1	1	1	2	2	1	1	1	1	2	2	2	1	2	2
0000185353	6707874	0013	290600	BA	Campo Formoso	1	998	1	998	UNIDADE BASICA DE SAUDE DA FAMILIA DE SANTO ANTONIO	1	998	1	998	1	1	1	1	3	2	998	998	998	998	998	998	998	998	998	998	998	998	1	1	1	2	998	998	998	1	1	1	2	2	2	1	1	2	2
0000185396	7177658	0015	290600	BA	Campo Formoso	1	998	1	998	UNIDADE BASICA DE SAUDE DA FAMILIA DO SAO FRANCISCO	1	998	3	2	1	1	1	1	1	2	998	998	998	998	998	998	998	998	998	998	998	998	999	3	2	2	998	998	998	999	2	2	2	2	2	2	2	2	2
0000185426	3619389	0001	290610	BA	Canápolis	1	998	1	998	UNIDADE DE SAUDE DA FAMILIA DA SEDE	1	998	1	998	2	998	2	998	3	2	998	998	998	998	998	998	998	998	998	998	998	998	1	4	3	2	998	998	998	2	2	2	2	2	2	2	1	2	2
0000185434	3619400	0003	290610	BA	Canápolis	1	998	1	998	UNIDADE DE SAUDE DA FAMILIA DE REPRESA	1	998	1	998	1	1	1	1	2	1	1	1	3	1	1	1	1	1	2	1	1	2	1	4	3	2	998	998	998	2	2	2	2	2	2	2	2	2	2
0000185442	3619427	0002	290610	BA	Canápolis	1	998	1	998	UNIDADE DE SAUDE DA FAMILIA DE SANTO ANTONIO	1	998	1	998	2	998	1	2	2	1	1	1	3	1	1	1	1	1	2	1	1	2	1	4	3	2	998	998	998	2	2	2	2	2	2	2	2	2	2
0000185450	3619478	0004	290610	BA	Canápolis	1	998	1	998	UNIDADE DE SAUDE DA FAMILIA DE VACA MORTA	1	998	1	998	2	998	2	998	2	1	1	1	3	1	1	1	1	1	2	1	1	2	1	4	3	2	998	998	998	2	1	2	2	2	2	2	1	2	2
0000185477	6673457	0005	290610	BA	Canápolis	1	998	1	998	UNIDADE DE SAUDE DA FAMILIA DA SEDE II	1	998	1	998	1	1	1	2	2	2	998	998	998	998	998	998	998	998	998	998	998	998	1	3	4	2	998	998	998	2	1	2	2	2	2	2	2	2	2
0000185566	5298938	0007	290620	BA	Canarana	1	998	1	998	PSF DA SEDE	1	998	1	998	1	1	1	2	3	2	998	998	998	998	998	998	998	998	998	998	998	998	1	1	1	2	998	998	998	2	2	2	2	2	2	2	1	2	2
0000185639	3270238	0123	290630	BA	Canavieiras	1	998	1	998	UNIDADE DE SAUDE DA FAMILIA GENTIL RODRIGUES	1	998	1	998	2	998	2	998	11	2	998	998	998	998	998	998	998	998	998	998	998	998	1	1	4	2	998	998	998	2	1	2	2	2	2	2	1	2	2
0000185744	2387352	0001	290650	BA	Candeias	1	998	1	998	UNIDADE DE SAUDE DA FAMILIA LUIZ VIANA FILHO	1	998	1	998	1	1	1	1	2	2	998	998	998	998	998	998	998	998	998	998	998	998	11	4	3	2	998	998	998	2	2	2	2	2	2	2	2	2	2
0000185779	2388456	0008	290650	BA	Candeias	1	998	1	998	UNIDADE SAUDE DA FAMILIA MENINO JESUS	1	998	1	998	1	1	1	1	3	1	1	1	1	1	1	3	1	1	2	1	1	2	11	4	2	2	998	998	998	2	1	1	2	2	2	2	2	2	2
0000185787	2388464	0017	290650	BA	Candeias	1	998	1	998	UNIDADE DE SAUDE DA FAMILIA URBIS II	1	998	1	998	1	1	1	1	4	1	1	1	3	1	1	1	1	1	2	1	1	2	11	8	4	2	998	998	998	2	1	1	2	2	2	2	1	2	2
0000185795	3504743	0039	290650	BA	Candeias	1	998	1	998	UNIDADE DE SAUDE DA FAMILIA DO MADEIRA	1	998	1	998	1	1	1	1	1	1	1	1	2	1	1	1	1	1	2	1	1	2	11	3	3	2	998	998	998	2	2	2	2	2	2	2	1	2	2
0000185809	3504794	0068	290650	BA	Candeias	1	998	1	998	UNIDADE DE SAUDE DA FAMILIA PASSE	1	998	1	998	1	1	1	1	1	2	998	998	998	998	998	998	998	998	998	998	998	998	11	4	3	2	998	998	998	2	1	1	1	2	2	2	1	2	2
0000185833	3517101	0067	290650	BA	Candeias	1	998	1	998	UNIDADE DE SAUDE DA FAMILIA MALEMBA II	1	998	1	998	1	1	1	1	4	1	1	1	2	1	1	1	1	1	2	1	1	2	11	8	3	2	998	998	998	2	1	1	2	2	2	2	1	2	2
0000185841	3517136	0012	290650	BA	Candeias	1	998	1	998	UNIDADE DE SAUDE DA FAMILIA PASSAGEM DOS TEIXEIRAS	1	998	1	998	1	1	1	1	1	1	1	1	3	1	1	1	1	1	2	1	1	2	11	4	3	2	998	998	998	2	2	1	1	2	2	2	2	2	2
0000185868	3517187	0003	290650	BA	Candeias	1	998	1	998	UNIDADE DE SAUDE DA FAMILIA DO SARANDI	1	998	1	998	1	1	1	1	2	1	1	2	3	1	1	1	1	1	2	1	1	2	11	6	4	2	998	998	998	2	1	1	2	2	2	2	1	2	1
0000185884	4023951	0030	290650	BA	Candeias	1	998	1	998	UNIDADE SAUDE DA FAMILIA URBIS I	1	998	1	998	1	1	1	1	1	1	1	1	1	1	1	1	1	1	1	1	1	2	11	4	4	2	998	998	998	2	1	1	1	2	2	2	1	2	2
0000185930	5965993	0040	290650	BA	Candeias	1	998	1	998	UNIDADE DE SAUDE DA FAMILIA MARTINS BONFIM	1	998	1	998	1	1	1	1	12	1	2	2	1	1	1	1	1	1	2	1	1	2	11	8	3	2	998	998	998	2	2	1	1	2	1	2	2	2	2
0000185973	3494225	0003	290660	BA	Candiba	1	998	1	998	UNIDADE BASICA DR JOSE FRANCISCO MARCHESINE NUNES	1	998	2	3	1	1	2	998	1	2	998	998	998	998	998	998	998	998	998	998	998	998	1	4	4	2	998	998	998	2	1	2	2	2	2	2	1	1	2
0000186023	3554678	0003	290670	BA	Cândido Sales	1	998	1	998	U S F CELIO ALVES	1	998	1	998	1	1	1	1	4	1	1	1	2	1	1	1	1	1	2	1	1	2	1	1	2	2	998	998	998	2	1	1	2	2	2	1	2	2	2
0000186031	3875210	0004	290670	BA	Cândido Sales	1	998	1	998	U S F PRIMAVERA LAGOINHA	1	998	1	998	1	1	1	1	6	1	3	1	1	1	1	1	1	1	2	1	1	2	1	3	2	2	998	998	998	2	2	2	2	2	1	1	2	2	2
0000186074	2387719	0005	290680	BA	Cansanção	1	998	1	998	UNIDADE BASICA DE SAUDE SENHORA SANTANA	1	998	1	998	1	1	1	1	3	1	1	1	3	1	1	1	1	1	2	1	1	2	1	4	3	2	998	998	998	2	2	2	2	2	2	2	2	2	2
0000186104	3903486	0008	290680	BA	Cansanção	1	998	1	998	UNIDADE DE SAUDE DA FAMILIA DE CALDEIRAO DOS VAQUEIROS	1	998	1	998	1	1	1	1	1	1	1	1	2	1	1	1	1	1	2	1	1	2	1	4	4	999	998	998	998	2	2	2	2	2	2	2	2	2	2
0000186147	3903532	0010	290680	BA	Cansanção	1	998	1	998	UNIDADE DE SAUDE DA FAMILIA DA TAPERA	1	998	1	998	1	2	1	1	1	2	998	998	998	998	998	998	998	998	998	998	998	998	1	3	3	1	1	1	1	1	1	2	1	2	2	2	2	2	2
0000186228	2800055	0003	290682	BA	Canudos	1	998	1	998	UNID DE SAUDE DA FAMILIA PSF NUCLEO II	1	998	1	998	1	1	1	1	1	2	998	998	998	998	998	998	998	998	998	998	998	998	1	4	3	2	998	998	998	2	1	2	2	2	2	2	2	2	2
0000186252	2800276	0005	290682	BA	Canudos	1	998	1	998	UNID DE S DA FAMILIA PSF DE ROSARIO	1	998	1	998	1	1	1	1	3	1	1	1	3	1	1	1	1	1	2	1	1	2	1	4	3	2	998	998	998	2	1	2	2	2	2	2	2	2	2
0000186279	2653656	0003	290685	BA	Capela do Alto Alegre	1	998	1	998	UNIDADE DE SAUDE DA FAMILIA DE CONCEICAO	1	998	1	998	1	1	1	1	1	1	3	1	2	1	1	1	1	1	2	1	1	2	7	4	2	2	998	998	998	2	1	1	2	2	2	1	1	2	2
0000186309	4024168	0002	290685	BA	Capela do Alto Alegre	1	998	1	998	UNIDADE DE SAUDE DA FAMILIA DE IPIRAI	1	998	1	998	1	2	1	1	1	1	1	1	2	1	1	1	1	1	2	1	1	2	12	4	2	999	998	998	998	2	1	2	2	2	2	2	1	2	2
0000186317	6285325	0005	290685	BA	Capela do Alto Alegre	1	998	1	998	USF JOSE FIGUEREDO MASCARENHAS	1	998	1	998	1	1	1	1	1	1	3	3	2	1	1	1	1	1	2	1	1	2	11	4	3	2	998	998	998	2	1	1	2	2	2	2	2	2	2
0000186325	2388286	0006	290687	BA	Capim Grosso	1	998	1	998	SEMO SERVICOS MEDICO ODONTOLOGICO	1	998	1	998	1	1	1	1	1	2	998	998	998	998	998	998	998	998	998	998	998	998	11	8	3	2	998	998	998	2	1	2	2	2	2	2	1	2	2
0000186333	2388294	0005	290687	BA	Capim Grosso	1	998	1	998	UNIDADE BASICA DE SAUDE JULIO INACIO NEVES	1	998	1	998	1	1	1	1	1	1	1	1	2	1	1	1	1	1	2	1	1	2	11	4	4	2	998	998	998	2	1	1	2	2	2	2	2	2	2
0000186341	2388316	0003	290687	BA	Capim Grosso	1	998	1	998	UNIDADE BASICA DE SAUDE DO PEIXE	1	998	1	998	1	1	1	1	1	2	998	998	998	998	998	998	998	998	998	998	998	998	11	4	4	2	998	998	998	2	1	1	2	2	1	1	1	2	2
0000186368	2388324	0008	290687	BA	Capim Grosso	1	998	1	998	CENTRO DE SAUDE DE CAPIM GROSSO	1	998	1	998	1	1	1	1	1	1	1	1	3	1	1	1	1	1	2	1	1	2	11	4	3	2	998	998	998	2	2	2	2	2	2	2	2	2	2
0000186384	2388332	0004	290687	BA	Capim Grosso	1	998	1	998	CENTRO DE SAUDE DE CAICARA	1	998	1	998	1	1	1	1	1	1	1	1	1	2	1	1	1	1	2	1	1	2	11	4	4	2	998	998	998	2	1	1	2	2	2	1	1	2	2
0000186392	2388340	0007	290687	BA	Capim Grosso	1	998	1	998	POSTO DE SAUDE DO PLANALTINO	1	998	1	998	1	1	1	1	8	2	998	998	998	998	998	998	998	998	998	998	998	998	11	4	4	2	998	998	998	2	1	1	2	2	2	2	2	2	2
0000186406	5608562	0010	290687	BA	Capim Grosso	1	998	1	998	POSTO DE SAUDE PADRE XAVIER MICHELLE	1	998	1	998	1	1	1	1	3	1	1	1	3	1	1	1	1	1	2	1	1	2	11	4	4	2	998	998	998	2	1	1	1	2	2	2	2	2	2
0000186414	6820468	0009	290687	BA	Capim Grosso	1	998	1	998	ESF SB JARDIM FORMOSA	1	998	1	998	1	1	1	1	2	1	1	1	2	1	1	1	1	1	2	1	1	2	11	6	4	2	998	998	998	2	1	1	2	2	2	2	1	2	2
0000186449	2388375	0001	290689	BA	Caraíbas	1	998	1	998	UNIDADE DE SAUDE DA FAMILIA JIBOIA	1	998	1	998	2	998	1	1	2	1	1	1	2	1	1	1	1	1	2	1	1	2	1	3	4	2	998	998	998	2	2	1	2	2	2	2	1	2	2
0000186457	3011097	0003	290689	BA	Caraíbas	1	998	1	998	UNIDADE SAUDE DA FAMILIA NOSSA SENHORA DA VITORIA	1	998	1	998	2	998	1	1	1	2	998	998	998	998	998	998	998	998	998	998	998	998	1	4	4	2	998	998	998	2	2	2	2	2	2	2	2	2	2
0000186473	2804948	0003	290690	BA	Caravelas	1	998	1	998	PSF 03 BARRA DE CARAVELAS	1	998	3	3	1	2	1	2	7	2	998	998	998	998	998	998	998	998	998	998	998	998	1	1	1	999	998	998	998	2	1	2	2	2	2	2	2	2	2
0000186481	2804956	0001	290690	BA	Caravelas	1	998	1	998	PSF 01 SEDE	1	998	3	3	2	998	2	998	4	2	998	998	998	998	998	998	998	998	998	998	998	998	1	1	1	2	998	998	998	1	1	1	2	2	2	2	2	2	2
0000186538	2804972	0004	290690	BA	Caravelas	1	998	1	998	PSF 04 JUERANA	1	998	1	998	2	998	2	998	1	1	1	1	2	1	1	2	1	1	2	1	1	2	1	1	1	2	998	998	998	2	2	2	2	2	2	2	2	2	2
0000186546	2804980	0005	290690	BA	Caravelas	1	998	1	998	PSF 05 RANC ALEGREN TRIBUNA	1	998	1	998	1	2	2	998	3	1	1	1	2	1	1	1	1	1	2	1	1	2	1	1	1	2	998	998	998	2	1	2	2	2	2	2	2	2	2
0000186554	2804999	0006	290690	BA	Caravelas	1	998	1	998	PSF 06 ST ANT DE BARCELONA	1	998	1	998	2	998	2	998	5	1	1	1	3	1	1	1	1	1	2	1	1	2	1	3	3	2	998	998	998	2	1	2	2	2	2	2	2	2	1
0000186562	3499014	0007	290690	BA	Caravelas	1	998	1	998	PSF 07 PONTA DE AREIA	1	998	3	2	2	998	2	998	4	2	998	998	998	998	998	998	998	998	998	998	998	998	1	1	1	2	998	998	998	2	2	1	2	2	2	2	1	2	2
0000186570	5104769	0008	290690	BA	Caravelas	1	998	1	998	PSF 08 NOVA TRIBUNA	1	998	3	1	2	998	2	998	6	2	998	998	998	998	998	998	998	998	998	998	998	998	1	1	1	999	998	998	998	2	2	2	2	2	2	2	2	2	2
0000186597	2512114	0003	290700	BA	Cardeal da Silva	1	998	1	998	PSF NOVA PASTORA	1	998	1	998	1	1	1	1	4	1	2	2	1	1	1	1	1	1	2	1	1	2	1	4	4	2	998	998	998	2	2	2	2	2	2	2	1	2	2
0000186619	2512130	0001	290700	BA	Cardeal da Silva	1	998	1	998	PSF ALEXANDRE BARBOSA SEDE	1	998	1	998	1	1	1	1	2	2	998	998	998	998	998	998	998	998	998	998	998	998	1	4	4	2	998	998	998	2	1	2	2	2	2	2	1	2	2
0000186686	3797961	0003	290710	BA	Carinhanha	1	998	1	998	I UBS DA FAMILIA MADALENA VILLARES BARRAL	1	998	1	998	1	1	1	1	1	2	998	998	998	998	998	998	998	998	998	998	998	998	12	4	4	2	998	998	998	2	1	2	2	2	2	1	1	2	1
0000186716	5032776	0001	290710	BA	Carinhanha	1	998	1	998	PSF DO ALTO DA COLINA	1	998	1	998	2	998	1	1	6	2	998	998	998	998	998	998	998	998	998	998	998	998	1	1	1	2	998	998	998	2	2	2	2	2	2	2	2	2	2
0000186767	6281931	0006	290720	BA	Casa Nova	1	998	1	998	USF VILA AZUL	1	998	1	998	1	1	1	1	6	2	998	998	998	998	998	998	998	998	998	998	998	998	1	3	3	2	998	998	998	2	1	2	2	2	1	2	2	2	2
0000186775	6297536	0007	290720	BA	Casa Nova	1	998	1	998	USF VILA SAO JOSE	1	998	1	998	1	1	1	1	5	2	998	998	998	998	998	998	998	998	998	998	998	998	1	4	3	2	998	998	998	2	1	1	1	2	2	2	2	2	2
0000186783	6299024	0005	290720	BA	Casa Nova	1	998	1	998	USF SANTANA DO SOBRADO 5	1	998	3	3	1	1	1	1	2	2	998	998	998	998	998	998	998	998	998	998	998	998	12	4	3	2	998	998	998	2	2	2	2	2	2	2	2	2	2
0000186791	6346839	0008	290720	BA	Casa Nova	1	998	1	998	USF BEM BOM	1	998	1	998	1	1	1	1	1	1	1	3	3	1	1	1	1	1	2	1	1	2	1	4	3	2	998	998	998	2	2	2	2	2	2	2	2	2	2
0000186805	6424260	0004	290720	BA	Casa Nova	1	998	1	998	USF SANTANA DO SOBRADO 4	1	998	1	998	1	1	1	1	1	2	998	998	998	998	998	998	998	998	998	998	998	998	1	4	3	2	998	998	998	2	2	2	2	2	2	2	2	2	2
0000186848	6517145	0009	290720	BA	Casa Nova	1	998	1	998	USF VILA MASSU	1	998	1	998	1	1	1	1	2	1	1	2	3	1	1	1	1	1	2	1	1	2	12	4	4	2	998	998	998	2	2	2	2	2	2	2	2	2	2
0000186872	6740979	0012	290720	BA	Casa Nova	1	998	1	998	USF CENTRO	1	998	1	998	1	1	1	1	4	1	1	1	2	1	1	1	1	1	2	1	1	2	1	1	1	2	998	998	998	2	1	2	2	2	2	2	2	2	2
0000186899	2388960	0009	290730	BA	Castro Alves	1	998	1	998	USF JOAO FRANCISCO DE OLIVEIRA	1	998	1	998	1	1	1	1	2	2	998	998	998	998	998	998	998	998	998	998	998	998	1	4	3	2	998	998	998	2	1	1	1	2	2	2	1	2	2
0000186902	2388979	0004	290730	BA	Castro Alves	1	998	1	998	USF DE PETIM	1	998	1	998	1	1	1	1	1	2	998	998	998	998	998	998	998	998	998	998	998	998	1	4	4	2	998	998	998	2	1	1	2	2	1	2	1	2	2
0000186910	2388987	0003	290730	BA	Castro Alves	1	998	1	998	USF DR OTTO ALENCAR	1	998	1	998	1	1	1	1	1	1	1	1	2	1	1	1	1	1	2	1	1	2	1	4	2	2	998	998	998	2	2	2	2	2	2	2	2	2	2
0000186929	3675947	0008	290730	BA	Castro Alves	1	998	1	998	USF GERALDO CAMPOS DE MOURA	1	998	1	998	1	1	1	1	3	2	998	998	998	998	998	998	998	998	998	998	998	998	12	3	3	2	998	998	998	2	1	1	2	2	2	2	2	2	2
0000186945	3703479	0006	290730	BA	Castro Alves	1	998	1	998	USF AURINO AZEVEDO TEIXEIRA	1	998	1	998	1	1	1	1	4	1	1	1	2	1	1	1	1	1	1	1	1	2	1	3	4	999	998	998	998	1	1	1	1	2	2	1	1	1	1
0000186953	3703509	0007	290730	BA	Castro Alves	1	998	1	998	USF FRANCISCO DE AQUINO COSTA	1	998	1	998	1	1	1	1	3	1	2	2	2	1	1	1	1	1	2	1	1	2	1	3	3	999	998	998	998	2	1	1	2	2	2	2	1	2	2
0000186961	4024338	0005	290730	BA	Castro Alves	1	998	1	998	USF DO SITIO DO MEIO	1	998	1	998	1	1	1	1	3	1	1	1	3	1	1	1	1	1	2	1	1	2	1	4	3	2	998	998	998	2	1	1	2	2	2	2	2	2	2
0000187011	4024354	0101	290740	BA	Catolândia	1	998	1	998	UNIDADE DE SAUDE DA FAMILIA	1	998	1	998	1	1	1	1	5	2	998	998	998	998	998	998	998	998	998	998	998	998	1	1	1	2	998	998	998	1	2	2	2	2	1	2	2	2	2
0000187038	2388472	0013	290750	BA	Catu	1	998	1	998	UNIDADE DE SAUDE DA FAMILIA DE PEDRAS	1	998	1	998	2	998	1	1	5	1	3	1	2	1	1	1	1	1	2	1	1	2	11	4	4	2	998	998	998	2	1	1	1	2	1	2	1	2	2
0000187046	2388499	0004	290750	BA	Catu	1	998	1	998	UNIDADE DE SAUDE DA FAMILIA DE SANTA RITA	1	998	1	998	2	998	2	998	1	1	1	1	3	1	1	1	1	1	2	1	1	2	11	4	3	2	998	998	998	2	1	2	2	2	2	2	1	2	2
0000187054	2388502	0006	290750	BA	Catu	1	998	1	998	UNIDADE DE SAUDE DA FAMILIA DE BARAO DE CAMACARI	1	998	1	998	2	998	1	1	11	1	3	3	1	1	1	1	1	1	2	1	1	2	11	8	2	2	998	998	998	2	1	2	2	2	1	1	1	2	2
0000187062	2388510	0015	290750	BA	Catu	1	998	1	998	UNIDADE DE SAUDE DA FAMILIA DE BELA FLOR	1	998	1	998	1	2	1	2	1	1	3	3	1	1	1	3	1	1	2	1	1	2	11	3	3	2	998	998	998	2	1	1	2	2	1	1	1	2	1
0000187070	2388529	0008	290750	BA	Catu	1	998	1	998	UNIDADE DE SAUDE DA FAMILIA DA URBIS	1	998	1	998	1	1	1	2	2	2	998	998	998	998	998	998	998	998	998	998	998	998	11	8	3	1	2	1	2	2	1	1	2	2	2	1	1	2	2
0000187089	2388537	0003	290750	BA	Catu	1	998	1	998	UNIDADE DE SAUDE DA FAMILIA DE BOM VIVER	1	998	1	998	1	1	1	2	2	2	998	998	998	998	998	998	998	998	998	998	998	998	11	4	3	2	998	998	998	2	1	2	2	2	2	1	1	2	2
0000187097	2388545	0014	290750	BA	Catu	1	998	1	998	UNIDADE DE SAUDE DA FAMILIA DE GRAVITO	1	998	1	998	1	1	1	1	3	1	3	1	2	1	1	1	1	3	2	1	1	2	11	4	4	2	998	998	998	2	1	2	1	2	1	2	2	2	2
0000187100	2388553	0010	290750	BA	Catu	1	998	1	998	UNIDADE DE SAUDE DA FAMILIA DE SITIO NOVO	1	998	1	998	1	1	1	2	1	1	1	1	2	1	1	1	1	1	2	1	1	2	11	6	4	2	998	998	998	2	2	2	1	2	2	2	1	2	2
0000187127	2388596	0002	290750	BA	Catu	1	998	1	998	UNIDADE DE SAUDE DA FAMILIA DO PIONEIRO	1	998	1	998	1	1	1	2	10	2	998	998	998	998	998	998	998	998	998	998	998	998	11	3	2	2	998	998	998	2	1	1	2	2	1	1	1	2	2
0000187135	2388618	0012	290750	BA	Catu	1	998	1	998	UNIDADE DE SAUDE DA FAMILIA DE ESTANQUES	1	998	1	998	1	1	2	998	2	1	1	1	3	1	1	1	1	1	2	1	1	2	11	8	4	2	998	998	998	2	1	2	1	2	2	2	1	2	2
0000187151	2388693	0001	290750	BA	Catu	1	998	1	998	UNIDADE DE SAUDE DA FAMILIA DE RUA NOVA	1	998	1	998	1	1	1	1	2	1	1	1	2	1	1	1	1	1	2	1	1	2	11	8	3	2	998	998	998	2	1	1	1	2	2	2	2	2	2
0000187178	2388707	0005	290750	BA	Catu	1	998	1	998	UNIDADE DE SAUDE DA FAMILIA DE ALEXANDRE FERREIRA	1	998	1	998	1	1	1	2	5	1	1	1	2	1	1	1	1	1	2	1	1	2	11	4	3	2	998	998	998	2	1	1	1	2	1	1	1	2	2
0000187186	2388715	0007	290750	BA	Catu	1	998	1	998	UNIDADE DE SAUDE DA FAMILIA DE BOA VISTA	1	998	1	998	1	1	1	2	1	2	998	998	998	998	998	998	998	998	998	998	998	998	11	4	3	2	998	998	998	2	2	2	1	2	2	2	2	2	2
0000187194	2388723	0009	290750	BA	Catu	1	998	1	998	UNIDADE DE SAUDE DA FAMILIA DE PLANALTO	1	998	1	998	1	1	1	1	2	2	998	998	998	998	998	998	998	998	998	998	998	998	11	4	4	2	998	998	998	2	1	2	1	2	2	2	1	2	2
0000187437	2598175	0001	290790	BA	Cipó	1	998	1	998	UNIDADE BASICA DE SAUDE DA FAMILIA NOVA CIPO	1	998	1	998	1	1	1	2	2	2	998	998	998	998	998	998	998	998	998	998	998	998	1	1	1	2	998	998	998	2	2	2	2	2	2	2	2	2	2
0000187445	4024486	0004	290790	BA	Cipó	1	998	1	998	UNIDADE BASICA DE SAUDE DA FAMILIA BURI	1	998	1	998	1	1	1	1	1	1	1	1	3	1	1	1	1	1	2	1	1	2	1	1	1	2	998	998	998	2	2	2	2	2	2	2	2	2	2
0000187461	4024516	0006	290790	BA	Cipó	1	998	1	998	UNIDADE BASICA DE SAUDE DA FAMILIA JUREMA AMARI	1	998	2	2	1	2	1	2	2	2	998	998	998	998	998	998	998	998	998	998	998	998	1	4	3	2	998	998	998	1	1	1	2	2	2	2	2	1	2
0000187488	4024524	0003	290790	BA	Cipó	1	998	1	998	UNIDADE BASICA DE SAUDE DA FAMILIA TREZE DE MAIO	1	998	1	998	1	1	1	1	2	1	2	1	1	1	1	1	1	1	2	1	1	2	1	1	1	2	998	998	998	2	1	1	2	2	2	2	2	2	2
0000187496	4024532	0002	290790	BA	Cipó	1	998	1	998	UNIDADE BASICA DE SAUDE DA FAMILIA JORRO	1	998	1	998	1	1	1	2	5	2	998	998	998	998	998	998	998	998	998	998	998	998	1	1	1	2	998	998	998	2	2	2	2	2	2	2	2	2	2
0000187518	2388804	0004	290800	BA	Coaraci	1	998	1	998	UNIDADE DE SAUDE DA FAMILIA GILBERTO LYRIO	1	998	1	998	1	1	1	2	3	1	1	2	2	1	1	1	1	1	2	1	1	2	1	1	1	2	998	998	998	1	1	1	2	2	2	2	1	2	2
0000187526	2388812	0005	290800	BA	Coaraci	1	998	1	998	UNIDADE DE SAUDE DA FAMILIA RUINHA DOS TRES BRACOS	1	998	1	998	1	1	2	998	3	1	1	1	2	1	1	1	1	1	2	1	1	2	1	1	1	2	998	998	998	2	1	1	2	2	2	2	1	2	2
0000187542	3925005	0003	290800	BA	Coaraci	1	998	1	998	UNIDADE DE SAUDE DA FAMILIA GIMA REVISON ALBANO GALVAO	1	998	3	3	1	1	1	2	9	2	998	998	998	998	998	998	998	998	998	998	998	998	1	1	1	999	998	998	998	2	1	1	2	2	2	2	2	2	1
0000187593	6263062	0001	290810	BA	Cocos	1	998	1	998	UNIDADE DE SAUDE DA FAMILIA FELICIANA SOUZA DOS REIS	1	998	1	998	1	1	1	1	4	1	1	1	3	1	1	1	1	1	2	1	1	2	1	1	1	2	998	998	998	2	2	2	1	2	2	2	1	2	2
0000187623	8015767	0026	290810	BA	Cocos	1	998	1	998	UNIDADE DE SAUDE DA FAMILIA MANOEL MESSIAS	1	998	1	998	1	1	1	1	2	1	1	1	3	1	1	1	1	1	2	1	1	2	11	4	3	2	998	998	998	2	1	2	2	2	2	1	1	2	2
0000187631	2601915	0003	290820	BA	Conceição da Feira	1	998	1	998	UNIDADE DE SAUDE DA FAMILIA ANTONIO LEONCIO DA SILVA	1	998	1	998	1	1	2	998	1	1	1	1	3	1	1	1	1	1	2	1	1	2	11	3	3	2	998	998	998	2	1	2	2	2	2	2	2	2	2
0000187682	3226638	0004	290820	BA	Conceição da Feira	1	998	1	998	UNIDADE SAUDE DA FAMILIA MOACYR OZORIO PASCOAL	1	998	1	998	1	1	1	1	1	1	1	2	1	1	1	1	1	3	2	1	1	2	1	1	1	2	998	998	998	2	2	1	2	2	1	2	1	2	2
0000187690	5138973	0007	290820	BA	Conceição da Feira	1	998	1	998	UNIDADE DE SAUDE DA FAMILIA SANTA LUZIA	1	998	1	998	1	1	1	1	1	1	1	1	3	1	1	1	1	1	2	1	1	2	11	4	3	2	998	998	998	2	1	2	2	2	2	2	1	2	2
0000187720	2389606	0004	290830	BA	Conceição do Almeida	1	998	1	998	USF COMERCIO DE JAGUARIPE 04	1	998	1	998	1	1	1	1	1	1	1	1	3	1	1	1	1	1	2	1	1	2	1	4	3	2	998	998	998	2	1	1	2	2	2	2	2	2	2
0000187747	2389657	0001	290830	BA	Conceição do Almeida	1	998	1	998	USF PARTEIRA SOFIA 01	1	998	1	998	1	1	1	1	2	2	998	998	998	998	998	998	998	998	998	998	998	998	1	4	3	2	998	998	998	2	2	2	2	2	2	2	2	2	2
0000187763	2389673	0006	290830	BA	Conceição do Almeida	1	998	1	998	USF DR DJALMA ROCHA GALVAO 06	1	998	1	998	1	1	1	1	1	1	1	1	1	1	1	1	1	1	1	1	1	2	12	6	3	2	998	998	998	2	1	2	2	2	1	2	2	2	2
0000187771	2389711	0002	290830	BA	Conceição do Almeida	1	998	1	998	USF DR GUILHERME TRINDADE 02	1	998	1	998	1	1	1	1	1	1	1	1	2	1	1	1	1	1	2	1	1	2	1	4	3	2	998	998	998	2	2	2	1	2	1	2	2	2	2
0000187798	2600668	0004	290840	BA	Conceição do Coité	1	998	1	998	UNIDADE BASICA DE SAUDE DA FAMILIA WALDEMAR CARNEIRO	1	998	2	2	1	1	1	1	9	2	998	998	998	998	998	998	998	998	998	998	998	998	1	1	1	2	998	998	998	2	1	1	2	2	2	2	2	2	2
0000187801	2601184	0011	290840	BA	Conceição do Coité	1	998	1	998	UNIDADE BASICA DE SAUDE DA FAMILIA DE CONCEICAO DO COITE	1	998	1	998	1	1	1	1	1	1	1	2	2	1	1	1	1	1	1	1	1	2	1	3	2	2	998	998	998	2	1	2	2	2	2	2	2	2	2
0000187836	2601206	0006	290840	BA	Conceição do Coité	1	998	1	998	UNIDADE BASICA DE SAUDE DA FAMILIA DE SAO JOAO	1	998	1	998	1	1	1	1	11	1	1	1	2	1	1	1	1	1	2	1	1	2	1	5	2	2	998	998	998	2	2	2	2	2	2	2	2	2	2
0000187860	2620537	0003	290840	BA	Conceição do Coité	1	998	1	998	UNIDADE BASICA DE SAUDE DA FAMILIA DE SALGADALIA	1	998	1	998	1	1	1	1	4	1	1	1	2	1	1	1	1	1	2	1	1	2	1	999	2	2	998	998	998	2	1	1	2	2	2	2	2	2	2
0000187887	5699606	0014	290840	BA	Conceição do Coité	1	998	1	998	U B S DA FAMILIA DR MANOEL ANTONIO PINHEIRO	1	998	1	998	1	1	1	1	2	2	998	998	998	998	998	998	998	998	998	998	998	998	1	1	2	2	998	998	998	2	1	2	2	2	2	2	1	2	2
0000187917	7193092	0012	290840	BA	Conceição do Coité	1	998	1	998	UNIDADE DE SAUDE DA FAMILIA BARREIRO	1	998	1	998	1	1	1	1	2	2	998	998	998	998	998	998	998	998	998	998	998	998	1	6	2	2	998	998	998	2	1	2	2	2	2	2	1	2	2
0000187941	7218303	0001	290840	BA	Conceição do Coité	1	998	1	998	UNIDADE DE SAUDE DA FAMILIA DO FLUMINENSE	1	998	3	2	1	1	1	1	2	2	998	998	998	998	998	998	998	998	998	998	998	998	11	3	3	2	998	998	998	2	1	2	1	2	2	2	1	2	2
0000187968	2601516	0010	290850	BA	Conceição do Jacuípe	1	998	1	998	UNIDADE DE SAUDE DA FAMILIA DO POVOADO DO BESSA	1	998	3	3	1	1	1	2	1	2	998	998	998	998	998	998	998	998	998	998	998	998	1	4	2	2	998	998	998	2	1	2	2	2	2	2	1	2	2
0000187984	2601532	0017	290850	BA	Conceição do Jacuípe	1	998	1	998	UNIDADE DE SAUDE DA FAMILIA DO POVOADO DO PICADO	1	998	1	998	2	998	2	998	3	1	1	3	1	1	1	1	1	1	2	1	1	2	1	5	1	2	998	998	998	2	2	2	2	2	2	2	2	2	2
0000188018	5085810	0007	290850	BA	Conceição do Jacuípe	1	998	1	998	PSF DO BALDEZ	1	998	1	998	1	1	1	2	3	2	998	998	998	998	998	998	998	998	998	998	998	998	1	5	1	1	1	2	1	2	1	1	2	2	2	2	1	1	2
0000188026	5085829	0009	290850	BA	Conceição do Jacuípe	1	998	1	998	PSF PARQUE OURO VERDE	1	998	1	998	1	1	1	2	2	1	1	1	3	1	1	1	1	1	2	1	1	2	1	5	1	2	998	998	998	2	1	1	2	2	2	2	1	1	2
0000188034	6261639	0008	290850	BA	Conceição do Jacuípe	1	998	1	998	PSF ILICURITIBA	1	998	3	1	1	1	1	1	6	1	1	2	2	1	1	1	1	1	2	1	1	2	1	1	1	999	998	998	998	2	1	2	2	2	2	2	2	2	2
0000188042	6261655	0006	290850	BA	Conceição do Jacuípe	1	998	1	998	PSF CENTRO	1	998	1	998	2	998	2	998	5	2	998	998	998	998	998	998	998	998	998	998	998	998	1	1	1	2	998	998	998	2	2	2	2	2	2	2	2	2	2
0000188107	2626934	0005	290860	BA	Conde	1	998	1	998	UNIDADE DE SAUDE DA FAMILIA DE VILA DO CONDE	1	998	1	998	2	998	1	2	1	2	998	998	998	998	998	998	998	998	998	998	998	998	1	4	3	2	998	998	998	2	2	2	2	2	2	2	2	2	2
0000188123	5334934	0008	290860	BA	Conde	1	998	1	998	UNIDADE DE SAUDE DA FAMILIA DO LOTEAMENTO ARACY MENDES LINS	1	998	2	3	2	998	1	2	2	2	998	998	998	998	998	998	998	998	998	998	998	998	1	4	3	2	998	998	998	2	2	1	2	2	2	2	2	2	2
0000188158	3522547	0001	290870	BA	Condeúba	1	998	1	998	UNIDADE DE SAUDE DA FAMILIA DO DIVINO ESPIRITO SANTO	1	998	1	998	1	1	1	1	1	2	998	998	998	998	998	998	998	998	998	998	998	998	1	3	3	999	998	998	998	2	2	1	2	2	2	2	2	2	2
0000188166	4024702	0006	290870	BA	Condeúba	1	998	1	998	UNIDADE DE SAUDE DA FAMILIA JOSE MARTINS DE CARVALHO	1	998	1	998	1	1	1	1	11	2	998	998	998	998	998	998	998	998	998	998	998	998	1	1	1	1	1	2	2	2	1	2	2	2	2	2	1	2	2
0000188174	4024710	0005	290870	BA	Condeúba	1	998	1	998	UNIDADE DE SAUDE DA FAMILIA MANOEL BATISTA	1	998	1	998	1	1	1	1	10	2	998	998	998	998	998	998	998	998	998	998	998	998	1	1	4	2	998	998	998	2	1	1	2	2	2	1	1	2	2
0000188182	4024729	0004	290870	BA	Condeúba	1	998	1	998	UNIDADE DE SAUDE DA FAMILIA DE MANDASSAIA	1	998	1	998	1	1	1	1	2	1	1	2	1	1	1	1	1	1	2	1	1	2	1	1	1	2	998	998	998	2	2	2	2	2	2	2	2	2	2
0000188190	4024737	0007	290870	BA	Condeúba	1	998	1	998	UNIDADE DE SAUDE DA FAMILIA DE LAGOINHA	1	998	1	998	1	1	1	1	1	1	1	1	3	1	1	1	1	1	2	1	1	2	1	1	1	2	998	998	998	2	2	2	2	2	2	2	2	2	2
0000188220	4024818	0003	290880	BA	Contendas do Sincorá	1	998	1	998	UNIDADE DE SAUDE DA FAMILIA DR RODRIGO DE CASTRO BURGOS	1	998	1	998	1	2	1	2	12	2	998	998	998	998	998	998	998	998	998	998	998	998	1	3	3	2	998	998	998	2	1	1	2	2	2	2	2	2	2
0000188239	6078036	0002	290880	BA	Contendas do Sincorá	1	998	1	998	UNIDADE DE SAUDE DA FAMILIA DR RHEA SYLVIA CARVALHO SILVA	1	998	1	998	2	998	2	998	2	2	998	998	998	998	998	998	998	998	998	998	998	998	1	6	3	2	998	998	998	2	2	2	2	2	2	2	2	2	2
0000188247	2824582	0013	290890	BA	Coração de Maria	1	998	1	998	USF DE ITACAVA	1	998	1	998	1	1	1	1	1	2	998	998	998	998	998	998	998	998	998	998	998	998	11	4	4	2	998	998	998	2	2	2	2	2	2	2	2	2	2
0000188255	2824604	0012	290890	BA	Coração de Maria	1	998	1	998	USF AGNELO MENDES	1	998	1	998	1	1	1	2	1	1	1	1	3	1	1	1	1	1	2	1	1	2	11	4	4	999	998	998	998	999	1	1	2	2	2	2	2	2	2
0000188271	3464415	0011	290890	BA	Coração de Maria	1	998	1	998	USF JOAO PAULO II	1	998	3	2	1	1	1	1	2	2	998	998	998	998	998	998	998	998	998	998	998	998	6	4	3	2	998	998	998	2	1	1	2	2	2	2	1	2	2
0000188360	3519902	0001	290900	BA	Cordeiros	1	998	1	998	USF DR JOSE CARDOSO DOS APOSTOLOS	1	998	1	998	1	1	1	1	1	1	1	1	3	1	1	1	1	1	2	1	1	2	1	4	3	2	998	998	998	2	1	2	2	2	2	2	1	2	2
0000188395	2389320	0003	290910	BA	Coribe	1	998	1	998	USF MIGUEL ALVES DAS NEVES	1	998	1	998	1	1	1	1	1	2	998	998	998	998	998	998	998	998	998	998	998	998	1	4	3	2	998	998	998	2	2	2	2	2	2	2	2	2	2
0000188409	2816415	0004	290910	BA	Coribe	1	998	1	998	USF JOSEFINO ARRUDA	1	998	1	998	1	1	1	2	1	2	998	998	998	998	998	998	998	998	998	998	998	998	1	4	3	2	998	998	998	2	1	2	2	2	2	2	2	2	2
0000188417	6186769	0001	290910	BA	Coribe	1	998	1	998	UNIDADE BASICA DE SAUDE DA FAMILIA CENTRO	1	998	1	998	1	1	1	1	6	2	998	998	998	998	998	998	998	998	998	998	998	998	1	1	1	2	998	998	998	2	2	2	2	2	2	2	2	2	2
0000188433	6404103	0002	290910	BA	Coribe	1	998	1	998	PSF RENASCER	1	998	1	998	1	1	1	1	2	2	998	998	998	998	998	998	998	998	998	998	998	998	1	4	3	2	998	998	998	2	2	2	2	2	2	2	2	2	2
0000188557	3774821	0008	290930	BA	Correntina	1	998	1	998	USF DO SAO JOSE	1	998	1	998	1	1	1	1	2	1	1	1	2	1	1	1	1	1	2	1	1	2	1	1	1	2	998	998	998	2	1	1	2	2	1	2	1	2	2
0000188581	6075975	0007	290930	BA	Correntina	1	998	1	998	USF DE SAO MANOEL	1	998	1	998	1	1	1	1	6	1	1	1	2	1	1	1	1	1	2	1	1	2	1	1	1	2	998	998	998	2	1	1	2	2	2	2	1	2	2
0000188670	3016846	0001	290950	BA	Cravolândia	1	998	1	998	UNIDADE DE SAUDE DA FAMILIA OTTO ALENCAR	1	998	1	998	2	998	2	998	2	1	2	2	3	1	1	1	1	1	2	1	1	2	1	1	1	2	998	998	998	2	2	2	2	2	2	2	2	2	2
0000188697	2620448	0003	290960	BA	Crisópolis	1	998	1	998	UNIDADE DE SAUDE DA FAMILIA PINTO	1	998	1	998	1	1	2	998	4	1	1	1	2	1	1	1	1	1	2	1	1	2	1	1	1	2	998	998	998	2	2	2	2	2	2	2	2	2	2
0000188700	2620456	0006	290960	BA	Crisópolis	1	998	1	998	UNIDADE DE SAUDE DA FAMILIA DE BURIL	1	998	3	2	1	2	2	998	2	2	998	998	998	998	998	998	998	998	998	998	998	998	1	1	1	2	998	998	998	2	2	2	2	2	2	2	2	2	2
0000188735	5378923	0002	290960	BA	Crisópolis	1	998	1	998	UNIDADE DE SAUDE DA FAMILIA SEDE	1	998	3	3	1	1	1	2	1	2	998	998	998	998	998	998	998	998	998	998	998	998	1	1	1	2	998	998	998	2	2	2	2	2	2	2	2	2	2
0000188751	3038211	0002	290970	BA	Cristópolis	1	998	1	998	UNIDADE DE SAUDE DA FAMILIA MENINO DEUS	1	998	1	998	1	1	1	1	4	2	998	998	998	998	998	998	998	998	998	998	998	998	1	1	1	2	998	998	998	2	2	2	2	2	1	2	2	2	2
0000188778	3313581	0001	290970	BA	Cristópolis	1	998	1	998	UNIDADE DE SAUDE DA FAMILIA NOSSA SENHORA DE FATIMA	1	998	3	3	1	1	1	1	9	2	998	998	998	998	998	998	998	998	998	998	998	998	1	1	1	999	998	998	998	999	2	2	2	2	2	2	2	2	2
0000188786	3523705	0004	290970	BA	Cristópolis	1	998	1	998	UNIDADE DE SAUDE DA FAMILIA MARIA AMARAL DE SOUZA	1	998	3	3	1	1	1	1	6	2	998	998	998	998	998	998	998	998	998	998	998	998	1	999	2	999	998	998	998	999	1	2	2	2	2	2	2	2	2
0000188794	3762696	0003	290970	BA	Cristópolis	1	998	1	998	UNIDADE DE SAUDE DA FAMILIA PEDRO JOSE CUSTODIO FILHO	1	998	3	1	1	1	1	1	4	2	998	998	998	998	998	998	998	998	998	998	998	998	1	6	2	2	998	998	998	2	2	2	2	2	2	2	2	2	2
0000188808	2389967	0008	290980	BA	Cruz das Almas	1	998	1	998	USF SAPUCAIA	1	998	1	998	1	1	1	1	1	1	1	1	3	1	1	1	1	1	2	1	1	2	1	4	3	2	998	998	998	2	1	2	1	2	2	2	2	2	2
0000188816	2389991	0012	290980	BA	Cruz das Almas	1	998	1	998	USF ARACA	1	998	1	998	1	1	1	1	1	2	998	998	998	998	998	998	998	998	998	998	998	998	1	3	3	2	998	998	998	2	1	1	1	2	2	2	2	2	2
0000188824	2390035	0007	290980	BA	Cruz das Almas	1	998	1	998	USF PUMBA	1	998	1	998	1	1	1	1	1	2	998	998	998	998	998	998	998	998	998	998	998	998	1	3	3	2	998	998	998	2	1	2	2	2	2	2	1	2	1
0000188875	3549216	0004	290980	BA	Cruz das Almas	1	998	1	998	USF TIRADENTES DONA ROSA	1	998	1	998	1	1	1	1	1	2	998	998	998	998	998	998	998	998	998	998	998	998	1	4	3	2	998	998	998	1	1	1	2	2	2	2	1	2	1
0000188883	5717558	0013	290980	BA	Cruz das Almas	1	998	1	998	USF BALBINA PEREIRA DA SILVA SAO JUDAS TADEU	1	998	1	998	1	1	1	1	1	1	1	1	1	1	1	1	1	1	1	1	1	2	12	6	4	2	998	998	998	2	1	1	1	2	2	2	1	2	2
0000188905	6237770	0010	290980	BA	Cruz das Almas	1	998	1	998	USF VILAREJO	1	998	1	998	1	1	1	1	1	1	1	1	2	1	1	2	1	1	1	1	1	2	1	4	2	2	998	998	998	2	2	1	2	2	2	2	1	2	1
0000188913	6992226	0014	290980	BA	Cruz das Almas	1	998	1	998	USF VERIDIANO BARBOSA DE SOUZA TOUQUINHA	1	998	1	998	1	1	1	1	1	1	1	1	3	1	1	1	1	1	2	1	1	2	1	3	3	2	998	998	998	2	1	2	1	2	2	2	2	2	1
0000188921	7102437	0015	290980	BA	Cruz das Almas	1	998	1	998	USF ANTONIO ROSARIO DE MEIRELES AREAL	1	998	1	998	1	1	1	1	1	1	1	2	1	1	1	1	1	1	2	1	1	2	1	3	3	2	998	998	998	2	1	1	2	2	1	1	1	2	2
0000188948	7156111	0016	290980	BA	Cruz das Almas	1	998	1	998	USF MODESTA BARBOSA	1	998	1	998	1	1	1	1	1	1	1	1	2	1	1	1	1	1	1	1	1	2	1	3	3	2	998	998	998	2	1	1	2	2	2	2	1	2	2
0000189111	6453716	0005	291000	BA	Dário Meira	1	998	1	998	USF JOAO FRANCISCO CARDOSO	1	998	1	998	2	998	2	998	3	1	1	1	2	1	1	2	1	1	1	1	1	2	1	3	3	2	998	998	998	2	1	1	2	2	2	2	1	2	2
0000189146	2532557	0015	291005	BA	Dias d'Ávila	1	998	1	998	UNIDADE SAUDE DA FAMILIA URBIS	1	998	1	998	1	1	1	1	3	2	998	998	998	998	998	998	998	998	998	998	998	998	1	5	1	2	998	998	998	2	1	1	1	2	1	2	1	2	2
0000189138	2532557	0016	291005	BA	Dias d'Ávila	1	998	1	998	UNIDADE SAUDE DA FAMILIA URBIS	1	998	1	998	1	2	1	2	1	1	1	1	3	1	1	1	1	1	2	1	1	2	1	6	3	2	998	998	998	2	2	2	2	2	2	2	2	2	2
0000189162	2532565	0017	291005	BA	Dias d'Ávila	1	998	1	998	UNIDADE SAUDE DA FAMILIA GENARO	1	998	1	998	1	1	1	1	3	1	1	2	3	1	1	1	1	1	1	1	1	2	1	5	1	2	998	998	998	2	1	1	2	2	2	1	1	2	2
0000189170	2532565	0018	291005	BA	Dias d'Ávila	1	998	1	998	UNIDADE SAUDE DA FAMILIA GENARO	1	998	1	998	1	1	1	1	1	1	1	2	1	1	1	1	1	1	2	1	1	2	1	999	3	2	998	998	998	2	2	1	2	2	2	2	1	2	2
0000189197	3384314	0019	291005	BA	Dias d'Ávila	1	998	1	998	UNIDADE SAUDE DA FAMILIA PARQUE PETROPOLIS	1	998	1	998	1	1	1	2	1	2	998	998	998	998	998	998	998	998	998	998	998	998	1	999	3	2	998	998	998	2	1	2	2	2	2	2	1	2	2
0000189219	3893243	0023	291005	BA	Dias d'Ávila	1	998	1	998	UNIDADE SAUDE DA FAMILIA ENTRONCAMENTO	1	998	1	998	1	1	2	998	3	1	1	1	3	1	1	1	1	1	2	1	1	2	1	1	1	2	998	998	998	2	1	1	2	2	2	2	2	2	2
0000189278	5196469	0001	291005	BA	Dias d'Ávila	1	998	1	998	UNIDADE SAUDE DA FAMILIA DO CENTRO	1	998	1	998	1	1	1	1	1	2	998	998	998	998	998	998	998	998	998	998	998	998	12	999	3	2	998	998	998	2	2	2	2	2	2	2	2	2	2
0000189286	5914191	0008	291005	BA	Dias d'Ávila	1	998	1	998	UNIDADE SAUDE DA FAMILIA CONCORDIA	1	998	1	998	1	1	1	1	1	1	1	1	1	2	1	1	1	1	2	1	1	2	1	3	2	2	998	998	998	2	2	1	1	2	2	2	1	2	2
0000189294	5914191	0009	291005	BA	Dias d'Ávila	1	998	1	998	UNIDADE SAUDE DA FAMILIA CONCORDIA	1	998	1	998	1	1	1	2	3	1	1	1	2	1	1	1	1	1	2	1	1	2	1	5	1	2	998	998	998	1	1	1	2	2	2	2	1	2	2
0000189308	2602067	0005	291010	BA	Dom Basílio	1	998	1	998	USF CENTRO	1	998	1	998	1	1	1	1	2	2	998	998	998	998	998	998	998	998	998	998	998	998	11	6	3	2	998	998	998	2	2	2	1	2	2	1	1	2	2
0000189316	3020916	0007	291010	BA	Dom Basílio	1	998	1	998	USF DE BARRA DO BERNARDO	1	998	1	998	1	1	1	1	4	1	1	1	2	1	1	1	1	1	2	1	1	2	1	1	1	2	998	998	998	2	1	1	2	2	2	2	1	2	2
0000189324	3020924	0006	291010	BA	Dom Basílio	1	998	1	998	USF CENTRO II	1	998	1	998	1	1	1	1	8	1	1	2	3	1	1	1	1	1	2	1	1	2	1	1	1	2	998	998	998	2	1	2	1	2	1	1	1	2	2
0000189340	2401177	0001	291020	BA	Dom Macedo Costa	1	998	1	998	USF ANTONIA BARRETO PITON	1	998	1	998	1	1	1	2	1	1	1	1	2	1	1	1	1	1	2	1	1	2	1	4	3	2	998	998	998	2	1	2	2	2	2	2	1	2	2
0000189359	4025105	0002	291020	BA	Dom Macedo Costa	1	998	1	998	USF JOAQUIM INACIO DE SOUZA LEMOS	1	998	1	998	1	1	1	1	2	2	998	998	998	998	998	998	998	998	998	998	998	998	1	4	4	2	998	998	998	1	1	1	1	1	2	1	1	2	2
0000189367	2401223	0003	291030	BA	Elísio Medrado	1	998	1	998	UNIDADE DE SAUDE DA FAMILIA DE MONTE CRUZEIRO	1	998	1	998	1	1	1	1	1	1	1	1	3	1	1	1	1	1	2	1	1	2	1	4	2	2	998	998	998	2	1	1	2	2	2	2	1	2	2
0000189472	6265421	0002	291040	BA	Encruzilhada	1	998	1	998	U S F ANTONIO ALVES NASCIMENTO VILA DO CAFE II	1	998	1	998	1	1	1	1	2	2	998	998	998	998	998	998	998	998	998	998	998	998	1	4	3	2	998	998	998	2	1	1	2	2	2	2	1	2	2
0000189510	2627132	0002	291050	BA	Entre Rios	1	998	1	998	ESFII PARQUE DOS COQUEIROS	1	998	1	998	1	1	1	1	1	1	3	1	1	1	1	1	1	1	2	1	1	2	1	3	2	2	998	998	998	2	2	2	2	2	1	1	1	2	1
0000189588	5009685	0011	291050	BA	Entre Rios	1	998	1	998	ESF LOT FUNCIONARIOS PUBLICOS	1	998	1	998	1	1	1	1	8	2	998	998	998	998	998	998	998	998	998	998	998	998	1	1	1	999	998	998	998	2	1	1	1	2	2	2	1	2	2
0000189596	2532573	0005	291060	BA	Esplanada	1	998	1	998	UNIDADE SAUDE DA FAMILIA SAO JOSE DO MUCAMBO	1	998	1	998	1	1	1	1	2	2	998	998	998	998	998	998	998	998	998	998	998	998	1	3	4	2	998	998	998	2	1	2	2	2	1	2	2	2	2
0000189685	4025202	0006	291060	BA	Esplanada	1	998	1	998	UNIDADE SAUDE DA FAMILIA TIMBO	1	998	1	998	1	2	2	998	4	1	1	1	2	1	1	1	1	1	2	1	1	2	1	4	3	2	998	998	998	2	1	1	2	2	2	2	1	2	2
0000189693	5987830	0009	291060	BA	Esplanada	1	998	1	998	UNIDADE DE SAUDE DR ANTONIO GOMES DE OLIVEIRA	1	998	1	998	1	1	1	2	1	2	998	998	998	998	998	998	998	998	998	998	998	998	1	4	3	2	998	998	998	2	2	2	2	2	2	2	2	2	2
0000189723	2401312	0007	291070	BA	Euclides da Cunha	1	998	1	998	UNIDADE DE SAUDE DA FAMILIA ROQUE VITORIO DE SOUZA	1	998	1	998	1	1	1	1	2	2	998	998	998	998	998	998	998	998	998	998	998	998	11	3	3	1	1	1	1	2	1	2	2	2	2	2	2	2	2
0000189731	2401355	0006	291070	BA	Euclides da Cunha	1	998	1	998	POSTO DE SAUDE DE RUILANDIA	1	998	1	998	1	1	1	1	10	1	1	2	1	1	1	1	1	1	2	1	1	2	1	1	1	2	998	998	998	1	1	1	2	2	2	1	2	2	2
0000189820	5371368	0008	291070	BA	Euclides da Cunha	1	998	1	998	UNIDADE DE SAUDE DA FAMILIA NOSSA SENHORA DA CONCEICAO	1	998	1	998	1	1	1	1	2	1	1	1	2	1	1	1	1	1	2	1	1	2	11	4	4	2	998	998	998	2	2	1	2	2	2	2	2	2	2
0000189863	7096275	0016	291070	BA	Euclides da Cunha	1	998	1	998	UNIDADE DE SAUDE DA FAMILIA JOANA CARVALHO DE ABREU	1	998	1	998	1	1	1	1	2	1	1	1	3	1	1	1	1	1	2	1	1	2	1	4	3	2	998	998	998	2	1	1	2	2	2	2	2	2	2
0000189928	2556529	0021	291072	BA	Eunápolis	1	998	1	998	UNIDADE BASICA DE SAUDE DA SAPUCAEIRA	1	998	1	998	1	1	1	1	12	1	1	1	2	1	1	1	1	1	2	1	1	2	1	1	1	2	998	998	998	1	1	1	2	2	2	2	1	2	2
0000189960	2556553	0017	291072	BA	Eunápolis	1	998	1	998	UNIDADE BASICA DE SAUDE VALDENOR CORDEIRO I	1	998	1	998	1	1	1	1	4	1	2	1	2	1	1	1	1	1	2	1	1	2	1	4	2	1	1	1	1	2	1	1	1	2	1	2	1	1	1
0000190012	2556588	0010	291072	BA	Eunápolis	1	998	1	998	UNIDADE BASICA DE SAUDE JOAO NUNES DA SILVA	1	998	1	998	1	1	1	1	4	1	1	1	2	1	1	1	1	1	2	1	1	2	1	4	3	2	998	998	998	2	1	1	2	2	2	2	1	2	2
0000190020	2556596	0015	291072	BA	Eunápolis	1	998	1	998	UNIDADE BASICA DE SAUDE MARAVILHA IRES LOPES	1	998	1	998	1	1	1	1	11	1	1	2	1	1	1	1	1	1	2	1	1	2	1	1	1	2	998	998	998	2	1	1	2	2	2	2	1	2	2
0000190063	2556626	0012	291072	BA	Eunápolis	1	998	1	998	UNIDADE BASICA DE SAUDE DO ROSA NETO	1	998	1	998	1	1	1	1	1	1	1	1	2	1	1	2	1	1	2	1	1	2	1	3	2	2	998	998	998	1	1	1	1	2	2	2	1	2	1
0000190071	2556650	0001	291072	BA	Eunápolis	1	998	1	998	UNIDADE BASICA DE SAUDE MOISES REIS I	1	998	1	998	1	1	1	1	6	1	1	1	2	1	1	1	1	1	2	1	1	2	1	4	1	2	998	998	998	1	1	1	1	2	1	2	2	2	2
0000190098	2767872	0016	291072	BA	Eunápolis	1	998	1	998	UNIDADE BASICA DE SAUDE OSVALDO DE MELLO FILHO	1	998	1	998	1	1	1	1	1	1	1	2	1	1	1	1	1	1	2	1	1	2	12	1	1	2	998	998	998	2	2	2	1	2	2	2	2	2	2
0000190101	2770857	0004	291072	BA	Eunápolis	1	998	1	998	UNIDADE BASICA DE SAUDE IZABEL ARAUJO	1	998	1	998	1	1	1	1	5	1	1	2	3	1	1	1	1	1	2	1	1	2	1	1	1	2	998	998	998	2	1	1	2	2	2	2	1	2	2
0000190128	2770865	0020	291072	BA	Eunápolis	1	998	1	998	UNIDADE BASICA DE SAUDE JOSELIA BORGES	1	998	1	998	1	1	2	998	3	2	998	998	998	998	998	998	998	998	998	998	998	998	1	3	2	2	998	998	998	1	1	1	1	2	1	2	1	1	2
0000190152	2804069	0011	291072	BA	Eunápolis	1	998	1	998	UNIDADE BASICA DE SAUDE JOAO JACINTO DOS SANTOS GABIARRA	1	998	1	998	1	1	1	1	8	1	1	1	2	1	1	1	1	1	2	1	1	2	4	1	1	2	998	998	998	1	1	1	1	2	2	2	2	2	2
0000190160	3033244	0014	291072	BA	Eunápolis	1	998	1	998	UNIDADE BASICA DE SAUDE WANDERLEY NASCIMENTO II	1	998	1	998	1	1	1	1	12	2	998	998	998	998	998	998	998	998	998	998	998	998	1	1	1	2	998	998	998	2	1	1	1	2	2	2	2	2	2
0000190179	3033341	0023	291072	BA	Eunápolis	1	998	1	998	UNIDADE BASICA DE SAUDE PEQUI II	1	998	1	998	1	1	1	1	2	2	998	998	998	998	998	998	998	998	998	998	998	998	1	1	1	1	999	1	1	1	1	1	1	2	2	1	1	2	2
0000190195	3033376	0018	291072	BA	Eunápolis	1	998	1	998	UNIDADE BASICA DE SAUDE VALDENOR CORDEIRO II	1	998	1	998	1	1	1	1	7	2	998	998	998	998	998	998	998	998	998	998	998	998	1	4	4	2	998	998	998	1	1	1	2	2	2	2	2	2	2
0000190209	3423611	0006	291072	BA	Eunápolis	1	998	1	998	UNIDADE BASICA DE SAUDE DINAH BORGES I	1	998	1	998	1	1	1	1	12	1	1	1	2	1	1	1	1	1	2	1	1	2	1	1	1	2	998	998	998	2	1	1	1	2	2	2	1	2	2
0000190217	3453952	0024	291072	BA	Eunápolis	1	998	1	998	UNIDADE BASICA DE SAUDE DINAH BORGES II	1	998	1	998	1	1	1	1	5	1	1	1	2	1	1	1	1	1	2	1	1	2	1	1	1	2	998	998	998	1	1	1	2	2	2	2	2	2	2
0000190276	3222497	0003	291075	BA	Fátima	1	998	1	998	UNIDADE DE SAUDE DA FAMILIA DO CAPIM DURO	1	998	1	998	2	998	2	998	5	1	1	1	2	1	1	1	1	1	2	1	1	2	1	4	2	2	998	998	998	2	2	2	2	2	2	2	2	2	2
0000190306	5853842	0004	291075	BA	Fátima	1	998	1	998	UNIDADE DE SAUDE DA FAMILIA DO BONFIM	1	998	1	998	2	998	2	998	5	1	1	1	2	1	1	1	1	1	2	1	1	2	1	4	2	2	998	998	998	2	2	2	2	2	2	2	2	2	2
0000190322	3013340	0002	291077	BA	Feira da Mata	1	998	1	998	UNIDADE DE SAUDE DA FAMILIA DO RAMALHO	1	998	1	998	1	1	1	1	2	2	998	998	998	998	998	998	998	998	998	998	998	998	11	4	3	2	998	998	998	2	1	2	2	2	2	2	1	2	2
0000190349	3013367	0001	291077	BA	Feira da Mata	1	998	1	998	UNIDADE DE SAUDE DA FAMILIA DE FEIRA DA MATA	1	998	1	998	1	1	1	1	4	1	1	1	2	1	1	1	1	1	2	1	1	2	10	4	4	2	998	998	998	2	1	1	2	2	2	2	2	2	2
0000190381	2401045	0056	291080	BA	Feira de Santana	1	998	1	998	ESF DA FRATERNIDADE	1	998	1	998	1	1	1	1	3	2	998	998	998	998	998	998	998	998	998	998	998	998	11	3	3	2	998	998	998	2	1	1	1	2	2	2	2	2	1
0000190454	2401541	0006	291080	BA	Feira de Santana	1	998	1	998	ESF DO NOVO HORIZONTE	1	998	1	998	1	1	1	1	8	1	1	1	2	1	1	1	1	1	2	1	1	2	11	4	3	2	998	998	998	2	1	1	1	2	1	1	1	1	1
0000190462	2401568	0026	291080	BA	Feira de Santana	1	998	1	998	ESF DO CAMPO LIMPO II	1	998	2	3	1	1	1	1	2	2	998	998	998	998	998	998	998	998	998	998	998	998	11	6	3	2	998	998	998	2	1	2	2	2	2	2	2	2	2
0000190500	2401711	0024	291080	BA	Feira de Santana	1	998	1	998	ESF DR SABINO SILVA BONFIM DE FEIRA	1	998	1	998	1	1	1	1	8	1	1	1	3	1	1	1	1	1	2	1	1	2	11	4	3	2	998	998	998	2	1	1	1	2	1	2	1	2	2
0000190519	2401738	0040	291080	BA	Feira de Santana	1	998	1	998	ESF DE SAO JOSE I	1	998	1	998	1	1	1	2	2	1	2	2	3	1	1	1	1	1	2	1	1	2	11	8	4	2	998	998	998	2	1	1	1	2	2	2	1	1	1
0000190608	2505517	0076	291080	BA	Feira de Santana	1	998	1	998	ESF DO ROSARIO	1	998	1	998	1	1	1	1	2	1	1	1	2	1	1	1	1	1	2	1	1	2	11	4	3	999	998	998	998	2	1	1	1	2	2	2	1	2	2
0000190632	2505541	0042	291080	BA	Feira de Santana	1	998	1	998	ESF DA MATINHA	1	998	1	998	1	1	1	1	9	2	998	998	998	998	998	998	998	998	998	998	998	998	11	7	3	2	998	998	998	2	2	1	2	2	2	2	2	2	1
0000190640	2505576	0013	291080	BA	Feira de Santana	1	998	1	998	ESF DE JAIBA	1	998	1	998	1	1	1	1	4	2	998	998	998	998	998	998	998	998	998	998	998	998	11	4	2	2	998	998	998	2	1	1	1	2	1	1	1	2	2
0000190659	2505584	0023	291080	BA	Feira de Santana	1	998	1	998	ESF DO ISAAC MACHADO	1	998	1	998	1	1	1	2	4	1	1	1	3	1	1	1	1	1	2	1	1	2	11	4	4	2	998	998	998	2	1	1	1	2	2	2	1	2	2
0000190667	2505614	0016	291080	BA	Feira de Santana	1	998	1	998	ESF DO LIMOEIRO	1	998	1	998	2	998	1	1	2	1	1	1	3	1	1	1	1	1	2	1	1	2	1	4	3	2	998	998	998	2	1	1	2	2	2	2	2	2	2
0000190683	2505630	0045	291080	BA	Feira de Santana	1	998	1	998	ESF DE JAGUARA	1	998	3	3	1	1	1	1	2	2	998	998	998	998	998	998	998	998	998	998	998	998	12	4	3	2	998	998	998	2	2	1	2	2	2	2	1	2	2
0000190691	2505649	0044	291080	BA	Feira de Santana	1	998	1	998	ESF DE PE DE SERRA	1	998	1	998	1	1	2	998	11	1	1	1	3	1	1	1	1	1	2	1	1	2	11	4	3	2	998	998	998	1	1	1	1	2	2	1	1	2	2
0000190705	2505657	0033	291080	BA	Feira de Santana	1	998	1	998	ESF DO CAMPO DO GADO NOVO	1	998	1	998	1	1	1	1	4	1	1	3	2	1	1	1	1	1	2	1	1	2	11	4	3	2	998	998	998	2	1	1	1	2	2	2	1	1	1
0000190713	2505665	0005	291080	BA	Feira de Santana	1	998	1	998	ESF DO AVIARIO	1	998	1	998	1	1	1	1	3	2	998	998	998	998	998	998	998	998	998	998	998	998	11	4	3	2	998	998	998	2	2	1	1	2	2	2	2	2	2
0000190861	3365654	0075	291080	BA	Feira de Santana	1	998	1	998	ESF DO FULO	1	998	1	998	1	1	1	1	1	1	1	1	3	1	1	1	1	1	2	1	1	2	11	999	4	2	998	998	998	2	2	1	1	2	2	2	1	2	1
0000190888	3365719	0064	291080	BA	Feira de Santana	1	998	1	998	ESF DA PEDRA DO DESCANDO	1	998	1	998	1	1	1	1	2	1	3	1	3	1	1	1	1	1	2	1	1	2	11	4	3	2	998	998	998	2	1	1	1	2	2	2	2	2	2
0000190896	3365956	0008	291080	BA	Feira de Santana	1	998	1	998	ESF DO VIVEIROS I	1	998	1	998	1	1	1	1	1	2	998	998	998	998	998	998	998	998	998	998	998	998	11	4	3	2	998	998	998	2	1	1	2	2	2	2	1	2	2
0000190934	3366200	0034	291080	BA	Feira de Santana	1	998	1	998	ESF DO HOMERO FIGUEIREDO	1	998	1	998	1	1	1	1	1	2	998	998	998	998	998	998	998	998	998	998	998	998	11	4	3	2	998	998	998	2	1	2	2	2	2	2	1	2	2
0000190942	3433730	0048	291080	BA	Feira de Santana	1	998	1	998	ESF DE TERRA DURA	1	998	1	998	1	1	1	1	4	1	1	2	3	1	1	1	1	1	2	1	1	2	11	4	3	2	998	998	998	2	1	1	2	2	2	2	2	2	2
0000190950	3433803	0059	291080	BA	Feira de Santana	1	998	1	998	ESF DO SITIO MATIAS	1	998	1	998	1	1	1	1	6	2	998	998	998	998	998	998	998	998	998	998	998	998	11	4	4	2	998	998	998	2	1	1	1	2	1	2	1	2	2
0000190969	3469158	0043	291080	BA	Feira de Santana	1	998	1	998	ESF DO ALECRIM MIUDO	1	998	1	998	1	1	1	1	2	1	1	1	1	1	1	1	1	3	2	1	1	2	11	4	3	2	998	998	998	2	1	2	1	2	2	2	1	2	2
0000191000	3470865	0074	291080	BA	Feira de Santana	1	998	1	998	ESF OYAMA DE FIGUEIREDO	1	998	1	998	1	1	1	1	3	1	2	1	1	1	1	1	1	1	2	1	1	2	11	4	4	2	998	998	998	2	1	1	2	2	2	1	1	2	2
0000191094	3940500	0050	291080	BA	Feira de Santana	1	998	1	998	ESF DO ALTO DO PAPAGAIO	1	998	1	998	1	1	1	1	3	1	2	1	2	1	1	1	1	3	2	1	1	2	11	8	4	2	998	998	998	2	1	1	1	2	2	2	1	1	1
0000191124	3993590	0061	291080	BA	Feira de Santana	1	998	1	998	ESF DO FRANCISCO PINTO	1	998	1	998	1	1	1	1	1	2	998	998	998	998	998	998	998	998	998	998	998	998	11	4	4	2	998	998	998	2	1	1	1	2	2	2	2	2	2
0000191167	3994864	0080	291080	BA	Feira de Santana	1	998	1	998	ESF DO PARQUE BRASIL	1	998	3	2	1	1	1	1	2	2	998	998	998	998	998	998	998	998	998	998	998	998	11	8	2	2	998	998	998	2	1	1	2	2	2	2	1	2	1
0000191175	3994988	0063	291080	BA	Feira de Santana	1	998	1	998	ESF DO JUSSARA	1	998	1	998	1	1	1	1	7	1	1	1	3	1	1	1	1	1	2	1	1	2	11	4	3	2	998	998	998	2	1	1	1	1	2	2	1	2	2
0000191221	3997103	0060	291080	BA	Feira de Santana	1	998	1	998	ESF DO PANORAMA I	1	998	1	998	1	1	1	1	2	1	3	1	2	1	1	1	1	1	2	1	1	2	11	4	3	2	998	998	998	2	1	1	1	2	2	2	1	2	2
0000191329	4025520	0036	291080	BA	Feira de Santana	1	998	1	998	ESF DO FEIRA VI	1	998	1	998	1	1	1	1	11	1	1	2	1	1	2	1	1	3	2	1	1	2	11	8	3	2	998	998	998	2	1	1	1	2	2	2	1	1	1
0000191337	4025539	0035	291080	BA	Feira de Santana	1	998	1	998	ESF DO SITIO NOVO	1	998	1	998	1	1	1	1	5	1	1	1	3	1	1	1	1	1	2	1	1	2	11	8	3	2	998	998	998	2	2	1	2	2	2	2	2	2	1
0000191345	4025547	0038	291080	BA	Feira de Santana	1	998	1	998	ESF DA PAMPALONA	1	998	1	998	1	1	1	1	6	2	998	998	998	998	998	998	998	998	998	998	998	998	11	8	3	2	998	998	998	2	1	1	1	2	2	2	1	2	1
0000191388	4025598	0037	291080	BA	Feira de Santana	1	998	1	998	ESF DA ASA BRANCA	1	998	1	998	1	1	1	1	1	2	998	998	998	998	998	998	998	998	998	998	998	998	11	8	3	2	998	998	998	2	1	1	1	2	2	1	2	2	2
0000191469	5375940	0083	291080	BA	Feira de Santana	1	998	1	998	ESF DA CONCEICAO III	1	998	1	998	1	1	1	1	1	1	1	1	3	1	1	1	1	1	2	1	1	2	11	4	3	2	998	998	998	2	1	2	2	2	2	2	2	2	2
0000191493	5667313	0007	291080	BA	Feira de Santana	1	998	1	998	ESF DO FEIRA IX I	1	998	1	998	1	1	1	1	3	1	1	1	3	1	1	1	1	1	2	1	1	2	11	4	3	2	998	998	998	2	1	1	2	2	2	2	1	2	1
0000191701	6484093	0046	291080	BA	Feira de Santana	1	998	1	998	ESF HUMILDES I NARCISIO EVANGELISTA DA CONCEICAO	1	998	1	998	1	1	1	1	6	1	1	2	1	1	1	1	1	1	2	1	1	2	11	4	3	2	998	998	998	2	2	1	1	2	2	2	2	1	1
0000191728	6484107	0047	291080	BA	Feira de Santana	1	998	2	6484039	ESF HUMILDES II DIOGO FERREIRA DE OLIVEIRA	1	998	1	998	1	1	1	1	3	1	2	1	2	1	1	1	1	1	2	1	1	2	11	8	3	2	998	998	998	2	1	1	2	2	2	2	2	1	1
0000191779	7131178	0118	291080	BA	Feira de Santana	1	998	1	998	ESF PARQUE GETULIO VARGAS	1	998	1	998	1	2	1	1	2	1	1	1	2	1	1	1	1	1	2	1	1	2	11	8	3	2	998	998	998	2	1	1	1	2	2	2	1	2	2
0000190411	2401525	0003	291080	BA	Feira de Santana	1	998	1	998	UBS JARDIM CRUZEIRO	1	998	1	998	1	1	1	1	7	2	998	998	998	998	998	998	998	998	998	998	998	998	4	1	1	2	998	998	998	2	1	1	2	2	2	2	2	2	2
0000190489	2401703	0088	291080	BA	Feira de Santana	1	998	1	998	UNIDADE BASICA DE SAUDE MARIA DO NASCIMENTO DE SOUZA	1	998	1	998	1	1	1	2	2	2	998	998	998	998	998	998	998	998	998	998	998	998	11	4	3	2	998	998	998	2	1	1	2	2	2	2	1	2	2
0000190551	2401819	0022	291080	BA	Feira de Santana	1	998	1	998	UBS DISPENSARIO SANTANA	1	998	1	998	2	998	2	998	4	1	1	1	2	1	1	1	1	1	2	1	1	2	1	1	1	2	998	998	998	2	2	2	2	2	2	2	2	2	2
0000190624	2505533	0096	291080	BA	Feira de Santana	1	998	1	998	UBS DREDUARDO NOGUEIRA FILHO	1	998	1	998	1	1	1	1	2	1	1	1	2	1	1	1	1	1	2	1	1	2	1	1	1	2	998	998	998	2	1	2	2	2	2	2	2	2	2
0000191272	4025350	0012	291080	BA	Feira de Santana	1	998	1	998	UBS ASSIST SOCIAL SANTO ANTONIO	1	998	1	998	1	1	1	2	4	1	1	2	2	1	1	1	1	2	2	1	1	2	11	8	2	999	998	998	998	2	1	1	2	2	2	2	1	2	2
0000191795	2401673	0001	291085	BA	Filadélfia	1	998	1	998	UNIDADE BASICA DE SAUDE DA FAMILIA JOAQUIM JOSE DOS SANTOS	1	998	1	998	1	1	1	1	2	1	2	3	2	1	1	1	1	1	2	1	1	2	1	3	2	2	998	998	998	1	1	1	2	2	2	2	1	2	1
0000191809	2402181	0004	291085	BA	Filadélfia	1	998	1	998	UNIDADE BASICA DE SAUDE DA FAMILIA DE CABECA DA VACA	1	998	1	998	1	2	1	1	2	1	1	1	3	1	1	1	1	1	2	1	1	2	1	4	3	2	998	998	998	2	1	2	2	2	2	2	1	2	2
0000191817	2402203	0003	291085	BA	Filadélfia	1	998	1	998	UNIDADE BASICA DE SAUDE DA FAMILIA DE AGUADAS	1	998	1	998	1	2	2	998	2	1	1	1	3	1	1	1	1	1	2	1	1	2	1	3	3	2	998	998	998	2	1	2	2	2	2	2	2	2	2
0000191825	4025679	0005	291085	BA	Filadélfia	1	998	1	998	UNIDADE BASICA DE SAUDE DA FAMILIA DE AROEIRA	1	998	1	998	1	1	1	1	2	1	2	1	2	1	1	1	1	1	2	1	1	2	1	4	3	2	998	998	998	2	1	2	2	2	2	2	2	2	2
0000191833	5381525	0006	291085	BA	Filadélfia	1	998	1	998	UNIDADE BASICA DE SAUDE DA FAMILIA DE JACARE	1	998	1	998	1	1	1	1	2	1	1	1	2	1	1	1	1	1	2	1	1	2	1	4	3	2	998	998	998	1	1	2	2	2	2	2	1	2	2
0000191841	5416825	0007	291085	BA	Filadélfia	1	998	1	998	UNIDADE BASICA DE SAUDE DA FAMILIA PAPAGAIO	1	998	3	3	1	1	1	1	9	2	998	998	998	998	998	998	998	998	998	998	998	998	1	4	3	2	998	998	998	2	2	2	2	2	2	2	2	2	2
0000191906	2402238	0002	291100	BA	Floresta Azul	1	998	1	998	USF POMPILHO BORGES	1	998	1	998	1	1	2	998	3	1	1	1	2	1	1	1	1	1	2	1	1	2	1	4	2	2	998	998	998	2	2	2	2	2	1	1	1	1	2
0000191922	2402246	0003	291100	BA	Floresta Azul	1	998	1	998	USF MARCELINA BISPO	1	998	1	998	1	1	1	1	6	1	1	1	2	1	1	1	1	1	2	1	1	2	1	4	4	2	998	998	998	2	2	2	2	2	2	2	2	2	2
0000191973	3498174	0004	291110	BA	Formosa do Rio Preto	1	998	1	998	UNIDADE DE SAUDE DA FAMILIA INTERMEDIARIO	1	998	1	998	1	1	1	1	1	2	998	998	998	998	998	998	998	998	998	998	998	998	1	2	3	2	998	998	998	2	1	2	2	2	2	2	1	2	2
0000191981	3666484	0005	291110	BA	Formosa do Rio Preto	1	998	1	998	UNIDADE DE SAUDE DA FAMILIA ROSENDO BARBOSA	1	998	3	1	1	1	1	1	2	2	998	998	998	998	998	998	998	998	998	998	998	998	1	4	3	2	998	998	998	2	2	2	2	2	2	2	1	2	2
0000192007	5901790	0008	291110	BA	Formosa do Rio Preto	1	998	1	998	PSF ALZIRA LISBOA SERPA	1	998	1	998	1	2	1	1	2	1	1	1	3	1	1	1	1	1	2	1	1	2	1	1	1	1	1	1	1	2	1	1	2	2	1	1	1	2	1
0000192139	2505800	0001	291125	BA	Gavião	1	998	1	998	CENTRO DE SAUDE IDELFONSO JOSE DE SOUZA	1	998	3	1	1	1	2	998	1	2	998	998	998	998	998	998	998	998	998	998	998	998	1	1	1	2	998	998	998	2	1	2	2	2	2	2	2	2	2
0000192163	6688748	0002	291130	BA	Gentio do Ouro	1	998	1	998	UNIDADE DE SAUDE DA FAMILIA DR ALFREDO HENRIQUE SAMPAIO	1	998	1	998	1	1	1	1	2	1	1	2	3	1	1	1	1	1	2	1	1	2	1	5	2	2	998	998	998	2	2	2	2	2	1	2	2	2	2
0000192171	6688756	0003	291130	BA	Gentio do Ouro	1	998	1	998	UNIDADE DE SAUDE DA FAMILIA ANA JOAQUINA DE JESUS	1	998	1	998	2	998	1	1	3	1	2	1	2	1	1	1	1	1	1	1	1	2	1	3	3	2	998	998	998	2	1	2	2	2	2	2	2	1	2
0000192198	6780210	0004	291130	BA	Gentio do Ouro	1	998	1	998	UNIDADE DE SAUDE DA FAMILIA IZAURA MARIA DO ESPIRITO SANTO	1	998	1	998	1	1	1	1	4	2	998	998	998	998	998	998	998	998	998	998	998	998	1	6	1	2	998	998	998	2	2	2	2	2	2	2	2	2	2
0000192201	2402416	0003	291140	BA	Glória	1	998	1	998	USF JOSE BARBOSA DE OLIVEIRA	1	998	1	998	1	1	1	1	3	1	2	3	1	1	1	1	1	1	2	1	1	2	1	4	4	2	998	998	998	2	2	2	2	2	2	2	2	2	2
0000192228	2402432	0002	291140	BA	Glória	1	998	1	998	USF JOSE AMEM	1	998	1	998	1	1	1	1	6	1	1	1	2	1	1	1	1	1	2	1	1	2	1	4	3	2	998	998	998	2	1	1	2	2	2	2	1	2	2
0000192236	2402440	0005	291140	BA	Glória	1	998	1	998	USF AUGUSTO DA SILVA	1	998	1	998	1	1	1	1	2	1	1	1	3	1	1	1	1	1	2	1	1	2	1	4	3	2	998	998	998	2	1	1	1	2	2	2	1	2	2
0000192260	3326233	0004	291140	BA	Glória	1	998	1	998	USF NOBERTO JOSE DE SA	1	998	1	998	1	1	1	1	6	1	1	1	2	1	1	1	1	1	2	1	1	2	1	4	4	2	998	998	998	2	1	1	1	2	2	2	1	2	2
0000192279	5922690	0001	291140	BA	Glória	1	998	1	998	USF JOSE ALVES DOS SANTOS	1	998	1	998	1	1	1	1	5	1	1	1	2	1	1	1	1	1	2	1	1	2	1	4	3	2	998	998	998	2	1	2	2	2	2	2	2	2	2
0000192295	2402149	0003	291150	BA	Gongogi	1	998	1	998	USF DE TAPIRAMA	1	998	1	998	1	2	1	2	8	1	1	1	3	1	1	1	1	1	2	1	1	2	1	4	3	2	998	998	998	2	1	2	2	2	2	2	1	2	1
0000192309	2402157	0002	291150	BA	Gongogi	1	998	1	998	USF NOVA PALMA	1	998	1	998	1	2	1	1	3	1	1	1	2	1	1	1	1	1	2	1	1	2	1	7	3	2	998	998	998	2	2	2	2	2	2	2	2	2	2
0000192317	2602512	0001	291150	BA	Gongogi	1	998	1	998	UNIDADE BASICA DE SAUDE DE GONGOGI	1	998	1	998	1	2	1	2	3	1	1	1	3	1	1	1	1	1	2	1	1	2	1	4	3	2	998	998	998	2	1	2	2	2	2	2	1	2	2
0000192376	3255301	0005	291160	BA	Governador Mangabeira	1	998	1	998	POSTO DE SAUDE DA FAMILIA DE BREJOS	1	998	1	998	1	1	1	1	1	1	1	1	3	1	1	1	1	1	2	1	1	2	1	3	3	2	998	998	998	2	2	2	2	2	2	2	2	2	2
0000192384	6199739	0006	291160	BA	Governador Mangabeira	1	998	1	998	POSTO DE SAUDE DA FAMILIA DR OTTO ALENCAR	1	998	1	998	1	2	1	2	4	2	998	998	998	998	998	998	998	998	998	998	998	998	1	3	2	2	998	998	998	1	1	2	2	2	2	2	1	2	2
0000192406	6468810	0008	291160	BA	Governador Mangabeira	1	998	1	998	POSTO DE SAUDE DA FAMILIA DOS PONTOS	1	998	1	998	1	2	1	1	2	1	1	1	2	1	1	1	1	1	1	1	1	1	999	1	1	2	998	998	998	1	1	2	2	2	2	2	1	1	2
0000192422	7058446	0010	291160	BA	Governador Mangabeira	1	998	1	998	POSTO DE SAUDE DA FAMILIA DE LAGOA DA ROSA	1	998	1	998	1	1	1	1	1	2	998	998	998	998	998	998	998	998	998	998	998	998	1	4	3	2	998	998	998	2	2	2	2	2	2	2	2	2	2
0000192430	7058454	0011	291160	BA	Governador Mangabeira	1	998	1	998	POSTO DE SAUDE DA FAMILIA DE QUEIMADAS	1	998	1	998	1	1	2	998	1	2	998	998	998	998	998	998	998	998	998	998	998	998	1	4	4	2	998	998	998	999	2	2	1	2	2	2	2	2	2
0000192503	2412187	0015	291170	BA	Guanambi	1	998	1	998	UBS DR AVELAR PEREIRA VIANA	1	998	1	998	1	1	1	1	3	1	1	2	2	1	1	1	1	1	2	1	1	2	1	1	1	1	1	1	1	1	1	1	2	2	2	2	1	2	2
0000192538	2412209	0004	291170	BA	Guanambi	1	998	1	998	UBS DR JOSE HUMBERTO NUNES	1	998	1	998	1	1	1	1	2	1	1	1	3	1	1	1	1	1	2	1	1	2	1	4	3	2	998	998	998	2	1	1	1	2	2	2	1	2	2
0000192546	2412217	0005	291170	BA	Guanambi	1	998	1	998	UBS DR ZANDER POWER MEIRA	1	998	1	998	1	1	1	1	2	2	998	998	998	998	998	998	998	998	998	998	998	998	1	3	3	2	998	998	998	2	1	1	1	2	2	2	1	2	1
0000192562	2412667	0003	291170	BA	Guanambi	1	998	1	998	UBS DR JOSE FRANCISCO M NUNES	1	998	1	998	1	1	1	1	8	1	1	1	3	1	1	1	1	1	2	1	1	2	1	1	1	1	1	1	1	2	1	1	2	2	2	1	1	2	2
0000192570	2412683	0013	291170	BA	Guanambi	1	998	1	998	UBS DR JOAO DIONISIO COTRIM	1	998	1	998	1	1	1	1	8	1	2	1	2	1	1	1	1	1	2	1	1	2	1	4	4	2	998	998	998	2	1	1	2	2	1	1	1	1	2
0000192589	2412691	0014	291170	BA	Guanambi	1	998	1	998	UBS EUJACIO VIEIRA PRATES	1	998	1	998	1	1	1	1	5	1	1	1	2	1	1	1	1	1	2	1	1	2	1	3	3	2	998	998	998	2	2	2	1	2	2	2	2	2	2
0000192597	2412691	0021	291170	BA	Guanambi	1	998	1	998	UBS EUJACIO VIEIRA PRATES	1	998	1	998	1	1	1	1	2	1	1	1	3	1	1	1	1	1	2	1	1	2	1	3	4	2	998	998	998	2	1	2	2	2	2	2	1	2	2
0000192600	3463753	0016	291170	BA	Guanambi	1	998	1	998	UBS DR ASDRUBAL SILVA MEIRA	1	998	1	998	1	1	1	1	2	1	1	1	2	1	1	1	1	1	2	1	1	2	1	1	1	2	998	998	998	2	1	1	1	2	2	2	1	2	2
0000192627	3628728	0009	291170	BA	Guanambi	1	998	1	998	UBS COLETINA CERQUEIRA SANTOS VIEIRA	1	998	1	998	1	1	1	2	4	1	1	1	2	1	1	1	1	1	1	1	1	2	1	3	3	2	998	998	998	2	1	1	1	2	2	2	1	2	2
0000192643	3941329	0018	291170	BA	Guanambi	1	998	1	998	UBS JOSE LADEIA LOBO	1	998	1	998	1	1	1	1	4	1	1	1	2	1	1	1	1	1	2	1	1	2	1	3	3	2	998	998	998	2	2	1	1	2	2	2	1	2	1
0000192651	5253713	0019	291170	BA	Guanambi	1	998	1	998	UBS DR GIZELDA CARDOSO DE ALMEIDA BARROS	1	998	1	998	1	1	1	1	3	1	1	1	2	1	1	1	1	1	1	1	1	2	1	3	3	2	998	998	998	1	1	1	1	2	2	1	1	2	1
0000192686	5904757	0011	291170	BA	Guanambi	1	998	1	998	UBS EURIVALDO CARDOSO VIEIRA	1	998	1	998	1	1	1	1	3	1	1	1	2	1	1	1	1	2	2	1	1	2	1	3	3	2	998	998	998	2	1	1	2	2	2	2	1	2	2
0000192694	6455948	0012	291170	BA	Guanambi	1	998	1	998	UBS MIRANI JULIA FERNANDES	1	998	1	998	1	1	2	998	1	1	1	2	1	1	1	1	1	1	2	1	1	2	1	3	4	2	998	998	998	2	2	2	2	2	2	2	2	2	2
0000192708	7055439	0006	291170	BA	Guanambi	1	998	1	998	PSF DO PARAISO	1	998	1	998	1	1	1	1	1	1	1	1	3	1	1	1	1	1	2	1	1	2	1	3	3	2	998	998	998	2	1	1	1	2	2	1	1	2	2
0000192732	2412284	0001	291180	BA	Guaratinga	1	998	1	998	UNIDADE DE SAUDE DA FAMILIA DO CENTRO	1	998	1	998	1	2	1	1	3	1	1	1	2	1	1	1	1	1	2	1	1	2	1	1	1	2	998	998	998	2	2	2	2	2	2	2	2	2	2
0000192767	2412314	0002	291180	BA	Guaratinga	1	998	1	998	UNIDADE DE SAUDE DA FAMILIA DE SAO JOAO DO SUL	1	998	1	998	1	2	1	2	4	2	998	998	998	998	998	998	998	998	998	998	998	998	1	1	1	2	998	998	998	2	2	2	2	2	2	2	1	2	2
0000192805	3608638	0004	291180	BA	Guaratinga	1	998	1	998	UNIDADE DE SAUDE DA FAMILIA NOVO HORIZONTE	1	998	1	998	2	998	2	998	1	1	1	1	3	1	1	1	1	1	2	1	1	2	1	4	3	2	998	998	998	2	2	2	2	2	2	2	2	2	2
0000192872	2412497	0004	291190	BA	Iaçu	1	998	1	998	UNIDADE BASICA DE SAUDE DA FAMILIA DE JOAO AMARO I	1	998	1	998	1	1	1	2	1	2	998	998	998	998	998	998	998	998	998	998	998	998	1	4	4	2	998	998	998	2	1	1	2	2	2	2	1	2	2
0000192899	2412519	0002	291190	BA	Iaçu	1	998	1	998	UNIDADE BASICA DE SAUDE DA FAMILIA DA BOIADEIRA I	1	998	1	998	1	1	1	2	2	1	1	1	3	1	1	1	1	1	2	1	1	2	1	3	3	2	998	998	998	2	1	1	1	2	2	2	1	2	2
0000192902	2771691	0001	291190	BA	Iaçu	1	998	1	998	UNIDADE BASICA DE SAUDE DA FAMILIA DA CERAMICA	1	998	1	998	1	1	2	998	11	1	1	2	1	1	1	1	1	1	2	1	1	2	1	4	3	2	998	998	998	2	2	2	2	2	2	1	2	2	2
0000192910	2772493	0009	291190	BA	Iaçu	1	998	1	998	UNIDADE BASICA DE SAUDE DA FAMILIA DO FAUSTINO	1	998	1	998	1	1	1	2	3	2	998	998	998	998	998	998	998	998	998	998	998	998	1	4	3	2	998	998	998	2	1	1	1	2	1	2	1	2	2
0000192929	2799138	0006	291190	BA	Iaçu	1	998	1	998	UNIDADE BASICA DE SAUDE DA FAMILIA DE LAGEDO ALTO	1	998	1	998	1	1	1	2	1	1	1	1	3	1	1	1	1	1	2	1	1	2	12	4	3	2	998	998	998	2	2	2	2	2	2	2	2	2	2
0000192937	3612252	0008	291190	BA	Iaçu	1	998	1	998	UNIDADE BASICA DE SAUDE DA FAMILIA DO MONTE	1	998	1	998	1	1	1	2	4	2	998	998	998	998	998	998	998	998	998	998	998	998	1	4	3	2	998	998	998	2	1	2	2	2	2	2	1	2	2
0000192945	5522536	0005	291190	BA	Iaçu	1	998	1	998	UNIDADE DE SAUDE DA FAMILIA JOAO AMARO II	1	998	1	998	1	1	1	2	1	2	998	998	998	998	998	998	998	998	998	998	998	998	1	3	3	2	998	998	998	2	2	2	2	2	2	2	2	2	2
0000192988	6028934	0010	291190	BA	Iaçu	1	998	1	998	UNIDADE DE SAUDE DA FAMILIA ZONA RURAL I	1	998	1	998	1	1	1	2	1	2	998	998	998	998	998	998	998	998	998	998	998	998	1	4	3	1	2	2	2	2	1	1	2	2	2	2	1	2	2
0000193003	2412535	0003	291200	BA	Ibiassucê	1	998	1	998	UNIDADE DE SAUDE DA FAMILIA SEDE	1	998	1	998	1	1	1	1	1	2	998	998	998	998	998	998	998	998	998	998	998	998	1	4	3	2	998	998	998	2	1	2	1	2	2	2	1	2	2
0000193046	3912051	0001	291200	BA	Ibiassucê	1	998	1	998	UNIDADE DE SAUDE DA FAMILIA PEDRINHAS	1	998	1	998	1	1	1	1	2	1	1	1	3	1	1	1	1	1	2	1	1	2	1	6	2	2	998	998	998	2	1	1	2	2	1	2	1	2	1
0000193089	2412748	0002	291210	BA	Ibicaraí	1	998	1	998	UNIDADE SAUDE DA FAMILIA ISRAEL MENDONCA	1	998	3	1	1	1	1	2	12	2	998	998	998	998	998	998	998	998	998	998	998	998	1	999	3	2	998	998	998	2	1	1	2	2	2	2	2	2	2
0000193097	2412756	0007	291210	BA	Ibicaraí	1	998	1	998	UNIDADE SAUDE DA FAMILIA DR HENRIQUE PIMENTEL SAMPAIO	1	998	1	998	1	2	1	2	1	2	998	998	998	998	998	998	998	998	998	998	998	998	12	4	3	2	998	998	998	999	1	2	1	2	2	2	1	2	2
0000193143	3128342	0001	291210	BA	Ibicaraí	1	998	1	998	UNIDADE SAUDE DA FAMILIA OSEAS PEIXOTO	1	998	3	3	1	1	2	998	12	2	998	998	998	998	998	998	998	998	998	998	998	998	4	5	1	2	998	998	998	1	1	1	1	2	2	2	1	2	2
0000193151	3917746	0010	291210	BA	Ibicaraí	1	998	1	998	UNIDADE SAUDE DA FAMILIA DR GELSON DOMINGOS DE B LOPES	1	998	1	998	1	1	1	1	1	1	1	1	2	1	1	1	1	1	2	1	1	2	1	3	3	2	998	998	998	2	1	2	2	2	2	2	2	2	2
0000193178	4025938	0009	291210	BA	Ibicaraí	1	998	1	998	UNIDADE SAUDE DA FAMILIA SILVINO PIRES	1	998	1	998	1	1	1	1	1	1	1	1	2	1	1	1	1	1	2	1	1	2	1	3	3	2	998	998	998	2	1	1	2	2	2	2	2	1	2
0000193186	5889995	0011	291210	BA	Ibicaraí	1	998	1	998	UNIDADE SAUDE DA FAMILIA CORINA BATISTA	1	998	1	998	1	1	1	2	1	2	998	998	998	998	998	998	998	998	998	998	998	998	1	4	3	2	998	998	998	2	1	1	2	2	2	2	1	2	2
0000193267	2412853	0004	291230	BA	Ibicuí	1	998	1	998	UNIDADE DE SAUDE DA FAMILIA CLAUDIO ANTONIO KALIL DOURADO	1	998	1	998	1	1	2	998	6	1	1	1	2	1	1	2	1	1	2	1	1	2	1	1	1	2	998	998	998	2	2	2	2	2	2	2	2	2	2
0000193275	2412861	0005	291230	BA	Ibicuí	1	998	1	998	UNIDADE DE SAUDE DA FAMILIA VALDOFREDO SOUSA CARMO	1	998	1	998	1	1	2	998	1	1	1	1	2	1	1	1	1	1	2	1	1	2	11	4	4	2	998	998	998	2	2	2	2	2	2	2	2	2	2
0000193291	3522431	0003	291230	BA	Ibicuí	1	998	1	998	UNIDADE DE SAUDE DA FAMILIA DR WANDERLEY FRAGA LIMA	1	998	1	998	2	998	2	998	6	1	1	1	2	1	1	1	1	1	2	1	1	2	12	1	1	2	998	998	998	2	2	2	2	2	2	2	2	2	2
0000193305	5470684	0002	291230	BA	Ibicuí	1	998	1	998	UNID DE SAUDE DA FAMILIA PAULO CESAR SANTANA ANDRADE	1	998	1	998	1	1	2	998	6	1	1	1	2	1	1	1	1	1	1	1	1	2	1	1	1	999	998	998	998	2	2	2	2	2	2	2	2	1	2
0000193348	2412489	0004	291240	BA	Ibipeba	1	998	1	998	UNIDADE DE SAUDE DA FAMILIA DE MIROROS	1	998	1	998	1	1	1	1	2	1	1	3	1	1	1	1	1	1	2	1	1	2	1	1	1	2	998	998	998	1	1	1	1	2	1	1	1	2	2
0000193356	3177831	0003	291240	BA	Ibipeba	1	998	1	998	UNIDADE DE SAUDE DA FAMILIA DE IBIPEBA	1	998	1	998	1	1	1	1	2	1	1	1	3	1	1	1	1	1	2	1	1	2	1	3	3	2	998	998	998	2	1	1	1	2	2	1	2	2	2
0000193372	5523745	0001	291240	BA	Ibipeba	1	998	1	998	UNIDADE DE SAUDE DA FAMILIA DE IBIPEBA ZONA RURAL	1	998	1	998	1	1	1	1	5	1	3	1	2	1	1	1	1	1	1	1	1	2	10	4	4	2	998	998	998	2	1	2	1	2	2	2	1	2	2
0000193380	2816253	0002	291250	BA	Ibipitanga	1	998	1	998	UNIDADE BASICA DE SAUDE DE ALVINOPOLIS	1	998	1	998	1	1	1	1	3	1	1	1	3	1	1	1	1	1	2	1	1	2	11	4	3	2	998	998	998	2	1	1	1	2	1	2	1	2	2
0000193399	2816261	0003	291250	BA	Ibipitanga	1	998	1	998	UNIDADE BASICA DE SAUDE DE CASTANHAO	1	998	1	998	1	1	1	1	6	2	998	998	998	998	998	998	998	998	998	998	998	998	11	4	3	2	998	998	998	2	1	2	2	2	2	1	1	2	1
0000193402	2816407	0004	291250	BA	Ibipitanga	1	998	1	998	UNIDADE BASICA DE SAUDE DE SACO DO FOGO	1	998	1	998	1	1	1	1	1	1	1	1	2	1	1	3	1	1	2	1	1	2	1	3	2	2	998	998	998	2	1	2	2	2	2	1	2	2	2
0000193410	4025997	0001	291250	BA	Ibipitanga	1	998	1	998	UNIDADE BASICA DE SAUDE EDSON QUINTEIRO	1	998	1	998	1	1	1	1	10	1	1	1	2	1	1	1	1	1	2	1	1	2	1	4	3	2	998	998	998	2	1	2	2	2	2	2	1	2	2
0000193429	4025997	0005	291250	BA	Ibipitanga	1	998	1	998	UNIDADE BASICA DE SAUDE EDSON QUINTEIRO	1	998	1	998	1	1	1	1	3	1	1	1	3	1	1	1	1	1	2	1	1	2	1	3	3	2	998	998	998	2	2	2	2	2	2	2	1	2	2
0000193437	6585043	0006	291250	BA	Ibipitanga	1	998	1	998	UNIDADE DE SAUDE CAIXA D AGUA	1	998	1	998	1	1	1	1	4	2	998	998	998	998	998	998	998	998	998	998	998	998	11	4	4	2	998	998	998	2	1	1	2	2	2	2	1	2	1
0000193461	2412993	0001	291270	BA	Ibirapitanga	1	998	1	998	CENTRO SAUDE DR ANTONIO CARLOS MAGALHAES	1	998	3	2	1	1	1	1	2	2	998	998	998	998	998	998	998	998	998	998	998	998	999	4	3	2	998	998	998	2	1	1	2	2	2	1	2	2	2
0000193496	2413027	0003	291270	BA	Ibirapitanga	1	998	1	998	U S F ISRAVAN LEMOS BARCELOS	1	998	1	998	1	1	1	1	1	2	998	998	998	998	998	998	998	998	998	998	998	998	10	4	4	2	998	998	998	2	2	2	2	2	2	2	2	2	2
0000193518	2413035	0002	291270	BA	Ibirapitanga	1	998	1	998	U S F DE CAMAMUZINHO	1	998	3	2	1	1	1	1	1	2	998	998	998	998	998	998	998	998	998	998	998	998	1	3	3	2	998	998	998	2	1	2	2	2	2	2	2	2	2
0000193569	3357155	0001	291280	BA	Ibirapuã	1	998	1	998	UNIDADE DE SAUDE DA FAMILIA I MARIA TANIA ARAUJO	1	998	1	998	1	1	1	1	1	1	1	1	1	1	2	1	1	1	2	1	1	2	1	4	4	2	998	998	998	1	1	2	1	2	1	2	1	2	2
0000193577	3396592	0002	291280	BA	Ibirapuã	1	998	1	998	UNIDADE DE SAUDE DA FAMILIA II JOSE COSTA VIEIRA	1	998	1	998	1	1	1	1	1	2	998	998	998	998	998	998	998	998	998	998	998	998	12	4	3	1	2	1	1	1	1	1	2	2	2	1	1	2	2
0000193585	4026012	0003	291280	BA	Ibirapuã	1	998	1	998	UNIDADE DE SAUDE DA FAMILIA III DISTRITO E ZONA RURAL	1	998	1	998	1	1	2	998	1	2	998	998	998	998	998	998	998	998	998	998	998	998	1	4	3	2	998	998	998	2	1	2	2	2	2	2	1	2	2
0000193593	2413094	0006	291290	BA	Ibirataia	1	998	1	998	USF DE ALGODAO	1	998	1	998	1	1	1	1	1	1	1	1	2	1	1	1	1	1	2	1	1	2	1	3	3	2	998	998	998	2	1	2	1	2	2	2	1	2	2
0000193615	2413108	0001	291290	BA	Ibirataia	1	998	1	998	CENTRO DE SAUDE DE IBIRATAIA	1	998	1	998	1	1	1	1	1	2	998	998	998	998	998	998	998	998	998	998	998	998	11	4	4	2	998	998	998	2	1	2	1	2	2	2	1	2	2
0000193607	2413108	0005	291290	BA	Ibirataia	1	998	1	998	CENTRO DE SAUDE DE IBIRATAIA	1	998	1	998	1	1	1	1	2	1	1	1	2	1	1	1	1	1	1	1	1	1	1	1	1	2	998	998	998	2	1	1	2	2	2	2	2	2	2
0000193623	2601818	0003	291290	BA	Ibirataia	1	998	1	998	UNIDADE DE SAUDE DA FAMILIA ILTON LOPES LEAL	1	998	1	998	1	1	2	998	10	1	1	1	2	1	1	1	1	1	2	1	1	2	1	1	1	2	998	998	998	2	2	2	2	2	2	2	2	2	2
0000193631	2601818	0004	291290	BA	Ibirataia	1	998	1	998	UNIDADE DE SAUDE DA FAMILIA ILTON LOPES LEAL	1	998	1	998	1	1	1	1	6	2	998	998	998	998	998	998	998	998	998	998	998	998	1	1	1	2	998	998	998	2	1	2	2	2	2	2	1	2	2
0000193658	6817734	0002	291290	BA	Ibirataia	1	998	1	998	USF EDNA MARQUES FAIR	1	998	1	998	1	1	1	1	10	1	1	1	2	1	1	1	1	1	2	1	1	2	1	1	1	2	998	998	998	2	1	1	1	2	2	2	1	2	1
0000193690	2413140	0006	291300	BA	Ibitiara	1	998	1	998	ESFSB DE CALDEIRAO	1	998	1	998	1	1	1	1	2	1	3	1	1	1	1	1	1	1	2	1	1	2	1	4	3	2	998	998	998	2	1	1	2	2	2	2	2	2	1
0000193747	4026101	0003	291310	BA	Ibititá	1	998	1	998	UBSF DE CANOAO	1	998	1	998	1	1	1	1	1	1	1	1	2	1	1	1	1	1	2	1	1	2	1	3	2	2	998	998	998	2	2	2	2	2	2	2	2	2	2
0000193771	6665683	0001	291310	BA	Ibititá	1	998	1	998	UBSF ESTER DA CONCEICAO ARAUJO	1	998	1	998	1	1	1	1	2	1	1	1	2	1	1	1	1	1	2	1	1	2	4	1	1	999	998	998	998	2	1	2	2	2	2	2	1	2	2
0000193798	6823378	0006	291310	BA	Ibititá	1	998	1	998	UBSF DE FEIRA NOVA	1	998	1	998	1	1	1	1	1	1	1	1	2	1	1	1	1	1	2	1	1	2	1	3	3	2	998	998	998	2	1	2	2	2	2	2	1	2	2
0000193801	2799596	0001	291320	BA	Ibotirama	1	998	1	998	UNIDADE DE SAUDE DA FAMILIA POLO CANABRAVA ILHAS	1	998	1	998	1	1	1	1	2	2	998	998	998	998	998	998	998	998	998	998	998	998	1	1	1	2	998	998	998	2	1	1	2	2	2	2	1	1	1
0000193828	2800144	0002	291320	BA	Ibotirama	1	998	1	998	UNIDADE DE SAUDE DA FAMILIA DE BOA VISTA DO LAGAMAR	1	998	1	998	1	1	1	1	2	1	1	1	3	1	1	1	1	1	2	1	1	1	1	5	1	2	998	998	998	2	1	1	2	2	2	2	1	2	2
0000193836	2800667	0005	291320	BA	Ibotirama	1	998	1	998	UNIDADE DE SAUDE DA FAMILIA DO ALTO DO FUNDAO	1	998	1	998	1	1	1	1	5	2	998	998	998	998	998	998	998	998	998	998	998	998	1	8	1	2	998	998	998	1	1	2	2	2	2	2	2	2	2
0000193844	2800683	0004	291320	BA	Ibotirama	1	998	1	998	UNIDADE DE SAUDE DA FAMILIA SAO FRANCISCO I	1	998	1	998	1	1	1	1	2	1	2	1	2	1	1	1	1	1	2	1	1	2	1	1	1	2	998	998	998	2	1	1	2	2	2	2	2	2	2
0000193852	5166985	0006	291320	BA	Ibotirama	1	998	1	998	UNIDADE DE SAUDE DA FAMILIA DO CALUMBI	1	998	1	998	1	1	1	1	9	1	2	1	2	1	1	1	1	1	2	1	1	2	1	1	1	2	998	998	998	2	1	2	2	2	2	1	1	2	2
0000193879	5167000	0009	291320	BA	Ibotirama	1	998	1	998	UNIDADE DE SAUDE DA FAMILIA CENTRO	1	998	1	998	1	1	1	1	1	1	1	1	2	1	1	1	1	1	2	1	1	2	1	4	2	2	998	998	998	2	1	1	2	2	1	2	1	2	1
0000193895	6046290	0008	291320	BA	Ibotirama	1	998	1	998	UNIDADE DE SAUDE DA FAMILIA SAO FRANCISCO II	1	998	1	998	1	1	1	1	3	1	1	1	3	1	1	1	1	1	2	1	1	2	1	1	1	2	998	998	998	2	1	2	2	2	2	1	1	2	2
0000193909	3020010	0003	291330	BA	Ichu	1	998	1	998	UNIDADE DE SAUDE DA FAMILIA RITA MEIRE LIMA DA MOTA	1	998	1	998	1	1	1	1	1	2	998	998	998	998	998	998	998	998	998	998	998	998	11	4	3	2	998	998	998	2	1	2	2	2	2	2	1	2	2
0000193925	4026268	0001	291330	BA	Ichu	1	998	1	998	UNIDADE SAUDE DA FAMILIA HELENA SANTIAGO	1	998	1	998	1	1	1	1	1	1	1	1	3	1	1	1	1	1	2	1	1	2	11	4	3	2	998	998	998	2	1	2	1	2	2	2	1	2	2
0000193933	6341942	0002	291330	BA	Ichu	1	998	1	998	UNIDADE SAUDE DA FAMILIA DE LICURI	1	998	1	998	1	1	1	2	1	2	998	998	998	998	998	998	998	998	998	998	998	998	11	4	3	2	998	998	998	2	1	2	2	2	2	2	1	2	2
0000193941	2413221	0034	291340	BA	Igaporã	1	998	1	998	UNIDADE DE SAUDE DA FAMILIA DO TAMBORIL	1	998	1	998	1	1	1	1	2	2	998	998	998	998	998	998	998	998	998	998	998	998	1	4	4	2	998	998	998	2	1	1	2	2	2	2	1	1	2
0000193968	2413248	0036	291340	BA	Igaporã	1	998	1	998	UNIDADE DE SAUDE DA FAMILIA DE CERQUINHA	1	998	1	998	2	998	2	998	1	2	998	998	998	998	998	998	998	998	998	998	998	998	1	4	3	2	998	998	998	2	2	2	2	2	2	2	2	2	2
0000194018	3531562	0032	291340	BA	Igaporã	1	998	1	998	UNIDADE DE SAUDE DA GAMELEIRA	1	998	1	998	1	1	1	1	1	1	1	1	3	1	1	1	1	1	2	1	1	2	1	4	3	2	998	998	998	2	1	2	2	2	2	2	2	2	2
0000194026	3976734	0031	291340	BA	Igaporã	1	998	1	998	UNIDADE DE SAUDE DA FAMILIA DA LIMEIRA	1	998	1	998	1	1	1	1	2	1	1	1	3	1	1	1	1	1	2	1	1	2	1	4	3	2	998	998	998	2	2	1	2	2	2	1	1	2	2
0000194042	2413337	0003	291345	BA	Igrapiúna	1	998	1	998	UNID DE SAUDE DA FAMILIA DA LIMEIRA	1	998	1	998	1	2	2	998	2	1	1	1	3	1	1	1	1	1	2	1	1	2	1	3	3	2	998	998	998	2	1	1	2	2	2	2	1	2	2
0000194077	3988627	0001	291345	BA	Igrapiúna	1	998	1	998	UNIDADE DE SAUDE DA FAMILIA DA SEDE	1	998	3	2	1	1	1	1	5	2	998	998	998	998	998	998	998	998	998	998	998	998	1	1	1	1	1	2	2	2	2	2	2	2	2	2	2	2	2
0000194085	5407052	0006	291345	BA	Igrapiúna	1	998	1	998	UNID DE SAUDE DA FAMILIA DA JULIANA	1	998	3	2	1	1	1	1	5	2	998	998	998	998	998	998	998	998	998	998	998	998	10	999	3	2	998	998	998	2	2	2	2	2	2	2	2	2	2
0000194107	2413566	0006	291350	BA	Iguaí	1	998	1	998	UNIDADE DE SAUDE DA FAMILIA IGUAIBI	1	998	1	998	2	998	2	998	9	1	1	1	2	1	1	1	1	1	2	1	1	2	1	1	1	2	998	998	998	2	2	2	2	2	2	2	2	2	2
0000194123	2413620	0004	291350	BA	Iguaí	1	998	1	998	UNIDADE DE SAUDE DA FAMILIA PSF 02 03	1	998	1	998	1	1	2	998	10	2	998	998	998	998	998	998	998	998	998	998	998	998	1	1	1	2	998	998	998	2	2	2	2	2	2	2	2	2	2
0000194131	2413620	0005	291350	BA	Iguaí	1	998	1	998	UNIDADE DE SAUDE DA FAMILIA PSF 02 03	1	998	1	998	1	1	2	998	9	1	1	1	2	1	1	1	1	1	2	1	1	2	1	5	1	2	998	998	998	2	1	1	2	2	2	2	1	2	2
0000194158	3011186	0003	291350	BA	Iguaí	1	998	1	998	UNIDADE DE SAUDE DA FAMILIA PSF 01	1	998	1	998	1	1	1	1	4	1	1	1	2	1	1	1	1	1	2	1	1	2	1	1	1	2	998	998	998	2	1	1	2	2	2	2	2	2	2
0000194166	3902528	0001	291350	BA	Iguaí	1	998	1	998	UNIDADE DE SAUDE DA FAMILIA DR ALMIR FERREIRA	1	998	1	998	1	1	1	1	10	1	1	1	3	1	1	1	1	1	2	1	1	2	1	1	1	2	998	998	998	2	1	1	2	2	2	2	2	2	2
0000194530	6007252	0032	291360	BA	Ilhéus	1	998	1	998	UESF DO ALTO DO COQUEIRO	1	998	1	998	1	1	1	1	1	1	1	1	2	1	1	2	1	1	2	1	1	2	1	1	1	2	998	998	998	2	2	2	2	2	2	2	2	2	2
0000194565	2626764	0002	291370	BA	Inhambupe	1	998	1	998	CENTRO DE SAUDE DR MANOEL DA FRANCA	1	998	1	998	2	998	2	998	1	1	1	1	2	1	1	1	1	1	2	1	1	2	1	4	4	2	998	998	998	2	1	2	2	2	2	2	2	2	1
0000194573	2626772	0013	291370	BA	Inhambupe	1	998	1	998	UNIDADE DE SAUDE DA FAMILIA DE BAIXA GRANDE	1	998	1	998	1	1	1	1	1	2	998	998	998	998	998	998	998	998	998	998	998	998	1	4	3	2	998	998	998	2	2	2	2	2	2	2	2	2	2
0000194581	2626780	0008	291370	BA	Inhambupe	1	998	1	998	UNIDADE DE SAUDE DA FAMILIA DE CAJALANDIA	1	998	1	998	1	1	2	998	1	2	998	998	998	998	998	998	998	998	998	998	998	998	1	4	3	2	998	998	998	2	2	2	2	2	2	2	2	2	2
0000194603	2626802	0003	291370	BA	Inhambupe	1	998	1	998	POSTO DE SAUDE DA URBIS	1	998	1	998	1	1	1	1	4	2	998	998	998	998	998	998	998	998	998	998	998	998	1	1	3	2	998	998	998	2	1	1	2	2	2	2	2	2	2
0000194646	2626837	0022	291370	BA	Inhambupe	1	998	1	998	UNIDADE DE SAUDE DA FAMILIA DA COLONIA ROBERTO SANTOS	1	998	1	998	1	1	1	1	2	1	1	1	2	1	1	1	1	1	2	1	1	2	1	4	4	2	998	998	998	2	2	2	2	2	2	2	2	2	2
0000194654	2627272	0012	291370	BA	Inhambupe	1	998	1	998	UNIDADE DE SAUDE DA FAMILIA DE FORMOSO	1	998	1	998	1	1	1	1	2	1	1	1	3	1	1	3	1	1	2	1	1	2	12	6	3	2	998	998	998	2	1	2	2	2	2	2	1	2	2
0000194662	2653214	0004	291370	BA	Inhambupe	1	998	1	998	UNIDADE DE SAUDE DA FAMILIA DE LAGOA	1	998	1	998	1	1	1	1	1	2	998	998	998	998	998	998	998	998	998	998	998	998	1	3	3	2	998	998	998	2	1	2	2	2	2	2	1	2	2
0000194670	6531520	0009	291370	BA	Inhambupe	1	998	1	998	UNIDADE DE SAUDE DA FAMILIA DO NOVO INHAMBUPE	1	998	1	998	2	998	2	998	1	1	3	1	1	1	1	2	1	1	2	1	1	2	12	8	4	2	998	998	998	2	2	2	2	2	2	2	2	2	2
0000194689	2659964	0001	291380	BA	Ipecaetá	1	998	1	998	USF DR WILSON FALCAO SEDE	1	998	1	998	1	1	2	998	1	1	1	1	3	1	1	1	1	1	2	1	1	2	1	5	1	2	998	998	998	2	2	2	2	2	2	2	2	2	2
0000194727	2620510	0006	291390	BA	Ipiaú	1	998	1	998	UNIDADE DE SAUDE DA FAMILIA MANOEL CIPRIANO DE SANTANA	1	998	1	998	1	1	2	998	1	1	1	1	2	1	1	1	1	1	2	1	1	2	11	4	2	2	998	998	998	2	2	2	2	2	2	2	1	2	1
0000194735	2824418	0007	291390	BA	Ipiaú	1	998	1	998	UNIDADE DE SAUDE DA FAMILIA EPIFANIO FLORENCIO VIEIRA	1	998	1	998	1	1	2	998	4	2	998	998	998	998	998	998	998	998	998	998	998	998	11	4	2	2	998	998	998	2	1	2	1	2	2	2	2	2	2
0000194751	4026470	0009	291390	BA	Ipiaú	1	998	1	998	UNIDADE DE SAUDE DA FAMILIA DR NESTOR MESQUITA MARTINS	1	998	3	2	2	998	2	998	6	2	998	998	998	998	998	998	998	998	998	998	998	998	11	4	2	2	998	998	998	2	2	1	2	2	2	2	1	2	2
0000194794	4026497	0004	291390	BA	Ipiaú	1	998	1	998	UNIDADE DE SAUDE DA FAMILIA PEDRO COSTA OLIVEIRA	1	998	1	998	2	998	2	998	1	2	998	998	998	998	998	998	998	998	998	998	998	998	11	3	3	999	998	998	998	999	1	1	1	2	2	1	2	2	2
0000194840	6105610	0011	291390	BA	Ipiaú	1	998	1	998	UNIDADE DE SAUDE DA FAMILIA WALDOMIRO BARRETO	1	998	1	998	1	2	1	2	6	1	1	1	3	1	1	1	1	1	2	1	1	2	11	4	2	2	998	998	998	2	1	1	1	2	2	2	2	2	1
0000194867	2824531	0016	291400	BA	Ipirá	1	998	1	998	UNIDADE DE SAUDE DA FAMILIA DE NOVA BRASILIA	1	998	1	998	2	998	2	998	1	2	998	998	998	998	998	998	998	998	998	998	998	998	12	8	2	2	998	998	998	2	1	2	2	2	2	2	2	2	2
0000194891	2824574	0002	291400	BA	Ipirá	1	998	1	998	UNIDADE DE SAUDE DA FAMILIA DE CORACAO DE MARIA	1	998	1	998	2	998	2	998	9	2	998	998	998	998	998	998	998	998	998	998	998	998	1	1	1	2	998	998	998	2	2	2	2	2	2	2	2	2	2
0000194905	2824590	0013	291400	BA	Ipirá	1	998	1	998	UNIDADE DE SAUDE DA FAMILIA DO SAO ROQUE	1	998	1	998	1	2	2	998	1	1	3	1	1	1	1	1	1	1	2	1	1	2	12	8	2	2	998	998	998	2	1	2	2	2	2	1	1	2	2
0000194964	3947432	0012	291400	BA	Ipirá	1	998	1	998	UNIDADE DE SAUDE DA FAMILIA DO MALHADOR	1	998	1	998	2	998	2	998	1	1	2	1	2	1	1	1	1	1	2	1	1	2	1	3	2	2	998	998	998	2	1	1	2	2	2	1	1	1	2
0000194972	3947572	0010	291400	BA	Ipirá	1	998	1	998	UNIDADE DE SAUDE DA FAMILIA DE JOAO VELHO	1	998	1	998	1	2	1	2	1	1	1	1	2	1	1	2	1	1	2	1	1	2	1	1	1	2	998	998	998	2	1	1	2	2	2	2	2	2	2
0000194980	4026616	0009	291400	BA	Ipirá	1	998	1	998	UNIDADE DE SAUDE DA FAMILIA DO JAGUARAO	1	998	1	998	2	998	2	998	1	1	1	3	1	1	1	1	1	1	2	1	1	2	1	4	2	2	998	998	998	2	1	2	2	2	2	2	2	2	2
0000194999	5892341	0005	291400	BA	Ipirá	1	998	1	998	UNIDADE DE SAUDE DA FAMILIA DO PAU FERRO	1	998	1	998	2	998	1	2	1	2	998	998	998	998	998	998	998	998	998	998	998	998	1	4	1	2	998	998	998	2	2	2	2	2	2	2	2	2	2
0000195006	4026659	0001	291410	BA	Ipupiara	1	998	1	998	UNIDADE DE SAUDE DA FAMILIA DE IPUPIARA	1	998	1	998	1	1	1	1	1	2	998	998	998	998	998	998	998	998	998	998	998	998	11	4	3	2	998	998	998	2	1	1	1	2	2	2	1	2	2
0000195022	4026667	0002	291410	BA	Ipupiara	1	998	1	998	UNIDADE DE SAUDE DA FAMILIA DE IBIPETUM	1	998	1	998	1	1	1	1	2	1	1	1	3	1	1	1	1	1	2	1	1	2	11	4	2	2	998	998	998	2	1	2	2	2	1	1	1	2	2
0000195049	2413639	0002	291420	BA	Irajuba	1	998	1	998	U S F JOSE MARIA M NETO KM 70	1	998	1	998	1	1	2	998	1	1	1	1	2	1	1	1	1	1	2	1	1	2	6	4	3	2	998	998	998	2	1	2	2	2	2	2	1	2	2
0000195154	4026780	0007	291440	BA	Iraquara	1	998	1	998	UNIDADE DA SAUDE DA FAMILIA FELIX SOUZA NETO	1	998	1	998	1	1	1	1	1	1	1	1	3	1	1	1	1	1	2	1	1	2	1	3	4	2	998	998	998	2	2	2	2	2	2	2	1	2	2
0000195170	4026802	0004	291440	BA	Iraquara	1	998	1	998	UNIDADE DE SAUDA DA FAMILIA ADALBERTO FELIX	1	998	1	998	1	2	1	2	1	1	3	1	1	1	1	3	1	1	2	1	1	2	1	4	4	2	998	998	998	1	1	1	1	2	1	1	1	2	1
0000195189	4026829	0005	291440	BA	Iraquara	1	998	1	998	UNIDADE DE SAUDA DA FAMILIA JOAQUIM CAIO SOLON DE OLIVEIRA	1	998	1	998	1	1	1	1	2	1	1	1	3	1	1	1	1	1	2	1	1	2	1	3	3	2	998	998	998	2	1	1	2	2	2	2	1	1	1
0000195219	5318521	0001	291440	BA	Iraquara	1	998	1	998	UNIDADE DE SAUDE DA FAMILA JOSE FRANCISCO LOPES	1	998	1	998	1	1	1	2	1	1	1	1	3	1	1	2	1	1	2	1	1	2	1	4	3	2	998	998	998	2	2	2	2	2	2	2	2	2	2
0000195243	2413868	0005	291450	BA	Irará	1	998	1	998	USF DE BENTO SIMOES	1	998	1	998	1	2	1	2	2	1	1	2	3	1	1	1	1	1	2	1	1	2	1	4	3	1	2	1	1	1	1	1	1	2	2	1	1	2	2
0000195251	2413906	0003	291450	BA	Irará	1	998	1	998	USF DO CORTE	1	998	1	998	1	1	2	998	2	2	998	998	998	998	998	998	998	998	998	998	998	998	1	4	3	1	999	1	1	1	1	1	2	2	2	2	1	2	1
0000195278	5542707	0006	291450	BA	Irará	1	998	1	998	USF DR GILBERTO BATISTA DE FREITAS	1	998	1	998	1	1	1	1	3	1	1	2	2	1	1	1	1	1	2	1	1	2	1	6	4	2	998	998	998	2	1	1	2	2	2	2	1	2	2
0000195286	5657326	0007	291450	BA	Irará	1	998	1	998	USF DRA JOCELINA SILVA GOMES	1	998	1	998	1	1	1	1	4	1	1	2	1	1	1	1	1	1	2	1	1	2	1	4	3	1	2	1	1	1	1	1	1	1	1	2	1	2	2
0000195294	6800017	0008	291450	BA	Irará	1	998	1	998	USF MATILDE MADALENA DE JESUS	1	998	1	998	1	1	1	2	2	1	3	1	1	1	1	1	1	1	2	1	1	2	12	8	2	1	1	1	1	1	1	1	1	2	1	1	1	2	2
0000195316	2533103	0001	291460	BA	Irecê	1	998	1	998	UNIDADE DE SAUDE DA FAMILIA HORACIO FERNANDES DA FONSECA	1	998	1	998	1	1	1	1	1	1	2	1	2	1	1	1	1	1	2	1	1	2	1	3	2	2	998	998	998	2	2	2	2	2	2	2	1	2	2
0000195324	3185486	0005	291460	BA	Irecê	1	998	1	998	UNIDADE DE SAUDE DA FAMILIA AMADOR AGUIAR	1	998	1	998	1	1	1	1	1	1	1	1	3	1	1	1	1	1	2	1	1	2	12	3	2	2	998	998	998	2	1	2	2	2	2	2	2	2	2
0000195340	3185494	0006	291460	BA	Irecê	1	998	1	998	UNIDADE DE SAUDE DA FAMILIA FELESMINA GOMES DE OLIVEIRA	1	998	1	998	1	1	1	1	1	1	1	1	2	1	1	1	1	1	1	1	1	1	1	3	2	2	998	998	998	2	1	2	2	2	2	2	1	2	2
0000195375	3749770	0014	291460	BA	Irecê	1	998	1	998	UBSF LAGOA DO TIO	1	998	1	998	1	1	1	1	1	1	3	3	2	1	1	1	1	1	2	1	1	2	1	1	1	2	998	998	998	2	2	2	2	2	2	2	2	2	2
0000195405	3749819	0012	291460	BA	Irecê	1	998	1	998	UBSF ZILDA VASCONCELOS VIVENDAS	1	998	1	998	1	1	1	1	1	1	3	1	1	1	1	1	1	1	2	1	1	2	1	1	1	2	998	998	998	2	2	1	1	2	2	2	1	2	2
0000195421	3749843	0015	291460	BA	Irecê	1	998	1	998	UBSF NEWTON MARQUES DOURADO SAO JOSE	1	998	1	998	1	1	1	1	3	2	998	998	998	998	998	998	998	998	998	998	998	998	1	3	2	2	998	998	998	2	1	1	2	2	2	1	1	2	2
0000195464	5067170	0019	291460	BA	Irecê	1	998	1	998	UBSF DR ANTONIO CARLOS RIBEIRO	1	998	1	998	1	1	1	1	4	1	1	1	3	1	1	1	1	1	2	1	1	2	1	3	1	2	998	998	998	2	1	1	2	2	2	2	2	2	2
0000195502	3271064	0005	291465	BA	Itabela	1	998	1	998	UNIDADE DO PSF DO OURO VERDE	1	998	1	998	1	1	2	998	1	1	1	1	2	1	1	1	1	1	2	1	1	2	1	4	3	2	998	998	998	2	1	1	2	2	2	2	1	2	2
0000195510	3358720	0006	291465	BA	Itabela	1	998	1	998	UNIDADE DO PSF DO UBIRAJARA BRITO	1	998	1	998	1	1	2	998	5	1	1	2	2	1	1	1	1	1	2	1	1	2	1	3	2	2	998	998	998	2	1	2	2	2	2	2	1	2	2
0000195529	4026926	0004	291465	BA	Itabela	1	998	1	998	UNIDADE DO PSF DE MONTE PASCOAL	1	998	1	998	1	1	1	1	1	1	1	1	2	1	1	1	1	1	2	1	1	2	1	3	3	2	998	998	998	2	2	2	2	2	2	2	1	2	2
0000195545	4026942	0007	291465	BA	Itabela	1	998	1	998	UNIDADE PSF DE SAO JOAO DO MONTE	1	998	3	3	1	1	2	998	5	1	1	2	1	1	1	1	1	1	2	1	1	2	1	1	2	2	998	998	998	2	2	2	2	2	2	2	2	2	1
0000195553	4026950	0003	291465	BA	Itabela	1	998	1	998	UNIDADE DO PSF DO CENTRO I	1	998	1	998	1	1	1	1	2	1	1	1	3	1	1	1	1	1	2	1	1	2	1	3	4	2	998	998	998	2	1	1	2	2	2	2	2	2	2
0000195561	5044901	0008	291465	BA	Itabela	1	998	1	998	UNIDADE PSF DAPEZAO	1	998	1	998	1	1	1	1	1	1	2	2	1	1	1	1	1	1	2	1	1	2	1	3	2	2	998	998	998	2	1	2	2	2	2	2	2	2	2
0000195626	6245935	0001	291465	BA	Itabela	1	998	1	998	UNIDADE DO PSF CENTRO III	1	998	1	998	1	1	1	1	2	1	1	2	1	1	1	2	1	1	2	1	1	2	1	3	3	2	998	998	998	2	1	2	2	2	2	2	2	2	2
0000195677	3221369	0014	291470	BA	Itaberaba	1	998	1	998	UNIDADE DE SAUDE DA FAMILIA DO BARRO VERMELHO	1	998	1	998	1	2	1	2	12	2	998	998	998	998	998	998	998	998	998	998	998	998	1	5	1	2	998	998	998	2	1	1	2	2	2	2	1	2	2
0000195723	4026993	0012	291470	BA	Itaberaba	1	998	1	998	UNIDADE DE SAUDE DA FAMILIA RM	1	998	1	998	1	2	1	2	2	2	998	998	998	998	998	998	998	998	998	998	998	998	11	4	3	2	998	998	998	2	1	1	2	2	2	2	2	2	2
0000195782	4027019	0009	291470	BA	Itaberaba	1	998	1	998	UNIDADE DE SAUDE DA FAMILIA CONCIC	1	998	1	998	1	1	1	2	1	2	998	998	998	998	998	998	998	998	998	998	998	998	11	6	4	2	998	998	998	2	1	1	2	2	2	2	1	2	2
0000195804	6611451	0003	291470	BA	Itaberaba	1	998	1	998	UNIDADE DE SAUDE DA FAMILIA DA URBIS II	1	998	1	998	1	1	1	2	2	2	998	998	998	998	998	998	998	998	998	998	998	998	11	4	3	2	998	998	998	2	2	1	1	2	2	2	2	2	2
0000195820	2470470	0008	291480	BA	Itabuna	1	998	1	998	USF SIMAO FITTERMAN	1	998	1	998	1	1	1	1	6	1	1	1	2	1	1	1	1	1	1	1	1	2	1	1	1	2	998	998	998	2	1	1	2	2	1	1	2	2	2
0000195944	2470535	0013	291480	BA	Itabuna	1	998	1	998	USF CORBINIANO FREIRE	1	998	1	998	2	998	2	998	1	1	1	1	2	1	1	1	1	1	2	1	1	2	1	1	1	2	998	998	998	2	1	1	2	2	2	2	1	2	2
0000195987	2510804	0009	291480	BA	Itabuna	1	998	1	998	USF UBALDO DANTAS	1	998	1	998	1	1	1	1	4	1	1	1	3	1	1	1	1	1	2	1	1	2	1	1	1	2	998	998	998	2	1	2	2	2	2	2	2	2	2
0000196037	2697807	0022	291480	BA	Itabuna	1	998	1	998	USF DR JOAO MONTEIRO	1	998	1	998	1	1	1	1	2	1	1	2	1	1	1	1	1	1	2	1	1	2	1	1	1	2	998	998	998	2	1	2	2	2	2	2	2	2	2
0000196142	2698315	0018	291480	BA	Itabuna	1	998	1	998	USF DR ELSON DUARTE	1	998	1	998	1	1	1	1	5	1	1	1	1	1	1	1	1	1	1	1	1	2	1	5	1	999	998	998	998	2	1	1	2	2	2	2	2	2	2
0000196177	2772302	0020	291480	BA	Itabuna	1	998	1	998	USF DR AURIVALDO PEIXOTO SAMPAIO	1	998	1	998	1	1	1	1	3	2	998	998	998	998	998	998	998	998	998	998	998	998	1	8	3	2	998	998	998	2	1	1	2	2	2	2	2	2	2
0000196223	3565408	0026	291480	BA	Itabuna	1	998	1	998	USF DR BALDOINO AZEVEDO	1	998	1	998	1	1	1	2	2	1	2	2	1	1	1	1	1	1	2	1	1	2	1	1	1	2	998	998	998	2	2	2	2	2	2	2	2	2	2
0001466925	5492424	0024	291480	BA	Itabuna	1	998	1	998	U S F DR RICARDO ROSAS	1	998	1	998	1	1	1	1	4	1	1	1	3	1	1	1	1	1	2	1	1	2	1	6	1	2	998	998	998	2	2	1	2	2	2	1	1	2	2
0000196339	5313252	0004	291490	BA	Itacaré	1	998	1	998	UNIDADE DE SAUDE DA FAMILIA LIA NASCIMENTO DE MATTOS	1	998	1	998	1	1	1	1	1	1	1	1	3	1	1	1	1	1	2	1	1	2	11	6	3	2	998	998	998	2	1	2	1	2	2	2	2	2	2
0000196347	6626734	0101	291490	BA	Itacaré	1	998	1	998	PSF II	1	998	1	998	1	1	1	1	1	2	998	998	998	998	998	998	998	998	998	998	998	998	11	5	4	2	998	998	998	2	1	2	1	2	2	2	1	2	1
0000196355	6626742	0001	291490	BA	Itacaré	1	998	1	998	PSF I	1	998	1	998	1	1	1	1	1	2	998	998	998	998	998	998	998	998	998	998	998	998	11	4	3	2	998	998	998	2	2	2	1	2	1	2	2	2	2
0000196428	2413485	0003	291500	BA	Itaeté	1	998	1	998	UNIDADE DE SAUDE DA FAMILIA DE COLONIA	1	998	1	998	1	1	1	2	1	2	998	998	998	998	998	998	998	998	998	998	998	998	11	4	4	2	998	998	998	2	1	2	2	2	2	2	2	2	2
0000196436	2413493	0002	291500	BA	Itaeté	1	998	1	998	UNIDADE DE SAUDE DA FAMILIA DE CANA BRAVA	1	998	1	998	1	1	1	1	1	2	998	998	998	998	998	998	998	998	998	998	998	998	11	4	3	2	998	998	998	2	2	2	2	2	2	2	1	2	2
0000196444	2413515	0005	291500	BA	Itaeté	1	998	1	998	UNIDADE DE SAUDE DA FAMILIA DE ROSELI NUNES	1	998	1	998	1	2	2	998	1	2	998	998	998	998	998	998	998	998	998	998	998	998	11	3	4	2	998	998	998	2	1	1	1	2	2	2	2	2	2
0000196452	2413981	0001	291500	BA	Itaeté	1	998	1	998	UNIDADE DE SAUDE DA FAMILIA DA SEDE	1	998	1	998	1	1	1	2	1	2	998	998	998	998	998	998	998	998	998	998	998	998	11	4	4	2	998	998	998	2	2	2	2	2	2	2	2	2	2
0000196487	2414015	0004	291500	BA	Itaeté	1	998	1	998	UNIDADE DE SAUDE DA FAMILIA DE RUMO	1	998	1	998	1	1	1	1	2	2	998	998	998	998	998	998	998	998	998	998	998	998	11	6	3	2	998	998	998	2	1	2	2	2	2	2	2	2	2
0000196495	2304104	0004	291510	BA	Itagi	1	998	1	998	UNIDADE DE SAUDE DA FAMILIA YARA PINTO DE ANDRADE	1	998	1	998	1	1	1	2	6	1	1	1	2	1	1	1	1	1	2	1	1	2	1	1	1	1	1	2	1	2	2	2	2	2	2	2	2	2	2
0000196509	3310574	0001	291510	BA	Itagi	1	998	1	998	UNIDADE DE SAUDE DA FAMILIA D NELY AMARAL	1	998	1	998	1	1	1	1	1	1	2	2	1	1	1	1	1	1	2	1	1	2	1	4	3	2	998	998	998	2	2	2	2	2	2	2	2	2	2
0000196525	3310728	0003	291510	BA	Itagi	1	998	1	998	UNIDADE DE SAUDE DA FAMILIA DR JOSE CARLOS BARBOZA FILHO	1	998	1	998	1	1	1	1	1	2	998	998	998	998	998	998	998	998	998	998	998	998	1	3	2	2	998	998	998	2	2	2	2	2	1	2	2	2	2
0000196541	3152227	0003	291520	BA	Itagibá	1	998	1	998	USF DR GUSTAVO HENRIQUE LOPES PINHEIRO	1	998	3	3	2	998	2	998	4	2	998	998	998	998	998	998	998	998	998	998	998	998	1	1	1	2	998	998	998	2	1	2	2	2	2	2	2	2	2
0000196568	6600379	0002	291520	BA	Itagibá	1	998	1	998	USF DR NOE BONFIM	1	998	1	998	1	1	2	998	3	2	998	998	998	998	998	998	998	998	998	998	998	998	1	3	2	2	998	998	998	2	1	2	2	2	2	2	2	2	2
0000196576	6600387	0004	291520	BA	Itagibá	1	998	1	998	USF DAILVA MORAES DE CASTRO	1	998	1	998	1	1	2	998	2	1	1	1	3	1	1	1	1	1	2	1	1	2	1	4	2	2	998	998	998	2	1	1	1	2	2	2	1	1	2
0000196606	2413531	0002	291530	BA	Itagimirim	1	998	1	998	UNIDADE DE SAUDE PSF II	1	998	1	998	2	998	2	998	1	2	998	998	998	998	998	998	998	998	998	998	998	998	1	4	3	1	1	1	1	2	2	2	2	2	2	2	2	2	2
0000196614	5063302	0003	291530	BA	Itagimirim	1	998	1	998	USF NOBERTO FERNANDES	1	998	3	3	1	1	2	998	3	2	998	998	998	998	998	998	998	998	998	998	998	998	1	4	3	999	998	998	998	2	2	2	2	2	2	2	2	2	1
0000196673	3354512	0004	291540	BA	Itaju do Colônia	1	998	1	998	UNIDADE DE SAUDE DA FAMILIA DE PARQUE DOS RIOS	1	998	1	998	2	998	2	998	4	1	1	1	2	1	1	1	1	1	2	1	1	2	1	3	3	2	998	998	998	2	1	2	2	2	2	2	2	2	2
0001465457	6586449	0001	291540	BA	Itaju do Colônia	1	998	1	998	PSF MARIA DA GLORIA SAMPAIO LIMA	1	998	3	3	2	998	2	998	2	2	998	998	998	998	998	998	998	998	998	998	998	998	1	3	3	2	998	998	998	2	1	2	2	2	2	2	2	2	2
0000196711	2526115	0002	291550	BA	Itajuípe	1	998	1	998	U S F JOSE DE ANCHIETA	1	998	1	998	1	1	2	998	3	2	998	998	998	998	998	998	998	998	998	998	998	998	1	5	1	2	998	998	998	2	1	2	1	2	1	1	2	2	2
0000196746	2526123	0005	291550	BA	Itajuípe	1	998	1	998	UNIDADE DE SAUDE DA FAMILIA SANTO ANTONIO	1	998	1	998	1	2	1	2	4	1	1	1	3	1	1	1	1	1	2	1	1	2	1	4	3	2	998	998	998	2	1	1	1	2	1	1	1	1	2
0000196762	2526603	0004	291550	BA	Itajuípe	1	998	1	998	UNIDADE DE SAUDE DA FAMILIA DA UNIAO QUEIMADA	1	998	1	998	2	998	2	998	4	1	1	2	2	1	1	1	1	1	2	1	1	2	1	1	1	2	998	998	998	2	1	1	1	2	2	2	2	2	2
0000196770	2526611	0003	291550	BA	Itajuípe	1	998	1	998	UNIDADE DE SAUDE DA FAMILIA DO SEQUEIRO GRANDE	1	998	2	1	1	1	2	998	2	2	998	998	998	998	998	998	998	998	998	998	998	998	1	3	2	2	998	998	998	2	2	2	2	2	2	2	2	2	2
0000196789	6050913	0006	291550	BA	Itajuípe	1	998	1	998	U S FAMILIA ALTO DA LIBERDADE	1	998	1	998	1	1	1	2	6	2	998	998	998	998	998	998	998	998	998	998	998	998	1	1	1	2	998	998	998	2	1	1	1	2	2	2	2	2	2
0000196908	2414163	0013	291560	BA	Itamaraju	1	998	1	998	ESFSB VARZEA ALEGRE 1 E 2	1	998	1	998	1	2	1	2	1	1	2	1	2	1	1	1	1	1	2	1	1	2	12	1	1	2	998	998	998	2	2	2	2	2	2	2	2	2	2
0000196894	2414163	0014	291560	BA	Itamaraju	1	998	1	998	ESFSB VARZEA ALEGRE 1 E 2	1	998	1	998	1	1	1	2	11	2	998	998	998	998	998	998	998	998	998	998	998	998	1	1	1	2	998	998	998	2	1	2	2	2	2	2	2	2	1
0000197025	3196674	0001	291570	BA	Itamari	1	998	1	998	USF OTAVIO MACHADO DA SILVA	1	998	1	998	1	1	1	1	1	2	998	998	998	998	998	998	998	998	998	998	998	998	11	3	3	2	998	998	998	2	2	2	2	2	2	2	2	2	2
0000197033	3196704	0002	291570	BA	Itamari	1	998	1	998	USF JOAO RIBEIRO DE CARVALHO	1	998	1	998	1	1	1	1	10	2	998	998	998	998	998	998	998	998	998	998	998	998	1	1	1	2	998	998	998	2	2	2	1	2	2	2	2	2	2
0000197068	2414414	0001	291580	BA	Itambé	1	998	1	998	UNIDADE DE SAUDE DA FAMILIA DR JORGE DE SOUSA HEINE	1	998	1	998	1	1	1	1	7	1	1	2	2	1	1	1	1	1	2	1	1	2	1	5	1	2	998	998	998	2	2	2	2	2	2	2	2	2	2
0000197076	2414422	0007	291580	BA	Itambé	1	998	1	998	UNIDADE DE SAUDE DA FAMILIA JOSE RUCAS ACHY	1	998	1	998	1	1	1	2	8	1	1	1	2	1	1	1	1	1	2	1	1	2	1	1	1	2	998	998	998	2	1	1	2	2	2	2	2	1	2
0000197114	3278034	0003	291580	BA	Itambé	1	998	1	998	UNIDADE DE SAUDE DA FAMILIA FELIPE ACHY	1	998	1	998	1	1	1	1	2	1	1	3	2	1	1	1	1	1	2	1	1	2	1	4	3	2	998	998	998	2	1	2	2	2	2	2	2	2	2
0000197238	3396541	0006	291600	BA	Itanhém	1	998	1	998	PSF IV	1	998	3	1	2	998	2	998	11	2	998	998	998	998	998	998	998	998	998	998	998	998	1	1	1	1	2	1	1	2	2	1	2	2	2	2	2	2	1
0000197246	3396568	0004	291600	BA	Itanhém	1	998	1	998	PSF II	1	998	1	998	1	2	1	2	12	2	998	998	998	998	998	998	998	998	998	998	998	998	12	4	3	2	998	998	998	2	1	2	2	2	2	2	1	2	2
0000197270	6766633	0010	291600	BA	Itanhém	1	998	1	998	PSF VII	1	998	1	998	1	2	1	2	2	1	1	1	3	1	1	1	1	1	2	1	1	2	1	4	4	2	998	998	998	2	2	2	2	2	2	2	2	2	2
0000197289	6974546	0011	291600	BA	Itanhém	1	998	1	998	PSF VIII	1	998	1	998	1	2	1	2	3	1	1	1	2	1	1	1	1	1	2	1	1	2	1	4	3	1	999	999	999	2	1	1	2	2	2	1	1	2	2
0000197181	2414481	0007	291600	BA	Itanhém	1	998	1	998	PSF V	1	998	1	998	1	1	1	1	6	1	1	1	2	1	1	1	1	1	2	1	1	2	1	4	3	2	998	998	998	2	2	1	2	2	2	1	2	2	2
0000197297	3019632	0020	291610	BA	Itaparica	1	998	1	998	USF AMOREIRAS	1	998	1	998	1	1	1	1	1	1	1	1	3	1	1	1	1	1	2	1	1	2	1	4	4	2	998	998	998	2	1	2	2	2	2	2	1	2	2
0000197300	3019659	0019	291610	BA	Itaparica	1	998	1	998	USF MARCELINO	1	998	1	998	1	1	1	1	1	1	1	1	2	1	1	1	1	1	2	1	1	2	1	3	2	2	998	998	998	2	2	1	2	2	2	2	2	2	2
0000197319	3019667	0006	291610	BA	Itaparica	1	998	1	998	USF PORTO DOS SANTOS	1	998	1	998	1	1	1	1	2	2	998	998	998	998	998	998	998	998	998	998	998	998	1	4	2	2	998	998	998	2	2	1	2	2	2	2	2	2	2
0000197335	3019691	0017	291610	BA	Itaparica	1	998	1	998	USF ALTO DAS POMBAS	1	998	1	998	1	1	1	1	1	1	1	1	3	1	1	1	1	1	2	1	1	2	12	3	2	2	998	998	998	2	2	2	2	2	2	2	2	2	2
0000197343	4027434	0018	291610	BA	Itaparica	1	998	1	998	USF CENTRO	1	998	1	998	1	1	1	1	1	1	1	1	3	1	1	1	1	1	2	1	1	1	1	3	3	2	998	998	998	2	2	2	2	2	2	2	2	2	2
0000197378	2414635	0003	291620	BA	Itapé	1	998	1	998	USF HELENITO ALVES SANTOS	1	998	1	998	2	998	2	998	1	1	1	1	2	1	1	1	1	1	2	1	1	2	1	4	3	2	998	998	998	2	2	2	1	2	1	2	1	2	2
0000197386	2414643	0004	291620	BA	Itapé	1	998	1	998	USF EVANGELINO RAIMUNDO DOS SANTOS	1	998	1	998	1	2	1	2	9	1	1	1	3	1	1	1	1	1	2	1	1	2	2	4	4	2	998	998	998	2	1	2	2	2	2	2	1	2	2
0000197394	3822796	0002	291620	BA	Itapé	1	998	1	998	USF JOSE MENEZES DE SOUZA	1	998	1	998	1	2	1	2	1	1	1	1	3	1	1	1	1	1	2	1	1	2	1	4	3	2	998	998	998	2	1	2	2	2	2	2	2	2	2
0000197408	3822818	0001	291620	BA	Itapé	1	998	1	998	USF HERIBERTO SIMOES RAMOS	1	998	1	998	1	2	1	2	2	1	1	1	3	1	1	1	1	1	2	1	1	2	1	4	4	2	998	998	998	2	1	1	1	2	2	1	1	2	2
0000197424	2414686	0001	291630	BA	Itapebi	1	998	1	998	UNIDADE PSF ALIPIO RODRIGUES MOTA	1	998	1	998	2	998	2	998	2	2	998	998	998	998	998	998	998	998	998	998	998	998	1	4	3	2	998	998	998	1	1	1	2	1	2	1	1	2	2
0000197440	3485684	0002	291630	BA	Itapebi	1	998	1	998	UNIDADE PSF DR EDUARDO ABDON SARQUIS	1	998	1	998	1	1	1	2	1	1	1	1	2	1	1	1	1	1	2	1	1	2	1	3	3	2	998	998	998	1	1	2	1	2	2	2	2	2	2
0000197467	3485692	0003	291630	BA	Itapebi	1	998	1	998	UNIDADE PSF NILTON MANOEL	1	998	1	998	2	998	2	998	2	2	998	998	998	998	998	998	998	998	998	998	998	998	1	4	3	2	998	998	998	1	1	1	1	2	2	2	1	2	2
0000197491	2414724	0008	291640	BA	Itapetinga	1	998	1	998	UNIDADE DE SAUDE DA FAMILIA PSF 04 VILA ISABEL	1	998	1	998	2	998	2	998	4	2	998	998	998	998	998	998	998	998	998	998	998	998	1	3	4	2	998	998	998	2	1	2	2	2	2	2	1	2	2
0000197505	2414759	0005	291640	BA	Itapetinga	1	998	1	998	UNIDADE DE SAUDE DA FAMILIA PSF 01 DR IDALECIO ANDRADE	1	998	1	998	1	1	1	1	4	1	1	1	2	1	1	1	1	1	2	1	1	2	1	3	4	2	998	998	998	2	1	2	2	2	2	2	1	2	2
0000197513	2414767	0006	291640	BA	Itapetinga	1	998	1	998	UNIDADE DE SAUDE DA FAMILIA PSF 02 DR AGNALDO AGUIAR	1	998	1	998	2	998	2	998	1	1	1	1	3	1	1	1	1	1	2	1	1	2	1	4	3	2	998	998	998	2	1	1	2	2	2	2	2	2	2
0000197521	2414775	0007	291640	BA	Itapetinga	1	998	1	998	UNIDADE DE SAUDE DA FAMILIA PSF 03 CLODOALDO COSTA	1	998	1	998	2	998	1	1	10	1	1	1	2	1	1	1	1	1	2	1	1	2	4	1	1	2	998	998	998	2	2	2	2	2	2	2	2	2	1
0000197548	2417235	0002	291640	BA	Itapetinga	1	998	1	998	UNIDADE DE SAUDE DA FAMILIA PSF 08 ORFISIA ANDRADE	1	998	1	998	2	998	2	998	6	1	1	1	2	1	1	1	1	1	2	1	1	2	2	1	1	2	998	998	998	2	1	1	2	2	2	2	1	2	2
0000197556	2417243	0004	291640	BA	Itapetinga	1	998	1	998	UNIDADE DE SAUDE DA FAMILIA PSF 07 BANDEIRA DO COLONIA	1	998	1	998	2	998	2	998	1	1	1	1	3	1	1	1	1	1	2	1	1	2	1	4	3	2	998	998	998	2	2	2	2	2	2	2	2	2	2
0000197572	3791378	0010	291640	BA	Itapetinga	1	998	1	998	UNIDADE DE SAUDE DA FAMILIA PSF 06 VILA ROSA	1	998	1	998	2	998	2	998	1	2	998	998	998	998	998	998	998	998	998	998	998	998	2	1	1	2	998	998	998	2	1	1	2	2	1	2	2	2	2
0000197599	6462049	0001	291640	BA	Itapetinga	1	998	1	998	UNIDADE DE SAUDE DA FAMILIA PSF 12 OTAVIO CAMOES	1	998	3	1	1	2	1	2	4	1	1	1	3	1	1	1	1	1	2	1	1	2	4	1	1	2	998	998	998	2	1	1	2	2	2	2	1	2	2
0000197602	6528643	0012	291640	BA	Itapetinga	1	998	1	998	UNIDADE DE SAUDE DA FAMILIA PSF 11 CASAS POPULARES	1	998	1	998	1	1	1	1	3	1	1	1	3	1	1	1	1	1	2	1	1	2	12	3	4	2	998	998	998	2	2	1	2	2	2	2	1	2	2
0000197610	6593895	0013	291640	BA	Itapetinga	1	998	1	998	UNIDADE DE SAUDE DA FAMILIA PSF 10 NOVA ITAPETINGA	1	998	1	998	1	1	1	1	3	2	998	998	998	998	998	998	998	998	998	998	998	998	1	4	3	2	998	998	998	2	1	2	2	2	2	2	1	2	2
0000197688	2417332	0003	291650	BA	Itapicuru	1	998	1	998	U S F LAGOA REDONDA DR JOSE RAIMUNDO CAND DOS SANTOS	1	998	1	998	1	1	1	1	8	2	998	998	998	998	998	998	998	998	998	998	998	998	1	4	3	2	998	998	998	2	1	1	1	2	2	1	1	2	2
0000197696	2417359	0004	291650	BA	Itapicuru	1	998	1	998	U S F TAPERA DO LIMA SELVIRO VASCONCELO DE ALMEIDA	1	998	1	998	1	1	1	1	1	1	1	1	3	1	1	1	1	1	2	1	1	2	1	4	2	2	998	998	998	2	2	2	1	2	2	2	1	2	2
0000197734	3056139	0005	291650	BA	Itapicuru	1	998	1	998	U S F CAATNGA DE CIMA JOSE LUIZ FILHO	1	998	1	998	1	1	1	2	1	2	998	998	998	998	998	998	998	998	998	998	998	998	1	4	4	2	998	998	998	2	1	1	2	2	2	2	2	2	2
0000197793	3598845	0002	291660	BA	Itapitanga	1	998	1	998	USF DO TEXACO	1	998	3	3	1	1	1	1	4	2	998	998	998	998	998	998	998	998	998	998	998	998	1	3	2	2	998	998	998	2	1	2	2	2	2	2	2	2	2
0000197807	2304120	0002	291670	BA	Itaquara	1	998	1	998	UNIDADE DE SAUDE DA FAMILIA VILA CASTELO BRANCO	1	998	1	998	1	1	2	998	5	1	2	1	1	2	1	1	1	2	2	1	1	2	1	1	1	2	998	998	998	1	1	1	1	2	1	1	1	2	2
0000197815	2304244	0003	291670	BA	Itaquara	1	998	1	998	UNIDADE DE SAUDE DA FAMILIA BELA MIRA	1	998	1	998	1	1	1	1	10	2	998	998	998	998	998	998	998	998	998	998	998	998	1	999	1	2	998	998	998	2	2	2	2	2	2	2	2	2	2
0000197823	2304627	0001	291670	BA	Itaquara	1	998	1	998	UNIDADE DE SAUDE DA FAMILIA DE ITAQUARA	1	998	1	998	1	1	1	1	6	1	1	1	2	1	1	1	1	1	2	1	1	2	1	1	1	2	998	998	998	1	1	2	2	2	2	2	2	2	2
0000197866	2417480	0003	291680	BA	Itarantim	1	998	1	998	UNIDADE DE SAUDE DA FAMILIA JOAO CESAR FERREIRA DE SOUZA	1	998	1	998	1	1	2	998	1	2	998	998	998	998	998	998	998	998	998	998	998	998	1	4	2	2	998	998	998	2	2	2	2	2	2	2	1	2	2
0000197912	3064654	0006	291685	BA	Itatim	1	998	1	998	UNIDADE DE SAUDE DA FAMILIA CENTRO	1	998	1	998	1	1	1	1	1	2	998	998	998	998	998	998	998	998	998	998	998	998	11	4	3	2	998	998	998	2	1	2	2	2	2	2	1	2	2
0000197947	4027582	0004	291685	BA	Itatim	1	998	1	998	UNIDADE DE SAUDE DA FAMILIA DO DEPARTAMENTO	1	998	1	998	1	1	1	1	2	2	998	998	998	998	998	998	998	998	998	998	998	998	11	4	3	2	998	998	998	2	2	2	2	2	2	2	1	2	2
0000197963	5312639	0008	291685	BA	Itatim	1	998	1	998	UNIDADE DE SAUDE DA FAMILIA GEOVANIA NOGUEIRA NUNES	1	998	1	998	1	1	1	1	1	2	998	998	998	998	998	998	998	998	998	998	998	998	1	3	3	1	2	1	1	2	1	2	1	2	2	2	1	2	2
0000198005	3433005	0005	291690	BA	Itiruçu	1	998	1	998	UNIDADE DE SAUDE DA FAMILIA PROFESSOR MAGALHAES NETO	1	998	1	998	2	998	2	998	1	1	1	1	2	1	1	1	1	1	1	1	1	2	12	6	2	2	998	998	998	2	2	2	2	2	2	2	1	2	2
0000198021	3433374	0006	291690	BA	Itiruçu	1	998	1	998	UNIDADE DE SAUDE DA FAMILIA RUBENS COSTA AMARAL	1	998	1	998	2	998	2	998	1	2	998	998	998	998	998	998	998	998	998	998	998	998	1	3	2	2	998	998	998	2	2	2	2	2	2	2	2	2	2
0000198064	2823071	0005	291700	BA	Itiúba	1	998	1	998	PSF DE SAUDE DE COVAS	1	998	1	998	1	1	1	1	1	1	1	1	3	1	1	1	1	1	2	1	1	2	11	3	2	1	2	2	2	2	1	2	1	2	2	2	2	2	2
0000198072	2823098	0004	291700	BA	Itiúba	1	998	1	998	PSF DE ROMULO CAMPOS	1	998	1	998	1	1	1	1	8	1	1	2	2	1	1	1	1	1	1	1	1	2	11	3	3	2	998	998	998	2	1	1	2	2	1	1	1	2	2
0000198080	3010112	0007	291700	BA	Itiúba	1	998	1	998	P. S. DE COLONIA DO PIAUS	1	998	1	998	1	1	1	2	1	2	998	998	998	998	998	998	998	998	998	998	998	998	1	4	4	2	998	998	998	2	1	2	1	2	2	2	1	2	2
0000198099	3930270	0006	291700	BA	Itiúba	1	998	1	998	PSF JACURICI DO LESTE	1	998	1	998	1	1	1	2	1	1	1	1	2	1	1	1	1	1	2	1	1	2	11	4	3	2	998	998	998	2	2	2	2	2	2	2	2	2	2
0000198102	6956122	0008	291700	BA	Itiúba	1	998	1	998	PSF PONTA BAIXA	1	998	1	998	1	1	1	2	1	2	998	998	998	998	998	998	998	998	998	998	998	998	11	4	1	2	998	998	998	1	2	2	2	2	2	2	2	2	2
0000198110	7204469	0009	291700	BA	Itiúba	1	998	1	998	UNIDADE SAUDE DA FAMILIA PROJETO SERTANJEO I	1	998	1	998	1	1	1	1	1	2	998	998	998	998	998	998	998	998	998	998	998	998	11	4	4	2	998	998	998	2	1	1	2	2	2	2	1	2	2
0000198129	2424010	0003	291710	BA	Itororó	1	998	1	998	UNIDADE DE SAUDE DA FAMILIA DR OLIMPIO ALELUIA	1	998	1	998	1	1	1	1	2	1	1	1	2	1	1	1	1	1	2	1	1	2	11	3	2	2	998	998	998	2	1	1	2	2	1	2	1	2	2
0000198137	2424045	0004	291710	BA	Itororó	1	998	1	998	UNIDADE DE SAUDE DA FAMILIA JONAS OLIVEIRA	1	998	1	998	1	1	1	1	3	2	998	998	998	998	998	998	998	998	998	998	998	998	1	5	3	2	998	998	998	2	1	1	2	2	2	2	1	2	2
0000198161	6302424	0006	291710	BA	Itororó	1	998	1	998	UNIDADE DE SAUDE DA FAMILIA JOSE FERNANDO ARAGAO	1	998	1	998	2	998	2	998	1	1	1	1	3	1	1	1	1	1	2	1	1	2	1	4	3	2	998	998	998	2	2	2	2	2	2	2	2	2	2
0000198196	2445255	0004	291720	BA	Ituaçu	1	998	1	998	USF DA GRUTA DA MANGABEIRA	1	998	1	998	1	1	2	998	3	2	998	998	998	998	998	998	998	998	998	998	998	998	4	1	1	2	998	998	998	2	2	2	1	2	2	2	2	2	2
0000198218	2445263	0006	291720	BA	Ituaçu	1	998	1	998	USF DE TRANQUEIRAS	1	998	1	998	2	998	2	998	1	2	998	998	998	998	998	998	998	998	998	998	998	998	1	1	1	2	998	998	998	1	1	1	2	2	2	2	1	2	2
0000198234	3023346	0007	291720	BA	Ituaçu	1	998	1	998	USF DO CAMPO GRANDE	1	998	1	998	1	1	1	2	5	1	2	1	1	1	1	1	1	1	2	1	1	2	1	5	1	2	998	998	998	2	1	1	1	2	2	2	1	2	2
0000198242	3434400	0003	291720	BA	Ituaçu	1	998	1	998	USF DA SEDE	1	998	1	998	2	998	2	998	3	1	1	1	3	1	1	1	1	1	2	1	1	2	9	1	1	2	998	998	998	2	2	2	2	2	2	2	2	2	2
0000198250	3503453	0008	291720	BA	Ituaçu	1	998	1	998	USF DA OVELHA	1	998	1	998	1	2	1	2	2	2	998	998	998	998	998	998	998	998	998	998	998	998	1	1	1	2	998	998	998	2	2	2	2	2	2	2	2	2	2
0000198269	3541061	0009	291720	BA	Ituaçu	1	998	1	998	USF DO SAO JOSE	1	998	1	998	1	2	1	1	2	2	998	998	998	998	998	998	998	998	998	998	998	998	1	1	1	2	998	998	998	2	2	2	2	2	2	2	1	2	2
0000198285	2445328	0008	291730	BA	Ituberá	1	998	1	998	PSF DA COLONIA	1	998	1	998	1	1	1	1	2	1	1	2	1	1	1	1	1	1	2	1	1	2	11	4	4	2	998	998	998	2	1	1	2	1	2	1	1	2	2
0000198331	3523209	0005	291730	BA	Ituberá	1	998	1	998	PSF DOS INDIOS	1	998	1	998	1	1	1	1	5	1	1	1	3	1	1	1	1	1	2	1	1	2	11	4	3	2	998	998	998	2	2	2	2	2	2	2	2	2	2
0000198358	3523217	0006	291730	BA	Ituberá	1	998	1	998	PSF DA PRAINHA II	1	998	1	998	1	1	1	1	2	2	998	998	998	998	998	998	998	998	998	998	998	998	11	4	3	2	998	998	998	2	2	2	2	2	2	2	2	2	2
0000198366	2466627	0001	291733	BA	Iuiú	1	998	1	998	CENTRO DE SAUDE DE IUIU	1	998	1	998	1	2	1	2	2	1	3	1	3	1	1	1	1	1	2	1	1	2	11	4	3	2	998	998	998	2	1	1	1	2	2	2	1	1	1
0000198374	2466635	0003	291733	BA	Iuiú	1	998	1	998	UNIDADE DE SAUDE DA FAMILIA DE PINDORAMA	1	998	1	998	1	1	1	1	1	1	1	1	3	1	1	1	1	1	2	1	1	2	11	4	3	2	998	998	998	2	1	2	2	2	2	2	2	2	2
0000198382	7078765	0002	291733	BA	Iuiú	1	998	1	998	UNIDADE BASICA DE SAUDE DA FAMILIA ZONA RURAL	1	998	3	3	1	2	1	2	1	2	998	998	998	998	998	998	998	998	998	998	998	998	1	3	3	2	998	998	998	2	2	2	2	2	2	2	1	2	2
0000198390	3285448	0004	291735	BA	Jaborandi	1	998	1	998	POSTO DE ASSISTENCIA A SAUDE FELICIANO JOSE DE MOURA	1	998	1	998	1	1	1	1	2	2	998	998	998	998	998	998	998	998	998	998	998	998	1	1	1	2	998	998	998	1	1	1	2	2	2	2	1	2	2
0000198404	3285480	0003	291735	BA	Jaborandi	1	998	1	998	POSTO DE ASSISTENCIA A SAUDE MANOEL BENEDITO DE SOUZA	1	998	1	998	1	1	1	1	4	1	3	1	1	1	1	1	1	1	2	1	1	2	1	1	1	2	998	998	998	1	1	1	1	2	1	1	2	2	2
0000198420	6351972	0001	291735	BA	Jaborandi	1	998	1	998	UNIDADE DE SAUDE DA FAMILIA DONA MARTINHA	1	998	1	998	1	1	1	1	4	2	998	998	998	998	998	998	998	998	998	998	998	998	1	1	1	2	998	998	998	2	1	1	2	2	2	2	2	2	2
0000198439	6352960	0005	291735	BA	Jaborandi	1	998	1	998	UNIDADE DE SAUDE DA FAMILIA RAIMUNDA DE PALIM	1	998	1	998	1	1	1	1	3	1	1	1	3	1	1	1	1	1	2	1	1	2	1	1	1	2	998	998	998	2	1	1	2	2	2	2	1	2	1
0000198463	2466708	0001	291740	BA	Jacaraci	1	998	1	998	UNIDADE DE SAUDE DA FAMILIA ANTONIO CARLOS MAGALHAES	1	998	1	998	2	998	2	998	2	1	3	1	2	1	1	1	1	1	2	1	1	2	1	4	2	2	998	998	998	1	1	1	1	2	1	1	1	2	1
0000198471	3452166	0002	291740	BA	Jacaraci	1	998	1	998	ANA DAVID DE SOUZA SARAIVA	1	998	1	998	1	1	1	1	2	2	998	998	998	998	998	998	998	998	998	998	998	998	1	4	3	2	998	998	998	2	1	2	1	2	2	2	1	2	2
0000198498	4027671	0004	291740	BA	Jacaraci	1	998	1	998	UNIDADE DE SAUDE DA FAMILIA DE ITUMERIM	1	998	1	998	1	1	1	1	1	1	1	1	3	1	1	1	1	1	2	1	1	2	1	3	4	2	998	998	998	2	1	2	1	2	2	2	1	2	2
0000198501	4027698	0003	291740	BA	Jacaraci	1	998	1	998	JOAQUIM SOUZA SANTOS	1	998	1	998	2	998	2	998	2	1	1	1	3	1	1	1	1	1	2	1	1	2	1	4	4	2	998	998	998	2	2	2	2	2	2	1	1	2	2
0000198560	2466759	0015	291750	BA	Jacobina	1	998	1	998	PSF DA BANANEIRA	1	998	1	998	1	1	1	2	1	1	1	1	3	1	1	1	1	1	2	1	1	2	11	4	3	2	998	998	998	2	2	1	2	2	2	2	2	2	1
0000198579	2466880	0007	291750	BA	Jacobina	1	998	1	998	UNIDADE DE SAUDE DA FAMILIA DO JUNCO	1	998	1	998	2	998	2	998	1	2	998	998	998	998	998	998	998	998	998	998	998	998	11	4	4	2	998	998	998	2	1	1	2	2	2	2	1	2	2
0000198595	2466902	0009	291750	BA	Jacobina	1	998	1	998	PSF DO PARAISO	1	998	1	998	1	2	1	2	1	2	998	998	998	998	998	998	998	998	998	998	998	998	11	999	4	999	998	998	998	2	2	1	2	2	2	2	1	2	2
0000198617	2466988	0001	291750	BA	Jacobina	1	998	1	998	CENTRO DE SAUDE DA MATRIZ	1	998	1	998	1	1	1	2	1	2	998	998	998	998	998	998	998	998	998	998	998	998	11	999	3	999	998	998	998	2	2	2	2	2	2	2	2	2	2
0000198633	2466996	0013	291750	BA	Jacobina	1	998	1	998	PSF DA JACOBINA III	1	998	1	998	1	1	1	2	1	1	1	3	1	1	1	1	1	1	2	1	1	2	11	8	3	2	998	998	998	2	1	1	2	2	2	2	2	2	2
0000198641	3713741	0006	291750	BA	Jacobina	1	998	1	998	PSF DA LADEIRA VERMELHA	1	998	1	998	1	1	2	998	1	2	998	998	998	998	998	998	998	998	998	998	998	998	11	3	3	2	998	998	998	999	1	2	2	2	2	2	1	2	2
0000198668	3785866	0016	291750	BA	Jacobina	1	998	1	998	PSF DA CAIXA DAGUA	1	998	1	998	1	1	1	1	1	1	3	1	2	1	1	1	1	1	2	1	1	2	11	4	4	2	998	998	998	2	1	2	2	2	2	2	1	2	2
0000198676	5950066	0003	291750	BA	Jacobina	1	998	1	998	PSF DA SERRINHA	1	998	1	998	2	998	2	998	1	1	1	1	2	1	1	1	1	1	2	1	1	2	11	8	3	2	998	998	998	2	1	2	2	2	2	2	1	1	2
0000198684	6070426	0004	291750	BA	Jacobina	1	998	1	998	PSF DA FELIX TOMAZ	1	998	1	998	1	1	2	998	2	1	1	1	3	1	1	1	1	1	2	1	1	2	11	4	4	2	998	998	998	2	1	1	2	2	2	2	1	2	2
0000198692	6662633	0014	291750	BA	Jacobina	1	998	1	998	PSF NOVO AMANHECER	1	998	1	998	1	2	1	2	2	2	998	998	998	998	998	998	998	998	998	998	998	998	11	999	4	2	998	998	998	2	1	2	2	2	2	2	2	2	2
0000198722	4027779	0003	291760	BA	Jaguaquara	1	998	1	998	USF DR TACIANO F DE PAULA CAMPOS	1	998	1	998	1	1	1	2	1	1	1	1	2	1	1	1	1	1	2	1	1	2	1	1	1	2	998	998	998	2	1	2	1	2	1	1	1	2	2
0000198900	2533332	0007	291770	BA	Jaguarari	1	998	1	998	UNIDADE DE SAUDE DA FAMILIA DE SANTA ROSA DE LIMA	1	998	1	998	1	1	1	1	2	1	1	2	1	1	1	1	1	1	2	1	1	2	5	5	1	1	1	1	1	1	1	1	1	2	1	1	1	2	1
0000198994	2469812	0001	291780	BA	Jaguaripe	1	998	1	998	UNIDADE DE SAUDE DA FAMILIA DE JAGUARIPE	1	998	1	998	1	1	1	1	5	2	998	998	998	998	998	998	998	998	998	998	998	998	1	1	1	2	998	998	998	2	1	1	2	2	1	1	1	2	2
0000199028	2469839	0005	291780	BA	Jaguaripe	1	998	1	998	POSTO DE SAUDE CACOES	1	998	1	998	1	1	1	1	1	1	1	1	3	1	1	1	1	1	2	1	1	2	11	4	3	2	998	998	998	2	2	2	2	2	2	2	2	2	2
0000199036	2469847	0004	291780	BA	Jaguaripe	1	998	1	998	POSTO DE SAUDE DE MUTA	1	998	1	998	1	1	1	1	1	2	998	998	998	998	998	998	998	998	998	998	998	998	11	4	2	2	998	998	998	2	1	1	2	2	2	2	1	2	2
0000199052	3529363	0003	291780	BA	Jaguaripe	1	998	1	998	USF JOSE RAIMUNDO RIBEIRO PEDREIRA	1	998	1	998	2	998	1	1	5	1	1	1	2	1	1	1	1	1	2	1	1	2	1	1	1	2	998	998	998	2	1	2	2	2	2	2	1	2	2
0000199060	3627616	0001	291790	BA	Jandaíra	1	998	1	998	USF MAE BENZINHA	1	998	1	998	1	1	1	1	1	1	1	1	2	1	1	1	1	1	2	1	1	2	1	4	4	2	998	998	998	2	2	2	1	2	2	2	2	2	2
0000199079	3627632	0003	291790	BA	Jandaíra	1	998	1	998	USF AGNALDO FRANCA	1	998	1	998	1	1	1	1	1	1	3	1	1	1	1	1	1	1	2	1	1	2	10	4	3	2	998	998	998	2	1	2	2	2	2	2	1	2	2
0000199087	3627640	0002	291790	BA	Jandaíra	1	998	1	998	USF ALCIDES DE AGUIAR LEITE	1	998	1	998	1	1	1	1	2	2	998	998	998	998	998	998	998	998	998	998	998	998	1	4	2	2	998	998	998	2	2	2	2	2	2	2	1	2	2
0000199176	2400707	0037	291800	BA	Jequié	1	998	1	998	USF DR RUBENS XAVIER	1	998	1	998	1	1	1	2	8	1	1	2	1	1	1	1	1	1	2	1	1	2	1	1	1	2	998	998	998	2	1	1	1	2	2	2	1	2	2
0000199346	2569019	0020	291800	BA	Jequié	1	998	1	998	USF ANTONIO CARLOS MARTINS	1	998	3	2	2	998	2	998	9	2	998	998	998	998	998	998	998	998	998	998	998	998	1	1	1	2	998	998	998	2	2	2	2	2	2	2	2	2	2
0000199354	2569493	0016	291800	BA	Jequié	1	998	1	998	USF DRA TANIA BRITTO	1	998	1	998	2	998	2	998	1	1	1	1	2	1	1	1	1	1	2	1	1	2	1	4	4	2	998	998	998	2	2	2	2	2	2	2	2	2	2
0000199370	3502856	0023	291800	BA	Jequié	1	998	1	998	USF ILDEFONSO GUEDES	1	998	1	998	1	2	1	1	1	1	2	2	2	1	1	1	1	1	2	1	1	2	1	2	2	2	998	998	998	2	2	2	2	2	2	2	2	2	2
0000199508	5975190	0035	291800	BA	Jequié	1	998	1	998	USF VIRGILIO DE PAULA TOURINHO NETO	1	998	1	998	2	998	2	998	1	1	1	1	1	1	1	1	1	1	1	1	1	2	1	2	3	2	998	998	998	2	2	2	2	2	2	2	2	2	1
0000199516	6135498	0036	291800	BA	Jequié	1	998	1	998	USF DR JOAO CARICCHIO FILHO	1	998	1	998	2	998	2	998	1	1	1	1	2	1	1	1	1	1	2	1	1	2	1	2	3	2	998	998	998	2	1	2	2	2	2	2	2	2	2
0000199524	2469855	0003	291810	BA	Jeremoabo	1	998	1	998	UNIDADE DE SAUDE DA FAMILIA ROMAO	1	998	1	998	1	1	1	1	4	1	3	1	2	1	1	1	1	1	2	1	1	2	1	1	1	2	998	998	998	2	1	2	1	2	2	1	1	2	2
0000199540	2469898	0006	291810	BA	Jeremoabo	1	998	1	998	UNIDADE DE SAUDE DA FAMILIA RIACHO SAO JOSE	1	998	1	998	1	1	1	2	3	1	1	1	3	1	1	1	1	2	2	1	1	2	11	4	4	2	998	998	998	2	1	2	2	2	2	2	1	2	2
0000199559	2469987	0007	291810	BA	Jeremoabo	1	998	1	998	UNIDADE DE SAUDE DA FAMILIA SERTAO	1	998	1	998	1	1	1	1	3	2	998	998	998	998	998	998	998	998	998	998	998	998	11	8	4	2	998	998	998	1	1	2	2	2	2	2	1	2	2
0000199575	2483084	0010	291810	BA	Jeremoabo	1	998	1	998	UNIDADE DE SAUDE DA FAMILIA MONTE ALEGRE	1	998	1	998	1	1	1	1	3	1	3	1	2	1	1	1	1	1	2	1	1	2	1	1	1	2	998	998	998	2	1	1	1	2	2	1	1	2	2
0000199583	2483106	0005	291810	BA	Jeremoabo	1	998	1	998	UNIDADE DE SAUDE DA FAMILIA JOSE NOLASCO	1	998	1	998	1	1	2	998	3	1	1	1	2	1	1	1	1	1	2	1	1	2	1	1	1	2	998	998	998	2	2	2	2	2	2	2	2	2	2
0000199613	3465020	0004	291810	BA	Jeremoabo	1	998	1	998	UNIDADE DE SAUDE DA FAMILIA JOAO PAULO II	1	998	1	998	1	1	1	1	1	1	1	1	2	1	1	1	1	1	2	1	1	2	11	4	3	2	998	998	998	2	1	1	2	2	2	2	1	2	2
0000199672	5192668	0004	291820	BA	Jiquiriçá	1	998	1	998	PSF JOAO DE ALMEIDA SAMPAIO TREZE DE MAIO	1	998	1	998	1	1	1	1	2	2	998	998	998	998	998	998	998	998	998	998	998	998	999	4	3	999	998	998	998	2	2	2	2	2	2	2	2	2	2
0000199680	5192781	0003	291820	BA	Jiquiriçá	1	998	1	998	USF ANTONIO SALES DE SANTANA PINDOBA	1	998	1	998	1	1	2	998	1	2	998	998	998	998	998	998	998	998	998	998	998	998	1	3	3	2	998	998	998	2	2	2	2	2	2	2	2	2	2
0000199702	2602318	0005	291830	BA	Jitaúna	1	998	1	998	USF GILDA RAMOS DOS SANTOS	1	998	1	998	1	1	1	1	2	1	1	1	2	1	1	1	1	1	2	1	1	2	1	2	3	2	998	998	998	2	1	2	1	2	1	2	1	2	1
0000199710	2771152	0003	291830	BA	Jitaúna	1	998	1	998	USF CINARA GOMES DE ALMEIDA	1	998	1	998	1	1	1	1	8	2	998	998	998	998	998	998	998	998	998	998	998	998	1	4	3	2	998	998	998	1	1	2	1	2	1	2	1	2	2
0000199729	2771209	0004	291830	BA	Jitaúna	1	998	1	998	USF EDIZIO CERQUEIRA ALVES	1	998	1	998	1	1	1	1	1	1	1	1	3	1	1	1	1	1	2	1	1	2	1	2	3	2	998	998	998	2	1	1	1	2	2	2	1	1	2
0000199745	5110084	0006	291830	BA	Jitaúna	1	998	1	998	USF EVANILTON PEREIRA DE JESUS	1	998	1	998	1	1	1	1	4	1	1	1	3	1	1	1	1	1	1	1	1	2	7	2	4	2	998	998	998	2	1	1	1	2	2	2	1	2	1
0000199850	2597810	0041	291840	BA	Juazeiro	1	998	1	998	USF LAGOA DO SALITRE	1	998	1	998	1	1	1	1	9	1	2	1	2	1	1	1	1	1	2	1	1	2	1	1	1	2	998	998	998	2	2	1	2	2	2	2	2	2	2
0000199877	2597896	0036	291840	BA	Juazeiro	1	998	1	998	USF JUREMAL MASSAROCA	1	998	1	998	1	1	1	2	2	1	1	1	2	1	1	1	1	1	2	1	1	2	1	1	1	2	998	998	998	2	1	1	2	2	2	2	2	2	2
0000199885	2597918	0043	291840	BA	Juazeiro	1	998	1	998	USF PINHOES LAGOA DO BOI	1	998	1	998	1	1	1	1	2	1	2	2	2	1	1	1	1	1	2	1	1	2	1	1	1	2	998	998	998	1	2	1	2	2	2	2	1	2	2
0000199893	2597926	0034	291840	BA	Juazeiro	1	998	1	998	USF CURACA NH1 NH2 NH3	1	998	1	998	1	1	1	1	2	1	1	1	3	2	1	1	1	3	2	1	1	2	12	1	1	2	998	998	998	1	1	1	1	2	2	1	1	1	2
0000199923	2597942	0026	291840	BA	Juazeiro	1	998	1	998	USF JOAO ARAUJO MOREIRA MUSSAMBE	1	998	1	998	2	998	2	998	2	1	1	1	3	1	1	1	1	1	2	1	1	2	12	4	3	2	998	998	998	2	1	1	2	2	2	2	2	2	1
0000199931	2597950	0021	291840	BA	Juazeiro	1	998	1	998	USF DOM JOSE RODRIGUES	1	998	1	998	2	998	1	1	1	2	998	998	998	998	998	998	998	998	998	998	998	998	1	1	1	2	998	998	998	2	1	2	2	2	2	2	2	2	2
0000199974	2597969	0003	291840	BA	Juazeiro	1	998	1	998	USF ITABERABA	1	998	3	1	1	1	1	2	2	2	998	998	998	998	998	998	998	998	998	998	998	998	1	4	3	2	998	998	998	1	1	1	1	2	2	2	2	2	2
0000199982	2598000	0006	291840	BA	Juazeiro	1	998	1	998	USF ERASMO MENEZES SERAFIM ARGEMIRO	1	998	1	998	1	1	1	1	1	1	3	1	3	1	1	1	1	1	2	1	1	2	1	1	1	2	998	998	998	1	1	1	1	1	1	1	1	2	1
0000200018	2598000	0012	291840	BA	Juazeiro	1	998	1	998	USF ERASMO MENEZES SERAFIM ARGEMIRO	1	998	1	998	1	1	1	2	1	1	1	1	2	1	1	1	1	1	2	1	1	2	1	1	1	2	998	998	998	1	1	1	2	2	2	1	1	2	2
0000200069	2598043	0011	291840	BA	Juazeiro	1	998	1	998	USF TABULEIRO	1	998	1	998	1	2	1	2	2	1	1	1	2	1	1	1	1	1	2	1	1	2	1	1	1	2	998	998	998	1	2	2	2	2	2	2	2	2	2
0000200077	2598051	0022	291840	BA	Juazeiro	1	998	1	998	USF PIRANGA	1	998	1	998	1	1	1	1	7	1	1	1	2	1	1	1	1	1	2	1	1	2	1	4	3	2	998	998	998	2	1	1	1	2	2	2	2	1	1
0000200107	2770636	0037	291840	BA	Juazeiro	1	998	1	998	USF MANICOBA I	1	998	1	998	1	1	2	998	4	1	1	2	2	1	2	1	1	1	2	1	1	2	1	1	1	2	998	998	998	2	1	1	2	2	2	2	1	2	2
0000200123	2770652	0001	291840	BA	Juazeiro	1	998	1	998	USF QUIDE	1	998	1	998	1	1	1	2	4	1	1	2	1	1	1	1	1	1	2	1	1	2	1	1	3	2	998	998	998	1	1	1	1	2	2	2	1	2	2
0000200131	2770660	0040	291840	BA	Juazeiro	1	998	1	998	USF ABOBORAS POCOES	1	998	1	998	1	1	1	1	9	1	1	1	2	1	1	1	2	1	2	1	1	2	1	1	1	2	998	998	998	1	1	1	2	2	2	1	1	2	2
0000200166	2770687	0032	291840	BA	Juazeiro	1	998	1	998	USF ITAMOTINGA	1	998	1	998	1	1	1	2	2	2	998	998	998	998	998	998	998	998	998	998	998	998	1	5	1	2	998	998	998	1	1	1	2	2	2	2	1	1	2
0000200174	2770717	0014	291840	BA	Juazeiro	1	998	1	998	USF NOVO ENCONTRO	1	998	1	998	1	1	2	998	2	1	3	1	1	1	1	1	1	1	2	1	1	2	2	1	1	2	998	998	998	2	2	1	2	2	2	2	2	2	2
0000200212	2770873	0017	291840	BA	Juazeiro	1	998	1	998	USF CSU I	1	998	1	998	1	1	1	1	2	1	1	1	3	1	1	1	1	1	2	1	1	2	4	8	1	2	998	998	998	2	1	1	1	2	1	1	1	2	2
0000200220	2770903	0013	291840	BA	Juazeiro	1	998	1	998	USF ALTO DO CRUZEIRO	1	998	1	998	1	1	1	1	1	2	998	998	998	998	998	998	998	998	998	998	998	998	1	4	3	2	998	998	998	2	2	1	2	2	2	1	1	2	1
0000200239	2770954	0016	291840	BA	Juazeiro	1	998	1	998	USF JOAO XXIII	1	998	3	1	1	1	1	1	5	2	998	998	998	998	998	998	998	998	998	998	998	998	999	4	3	2	998	998	998	1	1	1	1	2	2	2	1	2	2
0000200247	2770989	0010	291840	BA	Juazeiro	1	998	1	998	USF JOSE ARAUJO DE SOUZA	1	998	1	998	1	2	1	2	1	1	1	1	2	1	1	1	1	1	2	1	1	2	1	1	1	2	998	998	998	2	1	2	2	2	2	2	1	2	2
0000200255	2770997	0019	291840	BA	Juazeiro	1	998	1	998	USF ALTO DA ALIANCA	1	998	3	1	2	998	2	998	7	2	998	998	998	998	998	998	998	998	998	998	998	998	1	1	1	2	998	998	998	2	2	2	2	2	2	2	2	2	2
0000200271	2824981	0030	291840	BA	Juazeiro	1	998	1	998	USF CAIC	1	998	1	998	1	1	2	998	1	2	998	998	998	998	998	998	998	998	998	998	998	998	1	3	3	2	998	998	998	1	1	1	1	2	2	2	2	2	2
0000200298	2825007	0042	291840	BA	Juazeiro	1	998	1	998	USF CAPIM DE RAIZ	1	998	3	1	1	2	1	2	11	2	998	998	998	998	998	998	998	998	998	998	998	998	1	4	3	2	998	998	998	1	1	1	1	2	2	2	2	2	2
0000200301	3220265	0024	291840	BA	Juazeiro	1	998	1	998	USF SAO GERALDO	1	998	3	3	1	1	1	2	6	2	998	998	998	998	998	998	998	998	998	998	998	998	1	4	3	2	998	998	998	1	1	1	1	2	2	1	1	1	2
0000200328	3493733	0058	291840	BA	Juazeiro	1	998	1	998	USF MARINGA	1	998	1	998	2	998	2	998	1	1	1	2	1	1	1	1	1	1	2	1	1	2	1	1	1	2	998	998	998	1	1	1	1	2	2	2	1	2	1
0000200344	3734137	0056	291840	BA	Juazeiro	1	998	1	998	USF JARDIM PRIMAVERA	1	998	1	998	1	1	2	998	5	1	2	2	1	1	1	1	1	1	2	1	1	2	1	1	1	2	998	998	998	2	1	1	1	2	2	2	2	2	2
0000200379	5103827	0050	291840	BA	Juazeiro	1	998	1	998	USF NH4 BONITA	1	998	1	998	1	1	1	1	1	1	1	1	3	2	1	1	1	1	2	1	1	2	4	1	1	2	998	998	998	2	1	1	2	2	1	1	1	1	2
0000200387	5331099	0007	291840	BA	Juazeiro	1	998	1	998	USF PARQUE RESIDENCIAL JOAO PAULO II	1	998	1	998	1	1	1	1	1	1	1	2	3	1	1	1	1	1	2	1	1	2	1	1	1	2	998	998	998	2	2	2	2	2	2	2	2	2	2
0000200395	5460530	0018	291840	BA	Juazeiro	1	998	1	998	USF DOM THOMAZ	1	998	1	998	1	1	1	1	2	2	998	998	998	998	998	998	998	998	998	998	998	998	1	1	1	2	998	998	998	1	1	1	1	2	2	1	1	2	2
0000200409	5460549	0027	291840	BA	Juazeiro	1	998	1	998	USF JARDIM FLORIDA	1	998	1	998	2	998	2	998	2	1	1	1	2	1	1	1	1	1	2	1	1	2	4	1	1	2	998	998	998	2	1	1	2	2	2	2	1	2	2
0000200417	5460557	0002	291840	BA	Juazeiro	1	998	1	998	USF PALMARES PEDRA DO LORD	1	998	1	998	1	1	1	1	3	1	1	1	2	1	1	1	1	1	2	1	1	2	12	4	3	2	998	998	998	2	1	1	2	2	2	2	2	2	2
0000200425	5460565	0025	291840	BA	Juazeiro	1	998	1	998	USF ALAGADICO	1	998	1	998	1	1	2	998	3	2	998	998	998	998	998	998	998	998	998	998	998	998	1	3	3	2	998	998	998	1	1	1	2	2	2	2	1	2	2
0000200433	5460573	0009	291840	BA	Juazeiro	1	998	1	998	USF ANTONIO GUILHERMINO	1	998	1	998	1	1	1	1	1	1	1	1	3	1	1	1	1	1	2	1	1	2	1	3	3	2	998	998	998	2	1	2	1	2	2	1	2	2	1
0000200441	5881617	0059	291840	BA	Juazeiro	1	998	1	998	USF VILA JACARE	1	998	1	998	1	1	2	998	2	1	2	1	2	1	1	1	1	1	2	1	1	2	1	1	1	2	998	998	998	1	1	1	2	2	2	2	1	2	1
0000200476	5887046	0028	291840	BA	Juazeiro	1	998	1	998	USF PENHA JARDIM VITORIA	1	998	1	998	1	1	1	1	5	2	998	998	998	998	998	998	998	998	998	998	998	998	1	4	4	2	998	998	998	2	1	2	2	2	2	1	1	2	2
0000200492	5921686	0061	291840	BA	Juazeiro	1	998	1	998	USF CENTRO II	1	998	1	998	1	1	1	2	2	1	1	3	1	1	1	1	1	1	2	1	1	2	1	1	1	2	998	998	998	2	1	1	2	2	2	2	2	2	1
0000200514	2482967	0002	291845	BA	Jucuruçu	1	998	1	998	ESFSB COQUEIRO 02	1	998	1	998	1	1	1	1	4	1	1	2	2	1	1	1	1	1	2	1	1	2	1	1	1	2	998	998	998	2	2	2	2	2	2	2	1	2	2
0000200549	2533421	0001	291845	BA	Jucuruçu	1	998	1	998	ESFSB JUCURUCU 01	1	998	1	998	1	1	1	1	1	2	998	998	998	998	998	998	998	998	998	998	998	998	1	4	3	2	998	998	998	2	1	1	2	2	2	2	1	2	2
0000200557	7173458	0005	291845	BA	Jucuruçu	1	998	1	998	ESFSB SAO JOAO DA BOA NOVA 05	1	998	3	3	1	1	1	1	1	2	998	998	998	998	998	998	998	998	998	998	998	998	1	3	4	2	998	998	998	2	2	2	2	2	2	2	2	2	2
0000200573	2601494	0005	291850	BA	Jussara	1	998	1	998	UBSF DE RECIFE DE JUSSARA	1	998	1	998	1	1	1	1	1	1	1	1	3	1	1	1	1	1	2	1	1	2	1	4	3	2	998	998	998	2	1	1	1	2	2	2	1	2	2
0000200581	6630219	0004	291850	BA	Jussara	1	998	1	998	UBSF DE MORROS DE HIGINO	1	998	1	998	1	1	1	1	1	2	998	998	998	998	998	998	998	998	998	998	998	998	1	3	3	2	998	998	998	2	1	2	1	2	2	2	1	2	2
0000200603	6949703	0006	291850	BA	Jussara	1	998	1	998	UBSF DE LARGA DO CRUZEIRO	1	998	1	998	1	1	1	1	2	2	998	998	998	998	998	998	998	998	998	998	998	998	1	1	1	1	1	2	2	2	1	1	1	1	1	2	1	2	2
0000200611	7123493	0002	291850	BA	Jussara	1	998	1	998	UBSF DE JUSSARA	1	998	1	998	1	1	1	1	1	2	998	998	998	998	998	998	998	998	998	998	998	998	1	3	3	2	998	998	998	2	2	1	2	2	2	2	2	2	2
0000200638	2483203	0003	291855	BA	Jussari	1	998	1	998	UNIDADE BASICA DE SAUDE ROBERTO SANTOS	1	998	1	998	1	2	2	998	11	2	998	998	998	998	998	998	998	998	998	998	998	998	1	1	1	2	998	998	998	2	1	1	1	2	2	2	1	2	2
0000200646	2483211	0001	291855	BA	Jussari	1	998	1	998	CENTRO DE SAUDE JOANA CHAGAS	1	998	1	998	1	1	2	998	2	1	1	1	3	1	1	1	1	1	2	1	1	2	1	4	3	2	998	998	998	2	2	2	1	2	2	2	1	2	2
0000200662	2483246	0002	291860	BA	Jussiape	1	998	1	998	UNIDADE DE SAUDE DA FAMILIA DE ESPINHO	1	998	1	998	1	1	1	2	2	1	1	1	2	1	1	1	1	1	2	1	1	2	11	3	3	999	998	998	998	999	1	1	2	2	2	1	2	2	2
0000200670	2483254	0001	291860	BA	Jussiape	1	998	1	998	CENTRO DE SAUDE DE JUSSIAPE	1	998	1	998	2	998	2	998	12	1	1	1	2	1	1	1	1	1	2	1	1	2	1	1	1	2	998	998	998	2	1	1	2	2	2	2	1	2	2
0000200689	2483262	0003	291860	BA	Jussiape	1	998	1	998	UNIDADE DE SAUDE DA FAMILIA DE CARAGUATAI	1	998	1	998	1	1	1	1	2	1	1	1	3	1	1	1	1	1	2	1	1	2	1	4	4	2	998	998	998	2	2	2	2	2	2	2	1	2	2
0000200700	2771608	0002	291870	BA	Lafaiete Coutinho	1	998	1	998	UNIDADE S DA FAMILIA DO MARIBONDO	1	998	1	998	1	1	2	998	4	1	1	1	2	1	1	1	1	1	2	1	1	2	1	3	3	2	998	998	998	2	1	1	2	2	2	2	1	2	2
0000200719	2771624	0001	291870	BA	Lafaiete Coutinho	1	998	1	998	UNIDADE DE S DA FAMILIA DR CARLOS SILVEIRA ANDRADE	1	998	1	998	2	998	2	998	3	1	1	1	3	1	1	1	1	1	2	1	1	2	1	4	3	2	998	998	998	2	2	2	1	2	2	2	1	2	2
0000200727	2483327	0003	291875	BA	Lagoa Real	1	998	1	998	UNIDADE DE SAUDE DA FAMILIA LAGOA GRANDE	1	998	1	998	1	1	1	1	5	1	1	1	2	1	1	1	1	1	2	1	1	2	1	4	4	2	998	998	998	1	1	2	1	2	2	2	1	2	2
0000200735	2483335	0004	291875	BA	Lagoa Real	1	998	1	998	UNIDADE DE SAUDE DA FAMILIA PEIXE	1	998	1	998	1	2	1	1	2	1	1	2	1	1	1	1	1	1	2	1	1	2	1	1	1	2	998	998	998	2	1	2	2	2	2	2	1	2	2
0000200743	2483343	0001	291875	BA	Lagoa Real	1	998	1	998	UNIDADE DE SAUDE DA FAMILIA HELENITA ALVES DIAS	1	998	1	998	1	1	1	1	4	2	998	998	998	998	998	998	998	998	998	998	998	998	1	3	3	2	998	998	998	1	1	2	2	2	2	2	1	2	2
0000200751	3016897	0002	291875	BA	Lagoa Real	1	998	1	998	UNIDADE DE SAUDE DA FAMILIA RIACHAO	1	998	1	998	1	1	1	1	2	2	998	998	998	998	998	998	998	998	998	998	998	998	1	4	4	2	998	998	998	2	1	2	1	2	2	2	1	2	2
0000200778	4028201	0005	291875	BA	Lagoa Real	1	998	1	998	UNIDADE DE SAUDE DA FAMILIA VITORIA NOVAIS	1	998	1	998	1	2	1	1	1	2	998	998	998	998	998	998	998	998	998	998	998	998	1	4	4	2	998	998	998	2	1	1	1	2	2	2	1	2	2
0000200786	6711642	0006	291875	BA	Lagoa Real	1	998	1	998	UNIDADE DE SAUDE DA FAMILIA MARIA DO CARMO GOMES GERINO	1	998	1	998	1	1	1	1	2	2	998	998	998	998	998	998	998	998	998	998	998	998	1	4	3	2	998	998	998	2	1	1	2	2	2	2	2	2	2
0000200808	2390086	0001	291880	BA	Laje	1	998	1	998	USF DR ANTONIO VIDAL DOS SANTOS	1	998	1	998	1	1	1	1	3	1	1	1	3	1	1	1	1	1	2	1	1	2	11	4	3	2	998	998	998	2	1	2	2	2	2	2	2	2	2
0000200816	2390094	0006	291880	BA	Laje	1	998	1	998	USF DR NEYLTON DE ALMEIDA ASSIS	1	998	1	998	1	1	2	998	3	1	1	1	2	1	1	1	1	1	2	1	1	2	11	4	4	2	998	998	998	2	2	2	2	2	2	2	2	2	2
0000200832	2770768	0004	291880	BA	Laje	1	998	1	998	USF DR URCISINIO PINTO DE QUEIROZ	1	998	1	998	1	2	1	2	1	1	1	2	3	1	1	1	1	1	2	1	1	2	1	4	3	2	998	998	998	2	2	2	2	2	2	2	2	2	2
0000200840	2770776	0007	291880	BA	Laje	1	998	1	998	USF DARCY ALVES DE JESUS	1	998	1	998	1	1	1	1	3	1	1	1	3	1	1	1	1	1	2	1	1	2	11	4	3	2	998	998	998	2	2	2	2	2	2	2	2	2	2
0000200867	3559807	0002	291880	BA	Laje	1	998	1	998	USF LEONILIA SAMPAIO DE ALMEIDA	1	998	1	998	1	1	2	998	1	2	998	998	998	998	998	998	998	998	998	998	998	998	11	4	3	2	998	998	998	2	1	1	2	2	2	2	2	2	2
0000200824	2390108	0005	291880	BA	Laje	1	998	1	998	USF DR HERALDO ROCHA	1	998	1	998	1	1	1	1	1	1	1	1	2	1	1	1	1	1	2	1	1	2	11	4	2	2	998	998	998	2	2	2	2	2	2	2	2	2	2
0000200859	2770784	0003	291880	BA	Laje	1	998	1	998	USF JOSE SPOSITO LEAO BARRETO	1	998	1	998	1	1	2	998	1	1	1	1	3	1	1	1	1	1	2	1	1	2	11	4	4	2	998	998	998	2	2	2	2	2	2	2	2	2	2
0000200875	2674351	0001	291890	BA	Lajedão	1	998	1	998	PSF I DE LAJEDAO	1	998	3	2	1	1	1	1	4	2	998	998	998	998	998	998	998	998	998	998	998	998	12	8	4	999	998	998	998	2	1	2	1	2	2	2	2	2	1
0000200905	2601656	0002	291905	BA	Lajedo do Tabocal	1	998	1	998	UNIDADE DE SAUDE DA FAMILIA DR ELIEZER MENDES	1	998	1	998	2	998	1	1	1	2	998	998	998	998	998	998	998	998	998	998	998	998	1	4	3	2	998	998	998	2	1	1	2	2	2	2	2	2	2
0000200999	2483564	0003	291915	BA	Lapão	1	998	1	998	POSTO DE SAUDE DE AGUADA NOVA	1	998	1	998	1	1	1	1	1	1	1	3	2	1	1	1	1	1	2	1	1	2	1	4	3	2	998	998	998	2	1	2	1	2	2	2	1	2	2
0000201049	2483645	0005	291915	BA	Lapão	1	998	1	998	PSF DE TANQUINHO	1	998	1	998	1	1	1	1	2	1	1	1	3	1	1	1	1	1	2	1	1	2	1	1	1	2	998	998	998	2	2	2	2	2	2	2	1	2	2
0000201057	3476235	0004	291915	BA	Lapão	1	998	1	998	PSF MAE ANTONIA	1	998	1	998	1	1	1	1	6	1	1	2	1	1	1	1	1	1	2	1	1	2	1	1	1	2	998	998	998	1	1	1	2	2	2	2	1	2	2
0000201073	2772515	0008	291920	BA	Lauro de Freitas	1	998	1	998	UNIDADE DE SAUDE DA FAMILIA PADRE JOAO ABEL	1	998	1	998	1	1	1	1	1	2	998	998	998	998	998	998	998	998	998	998	998	998	1	4	4	2	998	998	998	2	1	1	2	2	2	2	2	2	2
0000201111	2799162	0021	291920	BA	Lauro de Freitas	1	998	1	998	UNIDADE BASICA DE SAUDE PR ISRAEL MOREIRA	1	998	1	998	1	1	1	1	1	1	1	1	2	1	1	1	1	1	2	1	1	2	1	1	1	1	1	1	1	2	1	2	2	2	1	1	1	2	1
0000201138	2799189	0006	291920	BA	Lauro de Freitas	1	998	1	998	UNIDADE DE SAUDE ANTONIO CARLOS RODRIGUES	1	998	1	998	1	1	1	1	1	2	998	998	998	998	998	998	998	998	998	998	998	998	1	3	3	2	998	998	998	1	1	1	1	2	2	2	1	2	2
0000201162	2799243	0002	291920	BA	Lauro de Freitas	1	998	1	998	UNIDADE DE SAUDE MUNICIPAL IRMA DULCE	1	998	1	998	1	1	1	1	1	1	1	1	1	2	1	1	1	1	1	1	1	1	1	3	4	2	998	998	998	2	1	1	1	2	2	2	1	2	1
0000201200	3020541	0004	291920	BA	Lauro de Freitas	1	998	1	998	UNIDADE DE SAUDE DA FAMILIA NOEL ALVES DA CRUZ	1	998	1	998	1	1	1	1	1	1	1	1	2	1	1	1	1	1	2	1	1	2	1	3	3	2	998	998	998	2	1	1	2	2	2	2	1	2	1
0000201227	3044866	0022	291920	BA	Lauro de Freitas	1	998	1	998	UNIDADE DE SAUDE DA FAMILIA ESPACO CIDADAO	1	998	1	998	1	1	1	1	1	1	2	1	1	1	1	1	1	1	2	1	1	2	4	6	1	1	1	1	1	1	1	1	1	2	2	2	1	2	2
0000201286	3286878	0020	291920	BA	Lauro de Freitas	1	998	1	998	UNIDADE DE SAUDE DA FAMILIA PARQUE SAO PAULO	1	998	1	998	1	1	1	1	1	2	998	998	998	998	998	998	998	998	998	998	998	998	1	4	3	2	998	998	998	2	1	1	2	2	2	2	1	2	1
0000201316	5555140	0030	291920	BA	Lauro de Freitas	1	998	1	998	UNIDADE DE SAUDE DA FAMILIA CIDADE NOVA	1	998	1	998	1	1	1	1	1	1	1	1	2	1	1	1	1	1	2	1	1	2	1	2	3	2	998	998	998	2	1	1	2	2	2	2	1	1	1
0000201332	5672198	0012	291920	BA	Lauro de Freitas	1	998	1	998	UNIDADE DE SAUDE DA FAMILIA DE CAJI VIDA NOVA	1	998	1	998	1	1	1	1	1	1	1	2	2	1	1	1	1	1	1	1	1	2	1	3	4	2	998	998	998	2	1	2	2	2	1	1	1	2	1
0000201340	5672198	0035	291920	BA	Lauro de Freitas	1	998	1	998	UNIDADE DE SAUDE DA FAMILIA DE CAJI VIDA NOVA	1	998	1	998	1	1	1	1	1	1	3	1	2	1	1	1	1	1	2	1	1	2	4	6	1	1	1	1	1	1	2	1	1	2	1	2	2	2	1
0000201383	5919398	0034	291920	BA	Lauro de Freitas	1	998	1	998	UNIDADE DE SAUDE DA FAMILIA SAO JUDAS TADEU	1	998	1	998	1	1	1	1	1	1	1	1	2	1	1	1	1	1	2	1	1	2	1	3	4	2	998	998	998	2	1	1	2	2	2	1	1	2	2
0000201421	6933505	0037	291920	BA	Lauro de Freitas	1	998	1	998	UNIDADE DE SAUDE DA FAMILIA SANTA BARBARA	1	998	1	998	1	1	1	1	1	1	1	2	1	1	1	1	1	1	2	1	1	2	1	3	3	2	998	998	998	2	2	2	1	2	2	2	2	2	2
0000201448	7108842	0028	291920	BA	Lauro de Freitas	1	998	1	998	UNIDADE DE SAUDE DA FAMILIA JARDIM INDEPENDENCIA	1	998	1	998	1	1	1	1	1	1	1	1	1	2	1	1	1	3	2	1	1	2	1	1	1	2	998	998	998	2	2	2	2	2	2	2	2	2	2
0000201464	7120761	0039	291920	BA	Lauro de Freitas	1	998	1	998	UNIDADE DE SAUDE DA FAMILIA VILA PRAIANA	1	998	1	998	1	1	1	1	2	1	1	1	2	1	1	1	1	1	1	1	1	2	4	5	1	1	1	1	1	1	1	1	2	2	2	1	1	1	1
0000201510	2772108	0002	291930	BA	Lençóis	1	998	1	998	UNIDADE DE SAUDE DA FAMILIA ORCALINA DA SILVEIRA	1	998	1	998	1	2	2	998	12	2	998	998	998	998	998	998	998	998	998	998	998	998	1	1	1	1	1	2	2	2	1	2	2	2	2	2	1	2	2
0000201529	2483157	0001	291940	BA	Licínio de Almeida	1	998	1	998	UNIDADE DE SAUDE DA FAMILIA MARCELO SILVEIRA SANTOS	1	998	1	998	1	1	1	1	1	2	998	998	998	998	998	998	998	998	998	998	998	998	1	4	3	2	998	998	998	2	2	2	2	2	2	2	2	2	2
0000201537	2483165	0004	291940	BA	Licínio de Almeida	1	998	1	998	UNIDADE DE SAUDE DA FAMILIA ORLANDO SANTANA	1	998	1	998	2	998	2	998	1	1	1	1	3	1	1	1	1	1	2	1	1	2	1	4	3	2	998	998	998	2	1	2	2	2	2	2	1	2	2
0000201545	2483181	0003	291940	BA	Licínio de Almeida	1	998	1	998	UNIDADE DE SAUDE DA FAMILIA DE JUREMA	1	998	1	998	1	1	1	1	2	2	998	998	998	998	998	998	998	998	998	998	998	998	1	3	4	1	1	1	1	1	1	2	2	2	2	2	2	2	2
0000201553	5142326	0005	291940	BA	Licínio de Almeida	1	998	1	998	UNIDADE DE SAUDE DA FAMILIA DR DORIVALDO DANTAS	1	998	1	998	1	1	2	998	4	1	1	1	3	1	1	1	1	1	2	1	1	2	1	4	3	2	998	998	998	2	2	2	2	2	2	2	1	2	2
0000201626	2487519	0008	291950	BA	Livramento de Nossa Senhora	1	998	1	998	ESF IGUATEMI	1	998	1	998	1	1	1	1	2	2	998	998	998	998	998	998	998	998	998	998	998	998	11	3	3	2	998	998	998	2	1	2	2	2	2	2	2	2	2
0000201634	2487535	0006	291950	BA	Livramento de Nossa Senhora	1	998	1	998	ESF ITANAGE	1	998	1	998	1	2	1	2	1	1	1	1	3	1	1	1	1	1	2	1	1	2	11	3	4	2	998	998	998	2	1	2	2	2	2	2	2	2	2
0000201642	2487543	0007	291950	BA	Livramento de Nossa Senhora	1	998	1	998	ESF SAO TIMOTEO	1	998	1	998	1	1	1	1	1	1	3	1	1	1	1	1	1	1	2	1	1	2	12	4	3	2	998	998	998	2	1	2	1	2	1	1	1	2	1
0000201650	2487578	0005	291950	BA	Livramento de Nossa Senhora	1	998	1	998	ESF BARRINHA	1	998	1	998	1	1	1	1	1	1	1	1	3	1	1	1	1	1	2	1	1	2	11	8	3	2	998	998	998	2	2	2	2	2	2	2	2	2	2
0000201669	2490234	0004	291950	BA	Livramento de Nossa Senhora	1	998	1	998	UNIDADE DE SAUDE DA FAMILIA DR HILDEBRANDO XAVIER DA SILVA	1	998	3	2	2	998	2	998	1	2	998	998	998	998	998	998	998	998	998	998	998	998	11	3	3	2	998	998	998	2	1	2	1	2	2	1	1	2	2
0000201677	3553248	0003	291950	BA	Livramento de Nossa Senhora	1	998	1	998	ESF ESTOCADA	1	998	1	998	1	2	1	2	3	2	998	998	998	998	998	998	998	998	998	998	998	998	11	4	3	2	998	998	998	2	1	2	2	2	2	2	1	2	2
0000201693	6675417	0009	291950	BA	Livramento de Nossa Senhora	1	998	1	998	ESF ITAGUACU	1	998	1	998	1	2	1	1	1	2	998	998	998	998	998	998	998	998	998	998	998	998	11	3	3	2	998	998	998	2	1	2	2	2	2	2	2	2	2
0000201707	6675425	0002	291950	BA	Livramento de Nossa Senhora	1	998	1	998	ESF SEDE II	1	998	1	998	1	1	1	2	3	1	1	1	2	1	1	1	1	1	2	1	1	2	10	4	3	2	998	998	998	2	2	1	2	2	2	2	1	2	2
0000201731	3319717	0004	291955	BA	Luís Eduardo Magalhães	1	998	1	998	UNIDADE DE SAUDE DA FAMILIA MOACIR MARCHEZAN	1	998	1	998	1	1	1	1	1	1	1	1	2	1	1	1	1	1	2	1	1	2	1	4	3	999	998	998	998	2	1	1	2	2	2	2	1	2	1
0000201758	5606497	0005	291955	BA	Luís Eduardo Magalhães	1	998	1	998	UNIDADE DE SAUDE DA FAMILIA JARDIM DAS ACACIAS	1	998	1	998	1	1	1	1	4	1	1	2	3	1	1	1	1	1	2	1	1	2	1	1	1	1	1	1	1	1	1	1	1	2	2	2	1	2	2
0000201774	6285163	0007	291955	BA	Luís Eduardo Magalhães	1	998	1	998	UNIDADE DE SAUDE DA FAMILIA MIMOSO I	1	998	1	998	1	1	1	1	5	1	1	1	3	1	1	1	1	1	2	1	1	2	1	4	3	2	998	998	998	1	1	1	2	2	2	2	1	1	2
0000201790	6440215	0009	291955	BA	Luís Eduardo Magalhães	1	998	1	998	UNIDADE DE SAUDE VEREDAS TROPICAL	1	998	1	998	1	1	1	1	1	1	1	1	2	1	1	1	1	1	2	1	1	2	1	4	3	2	998	998	998	2	1	2	1	2	2	2	1	2	2
0000201804	6689396	0008	291955	BA	Luís Eduardo Magalhães	1	998	1	998	UNIDADE DE SAUDE DA FAMILIA DR LUIS GUSTAVO ROSA FERREIRA	1	998	1	998	1	1	1	1	1	1	1	1	2	1	1	1	1	1	2	1	1	2	1	3	3	2	998	998	998	2	1	1	2	2	2	2	2	2	2
0000201812	6789935	0001	291955	BA	Luís Eduardo Magalhães	1	998	1	998	UNIDADE DE SAUDE DA FAMILIA BURITI	1	998	1	998	1	1	1	1	1	1	3	3	1	1	1	1	1	1	2	1	1	2	12	4	2	1	1	1	1	2	1	1	2	2	1	2	1	1	2
0000201820	2483459	0004	291960	BA	Macajuba	1	998	1	998	UNIDADE DE SAUDE DA FAMILIA NOVA CRUZ	1	998	1	998	1	2	1	2	6	1	1	1	3	1	1	1	1	1	2	1	1	2	1	4	3	2	998	998	998	2	2	2	2	2	2	2	2	2	2
0000201847	2492903	0003	291960	BA	Macajuba	1	998	1	998	UNIDADE SAUDE DA FAMILIA CLEMENCEAU TEIXEIRA	1	998	1	998	1	1	1	2	12	1	3	1	1	1	1	1	1	1	2	1	1	2	1	4	3	2	998	998	998	2	1	2	2	2	1	1	2	2	2
0000202088	3846237	0032	291980	BA	Macaúbas	1	998	1	998	ESFSB PARQUE BELA VISTA	1	998	1	998	1	1	1	1	6	1	3	1	1	1	1	1	1	1	2	1	1	2	1	4	3	2	998	998	998	2	2	1	2	2	2	2	2	2	2
0000202096	5546877	0070	291980	BA	Macaúbas	1	998	1	998	ESFSB LOTEAMENTO BASTOS	1	998	1	998	1	2	1	1	1	2	998	998	998	998	998	998	998	998	998	998	998	998	1	4	3	2	998	998	998	2	2	2	2	2	2	2	2	2	2
0000202177	2492849	0001	291992	BA	Madre de Deus	1	998	1	998	UNIDADE DE SAUDE DA FAMILIA DO SUAPE	1	998	1	998	1	2	1	1	1	2	998	998	998	998	998	998	998	998	998	998	998	998	1	4	3	2	998	998	998	2	2	2	2	2	2	2	2	2	2
0000202185	2492857	0002	291992	BA	Madre de Deus	1	998	1	998	UNIDADE DE SAUDE DA FAMILIA DO BARBEIRINHO	1	998	1	998	1	2	1	1	2	1	1	1	3	1	1	1	1	1	2	1	1	2	1	4	3	2	998	998	998	2	1	2	2	2	2	2	2	2	2
0000202193	2492865	0003	291992	BA	Madre de Deus	1	998	1	998	UNIDADE DE SAUDE DA FAMILIA DO CAIS	1	998	1	998	1	1	1	1	2	1	1	1	2	1	1	1	1	1	1	1	1	2	12	3	3	2	998	998	998	2	2	2	2	2	2	2	1	2	2
0000202207	2493551	0004	291992	BA	Madre de Deus	1	998	1	998	UNIDADE DE SAUDE DA FAMILIA DA AREA DE LAZER	1	998	1	998	1	1	1	1	3	1	1	1	3	1	1	1	1	1	2	1	1	2	1	3	2	2	998	998	998	2	1	1	2	2	2	2	1	2	1
0000202231	3357422	0002	291995	BA	Maetinga	1	998	1	998	UNIDADE DE SAUDE DA FAMILIA SEDE	1	998	1	998	2	998	2	998	1	1	1	1	3	1	1	1	1	1	2	1	1	2	1	4	4	2	998	998	998	2	1	2	2	2	2	2	2	2	2
0000202266	3357449	0003	291995	BA	Maetinga	1	998	1	998	UNIDADE DE SAUDE DA FAMILIA SERRA DE JOSE FRANCISCO	1	998	1	998	1	1	1	1	2	1	1	1	3	1	1	1	1	1	2	1	1	2	1	3	4	2	998	998	998	2	1	1	2	2	1	1	2	1	1
0000202312	2493608	0001	292000	BA	Maiquinique	1	998	1	998	UBS WILSON VIEIRA DANTAS MISTA	1	998	1	998	2	998	2	998	6	2	998	998	998	998	998	998	998	998	998	998	998	998	1	1	1	2	998	998	998	2	2	2	2	2	2	2	2	2	2
0000202339	2493101	0003	292010	BA	Mairi	1	998	1	998	UNIDADE DE SAUDE DA FAMILIA JONATHAS LAURENTINO DE SANTANA	1	998	1	998	1	1	1	2	1	2	998	998	998	998	998	998	998	998	998	998	998	998	11	1	3	2	998	998	998	2	2	2	2	2	1	2	1	2	2
0000202320	2493101	0004	292010	BA	Mairi	1	998	1	998	UNIDADE DE SAUDE DA FAMILIA JONATHAS LAURENTINO DE SANTANA	1	998	3	1	1	1	1	2	2	2	998	998	998	998	998	998	998	998	998	998	998	998	11	4	3	2	998	998	998	2	1	1	1	2	2	2	1	2	1
0000202347	2493128	0005	292010	BA	Mairi	1	998	1	998	UNIDADE DE SAUDE DA FAMILIA JOSE BISPO DE ALMEIDA	1	998	1	998	1	1	1	1	1	2	998	998	998	998	998	998	998	998	998	998	998	998	11	7	4	2	998	998	998	2	1	2	2	2	2	2	2	2	2
0000202355	2493144	0002	292010	BA	Mairi	1	998	1	998	UNIDADE DE SAUDE DA FAMILIA MARIA MARLENE SOARES DOS SANTOS	1	998	1	998	1	1	1	1	2	1	3	1	3	1	1	1	1	1	2	1	1	2	11	999	3	2	998	998	998	2	1	2	1	2	1	1	2	2	2
0000202363	2493667	0007	292010	BA	Mairi	1	998	1	998	UNIDADE DE SAUDE DA FAMILIA DE BOA PAZ	1	998	1	998	1	1	1	1	1	1	2	1	3	1	1	1	1	1	2	1	1	2	11	999	3	2	998	998	998	2	1	2	2	2	2	2	1	1	2
0000202371	2493683	0006	292010	BA	Mairi	1	998	1	998	UNIDADE DE SAUDE DA FAMILIA PONTO DE MAIRI	1	998	1	998	1	1	1	1	1	1	3	1	1	1	1	1	1	1	2	1	1	2	11	4	3	2	998	998	998	2	1	2	2	2	2	2	2	2	2
0000202398	5617049	0001	292010	BA	Mairi	1	998	1	998	UNIDADE DE SAUDE DA FAMILIA DILTON OLIVEIRA SANTOS	1	998	1	998	1	1	1	1	1	2	998	998	998	998	998	998	998	998	998	998	998	998	11	3	3	2	998	998	998	2	1	2	2	2	2	2	2	2	2
0000202401	2493209	0002	292020	BA	Malhada	1	998	1	998	UNIDADE DE SAUDE DA FAMILIA ZULEIDE NUNES DE ARAUJO B SORTE	1	998	3	3	2	998	2	998	4	2	998	998	998	998	998	998	998	998	998	998	998	998	1	1	1	2	998	998	998	2	1	2	2	2	2	2	1	2	2
0000202428	2493691	0003	292020	BA	Malhada	1	998	1	998	UNIDADE SAUDE DA FAMILIA MARIA OLIMPIA DA SILVA MAGALHAES	1	998	1	998	2	998	2	998	2	1	1	1	2	1	1	1	1	1	2	1	1	2	2	3	3	2	998	998	998	2	2	2	2	2	2	2	2	2	2
0000202436	2493705	0004	292020	BA	Malhada	1	998	1	998	UNIDADE DE SAUDE DA FAMILIA ANA MARIA DA SILVA	1	998	1	998	2	998	2	998	2	2	998	998	998	998	998	998	998	998	998	998	998	998	1	3	3	2	998	998	998	2	1	2	2	2	2	2	1	2	2
0000202444	3691373	0001	292020	BA	Malhada	1	998	1	998	UNIDADE DE SAUDE DA FAMILIA ROSARIA MENDES FERREIRA	1	998	1	998	1	2	2	998	2	1	1	1	2	1	1	3	1	1	2	1	1	2	11	4	2	2	998	998	998	2	1	2	2	2	2	2	1	2	2
0000202479	2493748	0004	292030	BA	Malhada de Pedras	1	998	1	998	UNIDADE DE SAUDE DA FAMILIA PERIPERI REGINA A MEDEIROS	1	998	1	998	2	998	2	998	4	2	998	998	998	998	998	998	998	998	998	998	998	998	1	4	3	2	998	998	998	2	1	2	2	2	2	2	2	2	2
0000202487	3447901	0002	292030	BA	Malhada de Pedras	1	998	1	998	UNIDADE DE SAUDE DA FAMILIA PADRE LADISLAU KLENER	1	998	1	998	1	1	1	1	1	1	1	1	2	1	1	1	1	1	2	1	1	2	1	6	3	2	998	998	998	2	2	2	2	2	2	2	2	2	2
0000202517	4028546	0002	292040	BA	Manoel Vitorino	1	998	1	998	UNIDADE DE SAUDE DA FAMILIA CARLINDO OLIVEIRA SILVA	1	998	1	998	2	998	2	998	5	1	1	1	2	1	1	1	1	1	2	1	1	2	1	4	3	2	998	998	998	2	1	2	2	2	2	1	1	2	2
0000202541	6251099	0005	292040	BA	Manoel Vitorino	1	998	1	998	UNIDADE DE SAUDE DA FAMILIA MARIA APARECIDA GOMES AGUIAR	1	998	1	998	1	1	1	1	2	1	2	1	2	1	1	1	1	1	2	1	1	2	1	2	3	2	998	998	998	2	1	2	2	2	2	1	1	2	2
0000202584	6422780	0001	292045	BA	Mansidão	1	998	1	998	PSF MARIA BORGES DA ROCHA	1	998	3	3	2	998	1	1	7	1	1	1	2	1	1	1	1	1	2	1	1	2	1	1	1	1	1	2	1	2	2	2	2	2	1	1	2	2	2
0000202606	2493756	0001	292050	BA	Maracás	1	998	1	998	UNIDADE DE SAUDE DA FAMILIA NAIR MORBECK	1	998	1	998	1	1	2	998	5	1	1	1	2	1	1	1	1	1	2	1	1	2	1	5	1	2	998	998	998	2	2	1	1	2	1	1	1	2	2
0000202630	3419274	0003	292050	BA	Maracás	1	998	1	998	U S F MARACAEZINHO	1	998	1	998	1	2	2	998	10	1	1	1	1	1	1	2	1	1	2	1	1	2	1	1	1	2	998	998	998	2	1	2	2	2	2	2	2	2	2
0000202649	4028619	0004	292050	BA	Maracás	1	998	1	998	U S F IRMA DULCE	1	998	1	998	1	1	2	998	2	1	1	1	3	1	1	1	1	1	2	1	1	2	1	999	1	2	998	998	998	2	2	2	1	2	2	2	2	2	2
0000202665	5623677	0006	292050	BA	Maracás	1	998	1	998	U S F AYRTON SENNA	1	998	1	998	1	1	1	1	6	1	1	1	3	1	1	1	1	1	2	1	1	2	1	1	1	2	998	998	998	2	1	1	1	2	2	2	1	1	2
0000202746	2600692	0005	292060	BA	Maragogipe	1	998	1	998	UNIDADE DE SAUDE DA FAMILIA DE NAGE	1	998	1	998	1	2	1	2	1	1	1	3	3	1	1	1	1	1	1	1	1	2	1	3	2	2	998	998	998	2	2	2	2	2	2	2	1	2	2
0000202754	2602016	0003	292060	BA	Maragogipe	1	998	1	998	UNIDADE DE SAUDE DA FAMILIA DE COQUEIROS	1	998	1	998	1	1	1	2	1	1	1	3	1	1	1	1	1	1	2	1	1	2	1	5	1	2	998	998	998	2	2	2	2	2	2	2	2	2	2
0000202797	3912035	0006	292060	BA	Maragogipe	1	998	1	998	UNIDADE DE SAUDE DA FAMILIA DONA MARIA PRETA	1	998	1	998	1	1	1	2	1	1	1	1	3	1	1	1	1	1	2	1	1	2	1	4	3	2	998	998	998	2	1	1	2	2	2	2	2	2	2
0000202843	2493489	0008	292070	BA	Maraú	1	998	1	998	UNIDADE DE SAUDE DA FAMILIA DE IBIACU	1	998	1	998	1	1	1	1	1	2	998	998	998	998	998	998	998	998	998	998	998	998	1	3	3	2	998	998	998	2	1	2	2	2	2	2	2	2	2
0000202851	2493497	0009	292070	BA	Maraú	1	998	1	998	UNIDADE DE SAUDE DA FAMILIA DE PIABANHA	1	998	1	998	1	1	1	1	1	1	1	1	3	1	1	1	1	1	2	1	1	2	1	4	4	2	998	998	998	2	1	2	2	2	2	2	1	2	2
0000202878	2493519	0004	292070	BA	Maraú	1	998	1	998	UNIDADE DE SAUDE DA FAMILIA DE BARRA GRANDE	1	998	1	998	1	1	2	998	4	1	1	1	3	1	1	1	1	1	2	1	1	2	1	4	3	2	998	998	998	2	2	2	1	2	2	2	1	2	1
0000202886	4028686	0002	292070	BA	Maraú	1	998	1	998	UNIDADE DE SAUDE DA FAMILIA DE SAQUAIRA	1	998	1	998	1	1	1	1	5	1	1	1	2	1	1	1	1	1	2	1	1	2	1	4	2	2	998	998	998	2	2	2	2	2	2	2	2	2	2
0000202894	5406137	0001	292070	BA	Maraú	1	998	1	998	UNIDADE DE SAUDE DA FAMILIA DR ADELINA BORGES LUZ	1	998	1	998	1	1	2	998	2	1	3	1	1	1	1	1	1	1	2	1	1	2	1	3	3	999	998	998	998	2	1	2	2	2	2	2	1	1	1
0000202908	6007422	0010	292070	BA	Maraú	1	998	1	998	UNIDADE DE SAUDE DA FAMILIA DE TREMEMBE	1	998	1	998	1	1	1	1	2	1	1	2	3	1	1	1	1	1	2	1	1	2	1	7	4	2	998	998	998	2	1	2	2	2	2	2	2	2	2
0000202983	3017001	0004	292080	BA	Marcionílio Souza	1	998	1	998	UNIDADE DE SAUDE DA FAMILIA ZENI ALENCAR	1	998	1	998	1	1	1	2	2	1	1	1	3	1	1	1	1	1	2	1	1	2	1	4	4	2	998	998	998	2	1	2	2	2	2	1	2	2	2
0000203076	2498073	0011	292100	BA	Mata de São João	1	998	1	998	POSTO DE SAUDE DA FAMILIA MONTE LIBANO	1	998	1	998	1	1	2	998	1	1	1	1	3	1	1	1	1	1	2	1	1	2	4	4	4	2	998	998	998	2	1	2	2	2	2	2	2	2	2
0000203084	2627302	0003	292100	BA	Mata de São João	1	998	1	998	POSTO DE SAUDE APRIGIO B DOS SANTOS	1	998	1	998	1	1	1	1	3	1	1	1	3	1	1	1	1	1	2	1	1	2	1	3	2	2	998	998	998	2	1	2	2	2	2	2	2	2	2
0000203092	2627310	0008	292100	BA	Mata de São João	1	998	1	998	POSTO DE SAUDE AMADO BAHIA	1	998	1	998	1	1	1	1	3	1	1	1	2	1	1	1	1	1	2	1	1	2	1	6	2	2	998	998	998	2	1	1	2	2	2	2	1	2	2
0000203122	2627388	0001	292100	BA	Mata de São João	1	998	1	998	POSTO DE SAUDE DA FAMILIA SAUIPE	1	998	1	998	1	1	1	1	1	1	1	1	2	1	1	2	1	1	2	1	1	2	2	6	2	2	998	998	998	2	1	1	2	2	2	2	1	2	2
0000203130	2627396	0007	292100	BA	Mata de São João	1	998	1	998	POSTO DE SAUDE JK	1	998	1	998	1	1	1	1	4	1	1	1	3	1	1	1	1	1	2	1	1	2	1	999	4	2	998	998	998	2	1	1	2	2	1	1	1	2	2
0000203149	2627426	0004	292100	BA	Mata de São João	1	998	1	998	POSTO DE SAUDE PRAIA DO FORTE	1	998	1	998	1	1	1	1	1	1	1	1	2	1	1	1	1	1	2	1	1	2	1	3	2	2	998	998	998	2	2	2	2	2	2	2	2	2	2
0000203165	2799235	0009	292100	BA	Mata de São João	1	998	1	998	POSTO DE SAUDE CABORE	1	998	1	998	1	2	1	1	2	1	1	1	3	1	1	1	1	1	2	1	1	2	1	3	2	2	998	998	998	2	1	2	2	2	2	2	1	2	2
0000203173	2802171	0013	292100	BA	Mata de São João	1	998	1	998	POSTO DE SAUDE DA FAMILIA DOMINGOS FERREIRA DOS SANTOS	1	998	1	998	1	1	1	1	2	1	1	1	3	1	1	1	1	1	1	1	1	1	1	4	3	2	998	998	998	2	2	2	1	2	2	2	1	2	2
0000203181	5654017	0014	292100	BA	Mata de São João	1	998	1	998	POSTO DE SAUDE DA FAMILIA THEREZINHA DOS SANTOS ABREU	1	998	1	998	1	1	1	1	2	2	998	998	998	998	998	998	998	998	998	998	998	998	1	4	4	2	998	998	998	2	1	2	2	2	2	2	1	2	1
0000203203	7060033	0015	292100	BA	Mata de São João	1	998	1	998	POSTO DE SAUDE DA FAMILIA MARIA FERNANDA PAULA L DE CASTRO	1	998	1	998	1	1	1	1	2	1	1	1	3	1	1	1	1	1	2	1	1	2	1	3	3	2	998	998	998	2	1	1	1	2	2	2	1	2	2
0000203211	2498235	0003	292105	BA	Matina	1	998	1	998	UNIDADE DE SAUDE DA FAMILIA MOCO LAJES	1	998	1	998	2	998	1	2	1	2	998	998	998	998	998	998	998	998	998	998	998	998	999	4	4	2	998	998	998	2	2	2	2	2	2	2	2	2	2
0000203238	2498251	0001	292105	BA	Matina	1	998	1	998	UNIDADE DE SAUDE DA FAMILIA BUMBA PINCHICO	1	998	1	998	1	1	1	1	4	2	998	998	998	998	998	998	998	998	998	998	998	998	4	1	1	2	998	998	998	2	2	2	2	2	2	2	1	2	2
0000203246	3866114	0004	292105	BA	Matina	1	998	1	998	UNIDADE DE SAUDE DA FAMILIA DR JONATA MALHEIROS ARAUJO	1	998	1	998	1	2	1	1	2	1	1	1	2	1	1	1	1	1	2	1	1	2	1	4	4	2	998	998	998	2	1	2	2	2	2	2	1	2	2
0000203254	6075959	0002	292105	BA	Matina	1	998	1	998	UNIDADE SAUDE DA FAMILIA PORCO TORTO POCO	1	998	1	998	1	1	1	1	2	1	1	1	2	1	1	1	1	1	2	1	1	2	12	4	2	2	998	998	998	2	2	2	2	2	2	2	1	2	2
0000203262	2389126	0004	292110	BA	Medeiros Neto	1	998	1	998	PSF II ADAUTO ASSIS	1	998	1	998	1	1	1	1	2	1	1	1	2	1	1	1	1	1	2	1	1	2	1	4	3	2	998	998	998	2	2	2	2	2	2	2	2	2	2
0000203270	2389134	0011	292110	BA	Medeiros Neto	1	998	1	998	PSF III RENATO VIANA GUIMARAES	1	998	1	998	1	1	1	1	3	1	1	1	2	1	1	1	1	1	2	1	1	2	12	4	3	2	998	998	998	2	1	1	2	2	2	2	1	2	2
0000203297	2389169	0001	292110	BA	Medeiros Neto	1	998	1	998	PSF VIII LINDEMBERG RODRIGUES ITUPEVA	1	998	1	998	1	1	1	1	1	1	1	1	3	1	1	1	1	1	2	1	1	2	1	4	3	2	998	998	998	2	2	2	2	2	2	2	1	2	2
0000203300	2389177	0009	292110	BA	Medeiros Neto	1	998	1	998	PSF VI NOVA LIDICE	1	998	1	998	1	1	1	1	2	2	998	998	998	998	998	998	998	998	998	998	998	998	1	4	4	2	998	998	998	2	2	2	2	2	2	2	2	2	2
0000203327	2672944	0003	292110	BA	Medeiros Neto	1	998	1	998	PSF I NEWTON FARIAS	1	998	1	998	1	1	1	1	4	1	1	1	2	1	1	1	1	1	2	1	1	2	1	3	3	2	998	998	998	2	2	2	2	2	2	2	2	2	2
0000203408	2498324	0005	292120	BA	Miguel Calmon	1	998	1	998	PSF MELQUISEDEC G DE OLIVEIRA	1	998	1	998	1	1	1	1	3	1	1	1	3	1	1	1	1	1	2	1	1	2	1	5	2	2	998	998	998	999	1	2	1	2	2	2	2	2	2
0000203424	3050130	0001	292120	BA	Miguel Calmon	1	998	1	998	PSF EDSON GONCALVES REQUIAO	1	998	3	3	1	1	1	1	3	2	998	998	998	998	998	998	998	998	998	998	998	998	12	1	1	2	998	998	998	2	2	2	1	2	2	2	2	2	2
0000203432	5024803	0002	292120	BA	Miguel Calmon	1	998	1	998	PSF DR WELLINGTON BARRETO RAMOS	1	998	3	1	1	1	1	1	4	2	998	998	998	998	998	998	998	998	998	998	998	998	1	1	1	2	998	998	998	2	1	2	2	2	2	1	2	2	2
0000203505	2498502	0006	292140	BA	Mirangaba	1	998	1	998	UNIDADE BASICA DE SAUDE CANABRAVA	1	998	1	998	1	1	2	998	1	2	998	998	998	998	998	998	998	998	998	998	998	998	1	3	4	2	998	998	998	2	2	2	2	2	2	2	2	2	2
0000203513	2498537	0001	292140	BA	Mirangaba	1	998	1	998	CENTRO DE SAUDE DE MIRANGABA	1	998	1	998	1	1	2	998	3	1	3	1	2	1	1	1	1	1	2	1	1	2	1	3	4	2	998	998	998	2	1	2	1	2	1	1	1	2	2
0000203556	2498561	0005	292140	BA	Mirangaba	1	998	1	998	UNIDADE BASICA DE SAUDE TAQUARENDI	1	998	1	998	1	1	1	1	2	1	2	1	1	1	1	1	1	1	2	1	1	2	1	3	4	2	998	998	998	2	1	2	2	2	2	2	1	2	2
0000203580	2498081	0003	292145	BA	Mirante	1	998	1	998	UNIDADE DE SAUDE DA FAMILIA JOSE PEREIRA DA SILVA	1	998	1	998	1	1	1	1	1	1	1	1	2	1	1	1	1	1	2	1	1	2	1	4	3	2	998	998	998	2	1	1	2	2	2	2	1	2	2
0000203602	2498596	0002	292145	BA	Mirante	1	998	1	998	UNIDADE DE SAUDE DA FAMILIA SANTO ANTONIO	1	998	1	998	1	1	1	2	1	1	1	1	3	1	1	1	1	1	2	1	1	2	11	4	4	2	998	998	998	2	1	2	2	2	1	1	2	2	2
0000203610	2498618	0004	292145	BA	Mirante	1	998	1	998	UNIDADE DE SAUDE DA FAMILIA ORLANDO OLIVEIRA PITOMBO	1	998	1	998	1	1	1	1	1	2	998	998	998	998	998	998	998	998	998	998	998	998	1	3	3	2	998	998	998	2	2	1	2	2	2	2	1	2	2
0000203629	3488586	0001	292145	BA	Mirante	1	998	1	998	UNIDADE DE SAUDE DA FAMILIA ANANIAS RAMOS LIMA	1	998	1	998	1	1	1	1	1	2	998	998	998	998	998	998	998	998	998	998	998	998	11	4	3	2	998	998	998	2	1	2	2	2	2	2	1	2	2
0000203718	4028767	0002	292150	BA	Monte Santo	1	998	1	998	POSTO DE SAUDE DE PEDRA VERMELHA	1	998	1	998	1	1	1	1	2	2	998	998	998	998	998	998	998	998	998	998	998	998	1	1	1	1	1	1	2	2	2	2	2	2	2	2	2	2	2
0000203777	5994993	0013	292150	BA	Monte Santo	1	998	1	998	UNIDADE DE SAUDE DA FAMILIA DE GENIPAPO DE BAIXO	1	998	1	998	1	1	1	1	1	1	1	1	3	1	1	1	1	1	2	1	1	2	1	1	1	2	998	998	998	2	2	1	1	2	2	2	2	2	2
0000203858	3320944	0002	292160	BA	Morpará	1	998	1	998	UNIDADE MISTA JONIVAL LUCAS	1	998	1	998	1	1	1	1	1	1	1	1	2	1	1	1	1	1	2	1	1	2	1	3	2	2	998	998	998	2	2	2	2	2	2	2	2	2	2
0000203874	4028899	0004	292170	BA	Morro do Chapéu	1	998	1	998	UNIDADE DE SAUDE DA FAMILIA DE FEDEGOSOS	1	998	1	998	2	998	2	998	1	2	998	998	998	998	998	998	998	998	998	998	998	998	1	4	4	2	998	998	998	2	1	2	2	2	2	2	1	2	2
0000203890	4028929	0009	292170	BA	Morro do Chapéu	1	998	1	998	POSTO DE SAUDE DE OURICURI	1	998	3	1	1	1	1	2	1	2	998	998	998	998	998	998	998	998	998	998	998	998	1	1	1	2	998	998	998	2	2	2	2	2	2	2	2	2	2
0000203920	4028988	0006	292170	BA	Morro do Chapéu	1	998	1	998	UNIDADE DE SAUDE DA FAMILIA DE DUAS BARRAS	1	998	2	3	1	1	1	1	2	2	998	998	998	998	998	998	998	998	998	998	998	998	1	3	4	2	998	998	998	2	1	1	2	2	2	2	1	2	2
0000203955	4029011	0005	292170	BA	Morro do Chapéu	1	998	1	998	UNIDADE DE SAUDE DA FAMILIA DE CAIXA DAGUA	1	998	1	998	1	1	2	998	1	2	998	998	998	998	998	998	998	998	998	998	998	998	1	3	2	1	1	1	2	2	1	2	1	2	2	2	2	2	2
0000203963	5766575	0007	292170	BA	Morro do Chapéu	1	998	1	998	USF ALBA DE SOUZA LIMA	1	998	1	998	2	998	2	998	1	1	1	1	2	1	1	1	1	1	2	1	1	2	12	4	2	2	998	998	998	2	1	2	2	2	2	2	2	2	2
0000203971	5766583	0008	292170	BA	Morro do Chapéu	1	998	1	998	USF PEDRA GRANDE	1	998	3	2	1	2	1	2	4	2	998	998	998	998	998	998	998	998	998	998	998	998	1	1	1	2	998	998	998	2	2	2	2	2	2	1	1	1	2
0000204005	6011195	0010	292170	BA	Morro do Chapéu	1	998	1	998	USF DE UMBURANINHAS	1	998	1	998	2	998	2	998	1	2	998	998	998	998	998	998	998	998	998	998	998	998	1	4	4	2	998	998	998	2	2	1	2	2	2	1	1	2	2
0000204056	2557002	0006	292180	BA	Mortugaba	1	998	1	998	CENTRO DE SAUDE DE MORTUGABA	1	998	1	998	2	998	2	998	1	1	1	1	2	1	1	1	1	1	2	1	1	2	1	3	3	1	1	2	2	2	1	1	2	2	2	2	1	2	2
0000204072	2557010	0004	292180	BA	Mortugaba	1	998	1	998	UNIDADE DE SAUDE DA FAMILIA ANTONIO CERQUEIRA COTRIM	1	998	1	998	2	998	2	998	6	1	1	1	2	1	1	1	1	1	2	1	1	2	11	4	3	2	998	998	998	2	1	1	2	2	2	2	1	2	2
0000204080	3035514	0003	292180	BA	Mortugaba	1	998	1	998	UNIDADE DE SAUDE DA FAMILIA DO BAIRRO SANTO ANTONIO	1	998	1	998	2	998	2	998	7	2	998	998	998	998	998	998	998	998	998	998	998	998	4	1	1	2	998	998	998	2	2	2	2	2	2	2	1	2	2
0000204099	2498103	0003	292190	BA	Mucugê	1	998	1	998	UNIDADE DE SAUDE DA FAMILIA DE JOAO CORREIA	1	998	1	998	1	1	1	1	2	1	1	1	3	1	1	1	1	1	2	1	1	2	11	4	4	2	998	998	998	2	2	2	1	2	2	2	1	2	2
0000204102	2498111	0001	292190	BA	Mucugê	1	998	1	998	UNIDADE BASICA DE SAUDE DA FAMILIA DA SEDE	1	998	1	998	1	1	1	1	2	2	998	998	998	998	998	998	998	998	998	998	998	998	11	3	4	2	998	998	998	2	2	2	1	1	2	2	2	2	2
0000204110	2498138	0002	292190	BA	Mucugê	1	998	1	998	UNIDADE DE SAUDE DA FAMILIA DE GUINE	1	998	1	998	1	1	1	2	6	2	998	998	998	998	998	998	998	998	998	998	998	998	11	4	3	2	998	998	998	2	1	2	1	2	2	2	2	2	2
0000204129	4029046	0004	292190	BA	Mucugê	1	998	1	998	UNIDADE DE SAUDE DA FAMILIA DO PAIOL	1	998	1	998	1	1	1	2	3	1	1	1	2	1	1	1	1	1	2	1	1	2	1	4	3	2	998	998	998	2	1	1	1	2	2	2	1	2	2
0000204153	2498367	0006	292200	BA	Mucuri	1	998	1	998	PSF DE TAQUARINHA	1	998	1	998	1	1	1	1	5	2	998	998	998	998	998	998	998	998	998	998	998	998	1	1	1	2	998	998	998	2	1	2	1	2	2	2	2	2	2
0000204188	2498383	0011	292200	BA	Mucuri	1	998	1	998	POSTO DE SAUDE DE 31 DE MARCO	1	998	1	998	1	1	1	1	2	2	998	998	998	998	998	998	998	998	998	998	998	998	1	3	2	2	998	998	998	2	1	1	2	2	2	2	2	2	2
0000204196	2498405	0003	292200	BA	Mucuri	1	998	1	998	PSF DO POR DO SOL	1	998	1	998	1	1	1	1	6	2	998	998	998	998	998	998	998	998	998	998	998	998	1	1	1	2	998	998	998	2	1	2	2	2	2	2	2	2	2
0000204218	2498812	0002	292200	BA	Mucuri	1	998	1	998	PSF DE CRUZELANDIA	1	998	1	998	1	1	1	1	5	1	1	1	2	1	1	1	1	1	2	1	1	2	12	3	2	2	998	998	998	2	1	2	2	2	2	2	2	2	2
0000204226	2505991	0004	292200	BA	Mucuri	1	998	1	998	PSF GAZZINELANDIA	1	998	1	998	1	1	1	1	4	1	1	1	2	1	1	1	1	1	2	1	1	2	10	1	1	2	998	998	998	2	1	1	1	2	2	2	1	2	2
0000204234	2506009	0005	292200	BA	Mucuri	1	998	1	998	PSF GAZZINELLANDIA II	1	998	1	998	1	1	1	1	1	2	998	998	998	998	998	998	998	998	998	998	998	998	1	4	2	2	998	998	998	2	1	1	2	2	2	2	2	2	2
0000204242	2506076	0007	292200	BA	Mucuri	1	998	1	998	PSF CENTRO ITABATAN	1	998	1	998	1	1	1	1	1	1	1	1	2	1	1	1	1	1	2	1	1	2	1	1	1	2	998	998	998	2	1	1	1	2	1	2	1	1	2
0000204250	2601842	0001	292200	BA	Mucuri	1	998	1	998	PSF ARUEIRA	1	998	1	998	1	2	1	2	5	1	1	1	2	1	1	1	1	1	2	1	1	2	1	1	1	2	998	998	998	2	2	2	2	2	2	2	2	2	2
0000204269	3962075	0009	292200	BA	Mucuri	1	998	1	998	PSF DO CENTRO DE MUCURI	1	998	1	998	1	1	1	1	4	1	1	2	2	1	1	1	1	1	2	1	1	2	2	1	1	2	998	998	998	2	1	1	2	2	2	2	1	2	2
0000204285	3962172	0010	292200	BA	Mucuri	1	998	1	998	PSF DO CIDADE NOVA	1	998	1	998	1	1	1	1	4	2	998	998	998	998	998	998	998	998	998	998	998	998	1	1	1	2	998	998	998	2	1	1	1	2	2	2	1	2	2
0000204307	7063873	0012	292200	BA	Mucuri	1	998	1	998	PSF WALTHO GUERRA	1	998	1	998	1	1	1	1	2	1	1	3	2	1	1	1	1	1	2	1	1	2	1	3	2	1	1	1	1	2	1	2	1	2	2	2	1	2	2
0000204331	6486304	0003	292205	BA	Mulungu do Morro	1	998	1	998	UNIDADE DE SAUDE DA FAMILIA DE CANUDOS	1	998	1	998	1	1	1	1	1	2	998	998	998	998	998	998	998	998	998	998	998	998	1	4	3	2	998	998	998	2	2	1	2	2	2	2	2	2	2
0000204358	6486312	0004	292205	BA	Mulungu do Morro	1	998	1	998	UNIDADE DE SAUDE DA FAMILIA DE VARZEA DO CERCO	1	998	1	998	1	1	1	1	1	1	3	3	1	1	1	1	1	1	2	1	1	2	1	4	3	2	998	998	998	2	2	2	2	2	2	2	2	2	2
0000204366	2498677	0004	292210	BA	Mundo Novo	1	998	1	998	UNIDADE DE SAUDE DA FAMILIA DE JEQUITIBA	1	998	1	998	1	1	1	1	1	1	1	1	2	1	1	1	1	1	2	1	1	2	11	4	3	2	998	998	998	2	1	2	2	2	2	2	1	2	2
0000204374	2498693	0005	292210	BA	Mundo Novo	1	998	1	998	UNIDADE DE SAUDE DA FAMILIA DE UMBUZEIRO	1	998	1	998	1	1	1	1	2	1	1	1	3	1	1	1	1	1	2	1	1	2	11	3	2	2	998	998	998	2	2	2	2	2	2	2	2	2	2
0000204382	2498707	0001	292210	BA	Mundo Novo	1	998	1	998	CENTRO DE SAUDE DR JORGE NOVIS	1	998	1	998	1	1	2	998	1	2	998	998	998	998	998	998	998	998	998	998	998	998	11	4	3	2	998	998	998	2	2	2	2	2	2	2	2	2	2
0000204390	2498715	0003	292210	BA	Mundo Novo	1	998	1	998	UNIDADE DE SAUDE DA FAMILIA DE IBIAPORA	1	998	1	998	1	1	1	1	1	1	1	1	3	1	1	1	1	1	2	1	1	2	11	4	4	2	998	998	998	999	1	1	2	2	2	2	1	2	2
0000204404	3762262	0008	292210	BA	Mundo Novo	1	998	1	998	UNIDADE DE SAUDE DA FAMILIA DA FLORESTA	1	998	1	998	1	1	1	1	1	2	998	998	998	998	998	998	998	998	998	998	998	998	11	4	4	2	998	998	998	2	2	2	2	2	2	2	2	2	2
0000204439	2506041	0001	292220	BA	Muniz Ferreira	1	998	1	998	USF E UNIDADE MEDICA HUMBERTO PRAZERES	1	998	1	998	1	1	1	1	3	1	1	1	2	1	1	1	1	1	2	1	1	2	11	4	3	2	998	998	998	2	1	1	2	2	1	1	2	2	2
0000204447	2506068	0003	292220	BA	Muniz Ferreira	1	998	1	998	UNIDADE SAUDE DA FAMILIADE SODOMA	1	998	1	998	1	1	1	1	1	2	998	998	998	998	998	998	998	998	998	998	998	998	11	1	3	2	998	998	998	2	1	2	2	2	2	2	2	2	2
0000204455	3583309	0004	292225	BA	Muquém de São Francisco	1	998	1	998	UNIDADE DE SAUDE DA FAMILIA DO JAVI	1	998	1	998	1	1	1	1	1	1	1	1	2	1	1	1	1	1	2	1	1	2	1	4	3	2	998	998	998	1	2	1	1	2	2	2	1	2	2
0000204463	3583317	0003	292225	BA	Muquém de São Francisco	1	998	1	998	UNIDADE DE SAUDE DA FAMILIA DA PASSAGEM	1	998	1	998	1	1	1	1	1	1	1	1	2	1	1	1	1	1	2	1	1	2	1	4	2	2	998	998	998	2	1	1	2	2	1	2	1	2	1
0000204471	4029097	0001	292225	BA	Muquém de São Francisco	1	998	1	998	UNIDADE BASICA DE SAUDE DR OTTO ALENCAR	1	998	3	3	1	1	1	1	4	2	998	998	998	998	998	998	998	998	998	998	998	998	1	1	1	2	998	998	998	2	2	2	2	2	2	2	2	2	2
0000204501	2602091	0002	292230	BA	Muritiba	1	998	1	998	UNIDADE DE SAUDE DA FAMILIA SAO JOSE DO ITAPORA I	1	998	1	998	2	998	2	998	1	2	998	998	998	998	998	998	998	998	998	998	998	998	1	4	3	2	998	998	998	2	2	2	2	2	2	2	2	2	2
0000204536	3024474	0008	292230	BA	Muritiba	1	998	1	998	UNIDADE SAUDE DA FAMILIA ANTONIO FLORIANO DE OLIVEIRA	1	998	1	998	1	1	1	1	1	2	998	998	998	998	998	998	998	998	998	998	998	998	1	1	1	2	998	998	998	2	1	1	1	2	2	2	2	2	2
0000204544	3041867	0005	292230	BA	Muritiba	1	998	1	998	UNIDADE SAUDE DA FAMILIA ROBERTO PENA FACHINETTE	1	998	1	998	1	1	1	1	1	1	1	1	2	1	1	1	1	1	2	1	1	2	1	3	3	2	998	998	998	2	1	1	2	2	2	2	2	2	2
0000204552	3043940	0003	292230	BA	Muritiba	1	998	1	998	UNIDADE SAUDE DA F JOSE MARIA DE MAGALHAES NETO	1	998	1	998	1	1	1	1	1	1	3	1	2	1	1	1	1	1	2	1	1	2	1	4	3	2	998	998	998	2	2	2	2	2	2	2	2	2	2
0000204560	3043975	0004	292230	BA	Muritiba	1	998	1	998	UNIDADE SAUDE DA FAMILIA HUMBERTO ALVES	1	998	1	998	1	1	1	1	1	2	998	998	998	998	998	998	998	998	998	998	998	998	1	7	3	2	998	998	998	2	1	2	2	2	2	2	2	2	2
0000204595	3946649	0007	292230	BA	Muritiba	1	998	1	998	USF JOAO PAULO II	1	998	1	998	1	1	1	1	6	1	1	2	1	1	1	1	1	1	2	1	1	2	12	3	2	2	998	998	998	2	1	1	2	2	2	2	1	2	2
0000204609	2799588	0001	292240	BA	Mutuípe	1	998	1	998	UNIDADE DE SAUDE DA FAMILIA MOISES GONCALVES DE OLIVEIRA I	1	998	1	998	1	1	1	1	4	1	1	1	3	1	1	1	1	1	1	1	1	1	2	1	1	1	2	2	2	2	2	2	2	2	1	1	1	2	2
0000204625	2800454	0002	292240	BA	Mutuípe	1	998	1	998	UNIDADE DE SAUDE DA FAMILIA HONORIO FERNANDES DA SILVA	1	998	1	998	1	1	1	2	1	1	1	1	3	1	1	1	1	1	2	1	1	2	1	1	1	1	1	2	1	2	1	2	2	2	2	2	2	2	2
0000204633	2800470	0003	292240	BA	Mutuípe	1	998	1	998	UNIDADE DE SAUDE DA FAMILIA ANTONIA RIBEIRO LEAL	1	998	1	998	1	1	1	1	1	1	1	1	3	1	1	1	1	1	2	1	1	2	12	3	1	2	998	998	998	2	1	1	2	2	2	2	1	2	2
0000204692	2301652	0007	292250	BA	Nazaré	1	998	1	998	UNIDADE DE SAUDE DA FAMILIA LADEIRA GRANDE	1	998	1	998	1	1	1	1	2	1	1	1	2	1	1	1	1	1	1	1	1	2	4	1	1	2	998	998	998	2	2	2	2	2	2	2	2	2	2
0000204706	2771659	0006	292250	BA	Nazaré	1	998	1	998	UNIDADE SAUDE DA FAMILIA APAGA FOGO	1	998	1	998	1	1	1	1	4	1	3	1	3	1	1	1	1	1	2	1	1	2	1	4	3	2	998	998	998	2	1	2	2	2	2	1	2	2	2
0000204714	2771896	0004	292250	BA	Nazaré	1	998	1	998	UNIDADE DE S DA FAMILIA MURITIBA I	1	998	1	998	1	1	1	1	1	2	998	998	998	998	998	998	998	998	998	998	998	998	12	4	3	2	998	998	998	2	1	1	1	2	2	1	1	2	2
0000204722	3035573	0008	292250	BA	Nazaré	1	998	1	998	UNIDADE SAUDE DA FAMILIA CABOTO LEONE	1	998	1	998	1	1	1	1	3	2	998	998	998	998	998	998	998	998	998	998	998	998	12	3	3	2	998	998	998	2	1	1	2	2	2	1	1	2	2
0000204749	3063771	0003	292250	BA	Nazaré	1	998	1	998	UNIDADE DE SAUDE DA FAMILIA VOLTA DO TANQUE	1	998	1	998	1	1	1	1	2	2	998	998	998	998	998	998	998	998	998	998	998	998	2	4	3	2	998	998	998	2	1	1	2	2	2	2	2	1	2
0000204757	3063852	0002	292250	BA	Nazaré	1	998	1	998	UNIDADE SAUDE DA FAMILIA DR WILSON GOMES DOS SANTOS	1	998	1	998	1	1	1	1	1	1	1	1	3	1	1	1	1	1	2	1	1	2	1	4	4	1	2	1	1	2	2	2	2	2	2	2	1	2	2
0000204773	2505746	0003	292260	BA	Nilo Peçanha	1	998	1	998	UNIDADE DE SAUDE DA FAMILIA DE SAO FRANCISCO	1	998	3	2	1	1	1	1	2	2	998	998	998	998	998	998	998	998	998	998	998	998	1	3	4	2	998	998	998	2	2	2	2	2	2	2	2	2	2
0000204781	2506130	0001	292260	BA	Nilo Peçanha	1	998	1	998	UNIDADE BASICA DE SAUDE DE NILO PECANHA	1	998	1	998	1	1	1	1	2	1	1	1	3	1	1	1	1	1	2	1	1	2	1	4	4	2	998	998	998	2	2	2	1	2	2	2	2	2	2
0000204870	2505789	0003	292265	BA	Nordestina	1	998	1	998	UNIDADE DE SAUDE DA FAMILIA DO MARI	1	998	3	3	1	1	1	1	6	2	998	998	998	998	998	998	998	998	998	998	998	998	1	4	3	2	998	998	998	2	2	1	2	2	2	2	2	2	2
0000204889	3666387	0005	292265	BA	Nordestina	1	998	1	998	UNIDADE DE SAUDE DA FAMILIA DE SAMAMBAIA	1	998	1	998	1	1	1	1	2	2	998	998	998	998	998	998	998	998	998	998	998	998	1	4	4	2	998	998	998	2	1	1	2	2	1	2	1	2	2
0000204897	3981088	0006	292265	BA	Nordestina	1	998	1	998	UNIDADE DE SAUDE DA FAMILIA DA PICADA	1	998	1	998	1	1	1	1	1	2	998	998	998	998	998	998	998	998	998	998	998	998	1	4	4	2	998	998	998	2	1	1	2	2	2	2	1	2	2
0000204900	5654009	0001	292265	BA	Nordestina	1	998	1	998	UNIDADE DE SAUDE DA FAMILIA SEDE	1	998	1	998	1	1	1	1	10	1	1	1	3	1	1	1	1	1	2	1	1	2	1	1	1	2	998	998	998	2	1	2	2	2	2	2	2	2	2
0000204986	3019950	0002	292273	BA	Nova Fátima	1	998	1	998	UNIDADE DE SAUDE DA FAMILIA FRANCISCO XAVIER DE OLIVEIRA	1	998	1	998	1	1	1	1	2	1	1	1	2	1	1	1	1	1	2	1	1	2	12	4	3	2	998	998	998	2	1	1	2	2	2	2	2	2	2
0000204994	3484718	0001	292273	BA	Nova Fátima	1	998	1	998	UNIDADE DE SAUDE DA FAMILIA ELIAS FERREIRA DE OLIVEIRA	1	998	1	998	1	1	1	1	1	1	1	1	3	1	1	1	1	1	2	1	1	2	1	4	3	2	998	998	998	2	1	1	2	2	2	2	2	2	2
0000205001	3529878	0003	292273	BA	Nova Fátima	1	998	1	998	UNIDADE DE SAUDE DA FAMILIA M JOANA DA CONCEICAO OLIVEIRA	1	998	1	998	1	1	1	1	2	2	998	998	998	998	998	998	998	998	998	998	998	998	1	4	4	2	998	998	998	2	1	2	2	2	2	2	2	2	2
0000205079	3548198	0003	292280	BA	Nova Itarana	1	998	1	998	UNIDADE SAUDE DA FAMILIA OLIMPIO FERREIRA MOTA	1	998	1	998	1	1	1	1	2	1	1	1	2	1	1	1	1	1	2	1	1	2	1	4	3	2	998	998	998	2	1	2	1	2	2	2	2	2	2
0000205087	4029321	0001	292280	BA	Nova Itarana	1	998	1	998	UNIDADE SAUDE DA FAMILIA EDEZIO VAZ ANDRADE	1	998	1	998	1	1	1	1	1	2	998	998	998	998	998	998	998	998	998	998	998	998	1	4	2	2	998	998	998	2	1	1	2	2	2	2	1	2	2
0000205192	2505916	0009	292300	BA	Nova Viçosa	1	998	1	998	UNIDADE DE SAUDE DA FAMILIA 09 HELVECIA	1	998	1	998	1	1	1	2	2	1	2	1	1	1	1	1	1	1	2	1	1	2	1	4	3	1	2	1	2	2	1	1	1	2	2	2	1	2	2
0000205206	2506262	0001	292300	BA	Nova Viçosa	1	998	1	998	UNIDADE DE SAUDE DA FAMILIA 01 CEL LUIZ PERDROSA	1	998	1	998	1	1	1	2	10	1	1	1	2	1	1	1	1	1	2	1	1	2	1	4	3	2	998	998	998	2	1	2	2	2	2	2	1	2	2
0000205249	2506297	0005	292300	BA	Nova Viçosa	1	998	1	998	UNIDADE DE SAUDE DA FAMILIA 05 AV MARECHAL CASTELO BRANCO	1	998	1	998	1	1	1	2	2	1	1	1	2	1	1	1	1	1	2	1	1	2	1	4	2	999	998	998	998	2	2	2	2	2	2	2	2	2	2
0000205257	2506300	0006	292300	BA	Nova Viçosa	1	998	1	998	UNIDADE DE SAUDE DA FAMILIA 06 RUA CLERISTON ANDRADE	1	998	1	998	1	1	1	2	5	1	1	1	2	1	1	1	1	1	2	1	1	2	1	3	2	2	998	998	998	2	1	2	2	2	2	2	1	2	2
0000205265	2506319	0007	292300	BA	Nova Viçosa	1	998	1	998	UNIDADE DE SAUDE DA FAMILIA 07 AV JOAO DURVAL CARNEIRO	1	998	1	998	1	1	2	998	2	1	2	1	1	1	1	1	1	1	2	1	1	2	1	4	2	2	998	998	998	2	1	1	2	2	2	2	2	2	2
0000205273	2506440	0008	292300	BA	Nova Viçosa	1	998	1	998	UNIDADE DE SAUDE DA FAMILIA 08 ARGOLO	1	998	1	998	1	1	1	1	5	1	1	1	2	1	1	1	1	1	2	1	1	2	1	3	4	2	998	998	998	2	2	2	1	2	2	2	2	2	2
0000205311	5965012	0011	292300	BA	Nova Viçosa	1	998	1	998	UNIDADE DE SAUDE DA FAMILIA 11 TREVO	1	998	1	998	1	1	1	2	1	2	998	998	998	998	998	998	998	998	998	998	998	998	1	4	3	2	998	998	998	2	1	1	2	2	2	2	2	2	2
0000205338	6932002	0012	292300	BA	Nova Viçosa	1	998	1	998	UNIDADE DE SAUDE DA FAMILIA 12	1	998	1	998	1	1	1	1	3	1	1	1	3	1	1	1	1	1	2	1	1	2	1	3	2	2	998	998	998	2	1	1	2	2	2	2	2	2	2
0000205354	2505959	0003	292303	BA	Novo Horizonte	1	998	1	998	PSF DE BREJO LUIZA DE BRITO	1	998	1	998	1	1	1	1	1	2	998	998	998	998	998	998	998	998	998	998	998	998	1	4	3	2	998	998	998	2	1	2	2	2	2	2	1	2	2
0000205362	3164241	0001	292303	BA	Novo Horizonte	1	998	1	998	PSF DE NOVO HORIZONTE	1	998	1	998	1	1	1	1	1	2	998	998	998	998	998	998	998	998	998	998	998	998	1	3	4	2	998	998	998	2	1	1	2	2	2	2	1	2	2
0000205389	2505975	0004	292305	BA	Novo Triunfo	1	998	1	998	USF JOSAFA MACARIO DE CARVALHO	1	998	1	998	1	1	1	1	1	1	1	1	3	1	1	1	1	1	2	1	1	2	1	4	2	2	998	998	998	2	1	1	2	2	2	2	1	2	2
0000205451	2506548	0007	292310	BA	Olindina	1	998	1	998	UNIDADE DE SAUDE DA FAMILIA UMBUZEIRO	1	998	1	998	1	1	1	1	2	2	998	998	998	998	998	998	998	998	998	998	998	998	4	1	1	2	998	998	998	2	1	2	2	2	2	2	2	2	2
0001469231	3976696	0002	292310	BA	Olindina	1	998	1	998	UNIDADE DE SAUDE DA FAMILIA CIDADE NOVA	1	998	1	998	1	1	1	2	2	2	998	998	998	998	998	998	998	998	998	998	998	998	11	4	2	2	998	998	998	2	2	2	2	2	2	2	2	2	2
0000205524	2772507	0005	292320	BA	Oliveira dos Brejinhos	1	998	1	998	UNIDADE BASICA DE SAUDE DA FAMILIA DE IPUCABA	1	998	1	998	1	1	1	1	3	2	998	998	998	998	998	998	998	998	998	998	998	998	1	3	2	2	998	998	998	2	2	2	1	2	2	2	2	2	2
0000205532	2799170	0001	292320	BA	Oliveira dos Brejinhos	1	998	1	998	UNIDADE DO PSF SEDE I	1	998	1	998	1	1	1	1	7	1	1	1	3	1	1	1	1	1	2	1	1	2	1	4	4	2	998	998	998	2	1	2	2	2	2	2	1	2	1
0000205540	3473902	0002	292320	BA	Oliveira dos Brejinhos	1	998	1	998	UNIDADE BASICA DE SAUDE DA FAMILIA SEDE II	1	998	1	998	1	1	1	1	3	1	1	1	3	1	1	1	1	1	2	1	1	2	1	4	3	2	998	998	998	2	2	2	2	2	2	2	1	2	2
0000205559	3473910	0003	292320	BA	Oliveira dos Brejinhos	1	998	1	998	UNIDADE BASICA DE SAUDE DA FAMILIA DE CAMPO FORMOSO	1	998	1	998	1	1	1	1	2	2	998	998	998	998	998	998	998	998	998	998	998	998	1	4	3	2	998	998	998	1	1	1	2	2	1	1	1	2	2
0000205567	3473929	0004	292320	BA	Oliveira dos Brejinhos	1	998	1	998	UNIDADE BASICA DE SAUDE DA FAMILIA DE QUEIMADA NOVA	1	998	1	998	1	1	1	1	3	1	1	1	2	1	1	1	1	1	2	1	1	2	1	3	4	2	998	998	998	2	2	2	2	2	2	2	1	2	2
0000205575	4029429	0001	292330	BA	Ouriçangas	1	998	1	998	USF ANTONIO CARLOS MAGALHAES	1	998	1	998	1	1	1	2	2	1	1	1	3	1	1	1	1	1	2	1	1	2	11	4	3	2	998	998	998	2	1	1	1	2	2	2	1	2	2
0000205583	4029437	0002	292330	BA	Ouriçangas	1	998	1	998	USF DR JORGE LUIZ DE OLIVEIRA ESTRELA	1	998	1	998	1	1	1	1	2	1	1	1	3	1	1	1	1	1	2	1	1	2	11	4	3	2	998	998	998	2	2	2	2	2	2	2	2	2	2
0000205591	6309372	0003	292330	BA	Ouriçangas	1	998	1	998	USF DO POV DA GAMELEIRA	1	998	1	998	1	1	1	1	2	1	1	2	1	1	1	1	1	1	2	1	1	2	11	4	3	2	998	998	998	2	2	2	2	2	2	2	2	2	2
0000205702	3360407	0005	292340	BA	Palmas de Monte Alto	1	998	1	998	UNIDADE BASICA DE SAUDE FIDELCINA CARDOSO MAGALHAES	1	998	3	3	1	1	1	1	1	2	998	998	998	998	998	998	998	998	998	998	998	998	1	1	1	2	998	998	998	2	2	1	2	2	2	2	1	2	2
0000205710	5794242	0003	292340	BA	Palmas de Monte Alto	1	998	1	998	UNIDADE BASICA DE SAUDE SEBASTIAO ROCHA FILHO	1	998	1	998	1	1	1	1	4	1	1	1	2	1	1	1	1	1	2	1	1	2	1	1	1	2	998	998	998	2	2	2	2	2	2	2	2	2	2
0000205729	5794269	0004	292340	BA	Palmas de Monte Alto	1	998	1	998	UNIDADE BASICA DE SAUDE ZILDA MARIA DA CRUZ MALHEIROS	1	998	1	998	2	998	2	998	4	1	1	1	3	1	1	1	1	1	2	1	1	2	1	1	1	2	998	998	998	2	2	2	2	2	2	2	2	2	2
0000205745	2649969	0003	292350	BA	Palmeiras	1	998	1	998	UNIDADE DE SAUDE DA FAMILIA DE CAETEACU	1	998	1	998	1	2	1	2	6	1	2	1	1	1	1	1	1	1	2	1	1	2	1	1	1	2	998	998	998	2	1	1	2	2	1	1	1	2	2
0000205761	3031853	0008	292360	BA	Paramirim	1	998	1	998	UNIDADE DO PSF DO CIPO	1	998	1	998	1	1	2	998	6	1	1	1	3	1	1	1	1	1	2	1	1	2	11	4	4	2	998	998	998	2	1	1	2	2	2	2	1	2	2
0000205796	4029542	0006	292360	BA	Paramirim	1	998	1	998	UNIDADE DO PSF DE CANABRAVINHA	1	998	1	998	2	998	1	1	4	1	2	1	3	1	2	1	1	1	2	1	1	2	1	3	3	2	998	998	998	2	1	1	2	2	2	2	2	2	2
0000205818	4029577	0007	292360	BA	Paramirim	1	998	1	998	UNIDADE DO PSF DE CARAIBAS	1	998	1	998	2	998	2	998	7	2	998	998	998	998	998	998	998	998	998	998	998	998	11	4	3	2	998	998	998	2	1	2	2	2	2	2	2	2	2
0000205826	4029585	0005	292360	BA	Paramirim	1	998	1	998	CENTRO DE SAUDE DE PARAMIRIM	1	998	1	998	1	1	2	998	1	1	1	1	2	1	1	1	1	1	2	1	1	2	11	3	3	2	998	998	998	2	2	2	2	2	2	2	2	2	2
0000205850	5624878	0009	292360	BA	Paramirim	1	998	1	998	UNIDADE DO PSF DO SAO JOAO	1	998	1	998	1	1	1	2	6	2	998	998	998	998	998	998	998	998	998	998	998	998	11	4	3	2	998	998	998	2	1	2	2	2	2	2	1	2	2
0000205869	5944902	0010	292360	BA	Paramirim	1	998	1	998	UNIDADE DO PSF DE NORUEGA	1	998	1	998	1	1	1	2	2	1	1	1	3	1	1	1	1	1	2	1	1	2	1	4	4	2	998	998	998	2	1	2	2	2	2	2	1	2	2
0000205877	6242111	0003	292360	BA	Paramirim	1	998	1	998	UNIDADE DE SAUDE DA FAMILIA DO BAIRRO MAE ISABEL	1	998	1	998	2	998	1	1	3	1	1	1	2	1	1	1	1	1	2	1	1	2	11	4	3	2	998	998	998	2	1	2	2	2	2	2	1	2	2
0000205907	2508036	0009	292370	BA	Paratinga	1	998	1	998	UNIDADE DE SAUDE DA FAMILIA DO PAULISTA	1	998	1	998	1	1	1	1	1	1	2	2	2	1	1	1	1	1	2	1	1	2	1	3	3	2	998	998	998	2	1	2	2	2	2	2	1	2	2
0000205923	3666417	0008	292370	BA	Paratinga	1	998	1	998	UNIDADE DE SAUDE DA FAMILIA DO AGRESTE	1	998	1	998	1	1	1	1	1	1	1	1	3	1	1	1	1	1	2	1	1	2	1	4	4	2	998	998	998	2	2	2	2	2	2	2	1	2	2
0000205974	2508052	0006	292380	BA	Paripiranga	1	998	1	998	POSTO DE SAUDE CONCEICAO DE CAMPINAS	1	998	1	998	1	2	1	1	3	2	998	998	998	998	998	998	998	998	998	998	998	998	11	4	3	2	998	998	998	2	1	2	2	2	2	2	1	2	2
0000206032	6676812	0001	292380	BA	Paripiranga	1	998	1	998	UNIDADE DE SAUDE DA FAMILIA	1	998	1	998	1	1	1	1	1	1	1	1	3	1	1	1	1	1	2	1	1	2	11	4	3	2	998	998	998	2	1	1	2	2	2	2	2	2	2
0000206040	2507463	0001	292390	BA	Pau Brasil	1	998	1	998	UNIDADE BASICA DE SAUDE DR LUIZ ERLON RODRIGUES	1	998	1	998	1	1	1	1	3	1	1	1	2	1	1	1	1	1	2	1	1	2	11	4	3	2	998	998	998	2	1	2	1	2	2	2	1	2	2
0000206075	3444902	0005	292390	BA	Pau Brasil	1	998	1	998	UNIDADE DO PSF JOSE CARLOS DOS SANTOS	1	998	1	998	1	1	1	1	2	1	1	2	1	1	1	1	1	1	2	1	1	2	11	4	2	2	998	998	998	2	2	2	1	2	2	2	2	2	2
0000206091	2507889	0017	292400	BA	Paulo Afonso	1	998	1	998	USF MALHADA GRANDE	1	998	1	998	1	1	1	1	2	1	1	2	3	1	1	1	1	1	2	1	1	2	1	3	2	2	998	998	998	2	1	1	2	2	2	2	1	2	2
0000206105	2508249	0019	292400	BA	Paulo Afonso	1	998	1	998	USF VARZEA	1	998	3	1	1	1	2	998	9	2	998	998	998	998	998	998	998	998	998	998	998	998	1	4	3	2	998	998	998	2	1	2	2	2	2	2	1	2	2
0000206113	2533227	0004	292400	BA	Paulo Afonso	1	998	1	998	USF PADRE LOURENCO	1	998	1	998	1	1	1	1	2	2	998	998	998	998	998	998	998	998	998	998	998	998	1	4	3	2	998	998	998	2	1	2	2	2	2	2	1	2	2
0000206156	2533502	0010	292400	BA	Paulo Afonso	1	998	1	998	USF IRMA RITA	1	998	1	998	1	1	1	1	1	2	998	998	998	998	998	998	998	998	998	998	998	998	1	4	2	2	998	998	998	2	1	1	2	2	2	2	1	1	2
0000206172	2533529	0012	292400	BA	Paulo Afonso	1	998	1	998	USF JUA	1	998	1	998	1	1	1	1	1	1	1	1	2	1	1	1	1	1	2	1	1	2	1	3	3	2	998	998	998	2	2	2	2	2	2	2	2	2	2
0000206180	2533588	0005	292400	BA	Paulo Afonso	1	998	1	998	USF JARDIM BAHIA	1	998	1	998	1	1	1	1	1	1	3	1	3	1	1	1	1	1	2	1	1	2	1	3	4	2	998	998	998	2	2	2	2	2	2	2	2	2	2
0000206199	2533626	0020	292400	BA	Paulo Afonso	1	998	1	998	USF RIACHO	1	998	1	998	1	1	1	1	3	1	1	2	2	1	1	1	1	1	2	1	1	2	1	3	3	2	998	998	998	2	1	1	1	2	1	2	2	1	2
0000206202	2549913	0008	292400	BA	Paulo Afonso	1	998	1	998	USF SAO JOAO	1	998	1	998	1	1	1	1	6	1	2	2	2	1	1	1	1	1	2	1	1	2	1	4	2	2	998	998	998	2	1	1	2	2	2	2	2	2	2
0000206229	2549948	0006	292400	BA	Paulo Afonso	1	998	1	998	USF SANTA INES	1	998	1	998	1	1	1	1	1	1	1	1	3	1	1	1	1	1	2	1	1	2	1	4	3	1	2	1	1	2	1	1	2	2	2	1	1	1	2
0000206261	3059138	0011	292400	BA	Paulo Afonso	1	998	1	998	USF DELMIRO GOUVEIA	1	998	1	998	1	1	1	1	10	1	2	1	1	1	1	1	1	1	2	1	1	2	1	3	2	2	998	998	998	2	1	1	1	2	2	2	1	2	2
0000206296	3516180	0002	292400	BA	Paulo Afonso	1	998	1	998	USF PRAINHA	1	998	3	1	1	1	1	1	6	2	998	998	998	998	998	998	998	998	998	998	998	998	1	4	3	2	998	998	998	2	2	1	2	2	2	2	2	2	2
0000206342	5637465	0013	292400	BA	Paulo Afonso	1	998	1	998	USF NOSSA SENHORA DE FATIMA	1	998	1	998	1	1	1	1	2	1	2	1	2	1	1	1	1	1	2	1	1	2	1	4	3	2	998	998	998	2	2	2	2	2	2	2	2	2	2
0000206350	5846218	0001	292400	BA	Paulo Afonso	1	998	1	998	USF RUA DO SOL	1	998	1	998	1	1	1	1	2	1	2	2	3	1	1	1	1	1	1	1	1	2	1	3	3	2	998	998	998	2	2	1	2	2	1	1	1	2	1
0000206369	5949416	0024	292400	BA	Paulo Afonso	1	998	1	998	USF SAO FRANCISCO	1	998	1	998	1	1	1	1	3	1	1	1	2	1	1	1	1	1	2	1	1	2	1	4	3	2	998	998	998	2	2	1	2	2	2	2	2	2	1
0000206385	6607217	0016	292400	BA	Paulo Afonso	1	998	1	998	USF AMERICO OLIVEIRA	1	998	1	998	1	1	1	1	5	2	998	998	998	998	998	998	998	998	998	998	998	998	1	4	4	2	998	998	998	2	2	2	2	2	2	2	1	2	1
0000206415	2508540	0003	292405	BA	Pé de Serra	1	998	1	998	USF DE SANTO AGOSTINHO	1	998	3	3	1	1	1	1	6	2	998	998	998	998	998	998	998	998	998	998	998	998	1	4	3	2	998	998	998	2	2	2	2	2	2	2	2	2	2
0000206423	3159345	0004	292405	BA	Pé de Serra	1	998	1	998	USF DE AROEIRA	1	998	1	998	1	1	1	1	1	1	1	1	3	1	1	1	1	1	2	1	1	2	1	4	3	2	998	998	998	2	1	2	1	2	2	2	2	2	2
0000206431	3159361	0005	292405	BA	Pé de Serra	1	998	1	998	USF DE SANTO ANTONIO	1	998	1	998	1	1	2	998	1	1	1	3	1	1	1	1	1	1	2	1	1	2	12	4	4	2	998	998	998	2	1	1	2	2	1	1	1	2	2
0000206458	6333559	0002	292405	BA	Pé de Serra	1	998	1	998	USF ANTONIO PEREIRA ADORNO	1	998	1	998	1	1	1	1	1	2	998	998	998	998	998	998	998	998	998	998	998	998	12	4	3	2	998	998	998	2	1	1	1	2	2	2	2	2	2
0000206474	6915574	0001	292405	BA	Pé de Serra	1	998	1	998	USF MARIA JOSE DE JESUS FREITAS	1	998	1	998	1	1	1	1	1	1	1	1	3	1	1	1	1	1	2	1	1	2	1	4	3	2	998	998	998	2	1	2	2	2	2	2	2	2	2
0000206482	4029666	0003	292410	BA	Pedrão	1	998	1	998	UNIDADE DE SAUDE DA FAMILIA DE ABOBOREIRA	1	998	1	998	1	1	1	2	2	1	1	1	3	1	1	1	1	1	2	1	1	2	1	3	2	2	998	998	998	2	1	1	1	2	1	1	1	2	2
0000206490	4029674	0001	292410	BA	Pedrão	1	998	1	998	UNIDADE DE SAUDE DA FAMILIA DR ANGELO MARIO C SILVA	1	998	1	998	1	1	1	1	1	2	998	998	998	998	998	998	998	998	998	998	998	998	1	4	2	2	998	998	998	2	1	1	2	2	2	2	2	2	2
0000206555	2508605	0002	292430	BA	Piatã	1	998	1	998	PSF DE CABRALIA	1	998	1	998	1	2	1	2	2	1	1	1	3	1	1	1	1	1	1	1	1	1	1	1	3	2	998	998	998	2	2	2	2	2	2	2	2	2	2
0000206571	2508621	0003	292430	BA	Piatã	1	998	1	998	PSF DE INUBIA	1	998	3	2	2	998	1	2	2	2	998	998	998	998	998	998	998	998	998	998	998	998	1	4	3	2	998	998	998	2	1	2	2	2	2	2	1	2	2
0000206598	2508648	0004	292430	BA	Piatã	1	998	1	998	PSF VEREDA	1	998	1	998	2	998	2	998	2	2	998	998	998	998	998	998	998	998	998	998	998	998	5	4	3	2	998	998	998	2	2	2	2	2	2	2	2	2	2
0000206628	6205186	0006	292430	BA	Piatã	1	998	1	998	PSF TANGARA	1	998	1	998	2	998	1	2	2	1	1	1	3	1	1	1	1	1	2	1	1	2	1	4	3	2	998	998	998	2	2	1	2	2	2	2	2	2	2
0000206709	3013421	0004	292450	BA	Pindaí	1	998	1	998	USF DO TANQUE	1	998	1	998	1	2	1	2	2	1	1	1	2	1	1	1	1	1	2	1	1	2	1	3	3	2	998	998	998	2	1	2	2	2	2	2	1	2	2
0000206717	3013448	0003	292450	BA	Pindaí	1	998	1	998	USF DE GUIRAPA	1	998	1	998	2	998	2	998	1	2	998	998	998	998	998	998	998	998	998	998	998	998	1	4	3	2	998	998	998	2	1	2	2	2	2	2	2	2	2
0000206741	2601125	0002	292460	BA	Pindobaçu	1	998	1	998	POSTO DE SAUDE DE CARNAIBA	1	998	1	998	1	1	1	1	1	1	1	1	2	1	1	1	1	1	2	1	1	2	11	4	3	2	998	998	998	2	1	2	2	2	2	2	1	2	2
0000206768	2601133	0004	292460	BA	Pindobaçu	1	998	1	998	USF DE SAUDE DE BANANEIRAS	1	998	1	998	1	1	1	1	1	2	998	998	998	998	998	998	998	998	998	998	998	998	11	4	3	2	998	998	998	2	2	1	1	2	2	2	1	2	2
0000206784	3319040	0003	292460	BA	Pindobaçu	1	998	1	998	UBS SERRA DE CARNAIBA	1	998	1	998	1	1	1	1	2	2	998	998	998	998	998	998	998	998	998	998	998	998	11	999	4	2	998	998	998	2	2	2	2	2	2	2	2	2	2
0000206822	2508869	0001	292465	BA	Pintadas	1	998	1	998	UNIDADE DE SAUDE DA FAMILIA DE PINTADAS	1	998	1	998	1	2	1	2	1	1	1	1	3	1	1	1	1	1	2	1	1	2	1	4	3	2	998	998	998	2	1	1	2	2	2	2	2	2	2
0000206849	3029042	0003	292465	BA	Pintadas	1	998	1	998	UNIDADE DE SAUDE DA FAMILIA DE SANTO ANTONIO	1	998	1	998	1	2	1	2	2	1	1	1	3	1	1	1	1	1	2	1	1	2	12	1	1	2	998	998	998	2	1	1	1	2	2	2	1	1	1
0000206857	3281426	0004	292465	BA	Pintadas	1	998	1	998	UNIDADE DE SAUDE DA FAMILIA WILSON EMILSON DE SIQUEIRA	1	998	1	998	1	2	1	2	1	2	998	998	998	998	998	998	998	998	998	998	998	998	999	4	3	2	998	998	998	2	1	1	1	2	2	2	1	2	2
0000206865	5371171	0003	292467	BA	Piraí do Norte	1	998	1	998	USF CACHOEIRA ALTA	1	998	1	998	1	2	1	2	1	2	998	998	998	998	998	998	998	998	998	998	998	998	12	3	3	2	998	998	998	2	1	2	2	2	2	2	1	2	2
0000206873	5371295	0001	292467	BA	Piraí do Norte	1	998	1	998	USF DR ROSEMBERT MAMEDIO DA SILVA	1	998	1	998	2	998	2	998	9	1	1	3	1	1	1	1	1	1	2	1	1	2	1	4	3	999	998	998	998	2	1	1	1	2	1	2	1	2	2
0000206903	3823148	0001	292470	BA	Piripá	1	998	1	998	UNIDADE DE SAUDE DA FAMILIA BENJAMIN ROCHA CASTRO	1	998	1	998	1	1	1	1	1	2	998	998	998	998	998	998	998	998	998	998	998	998	1	4	3	2	998	998	998	2	2	2	2	2	2	2	2	2	2
0000206989	2508427	0004	292480	BA	Piritiba	1	998	1	998	POSTO DE SAUDE DO FRANCA	1	998	1	998	1	1	2	998	2	2	998	998	998	998	998	998	998	998	998	998	998	998	11	4	3	2	998	998	998	2	1	2	2	2	2	2	2	2	2
0000206997	2508486	0006	292480	BA	Piritiba	1	998	1	998	USF ANDARAI	1	998	1	998	1	1	1	1	1	2	998	998	998	998	998	998	998	998	998	998	998	998	11	4	3	2	998	998	998	2	2	1	2	2	2	2	2	2	2
0000207004	2508494	0005	292480	BA	Piritiba	1	998	1	998	POSTO DE SAUDE DE AREIA BRANCA	1	998	1	998	1	1	1	1	1	2	998	998	998	998	998	998	998	998	998	998	998	998	11	4	3	2	998	998	998	2	1	2	2	2	2	2	1	2	2
0000207012	2508923	0003	292480	BA	Piritiba	1	998	1	998	POSTO DE SAUDE DE PORTO FELIZ	1	998	1	998	1	1	1	2	2	1	1	1	3	1	1	1	1	1	2	1	1	2	11	4	4	2	998	998	998	2	1	2	2	2	2	2	1	2	2
0000207020	5970113	0007	292480	BA	Piritiba	1	998	1	998	USF CANSANCAO	1	998	1	998	1	1	1	2	2	2	998	998	998	998	998	998	998	998	998	998	998	998	11	7	3	2	998	998	998	2	2	2	2	2	2	2	2	2	2
0000207055	2509148	0003	292490	BA	Planaltino	1	998	1	998	U S F MANOEL J DE ANDRADE NOVA ITAIPE	1	998	2	3	2	998	1	1	1	2	998	998	998	998	998	998	998	998	998	998	998	998	1	4	3	2	998	998	998	2	1	2	2	2	2	2	1	2	2
0000207063	2509180	0002	292490	BA	Planaltino	1	998	1	998	U S F LUIS E MAGALHAES CAMPINHOS	1	998	3	3	2	998	1	1	2	2	998	998	998	998	998	998	998	998	998	998	998	998	1	4	3	2	998	998	998	2	2	2	2	2	2	2	2	2	2
0000207098	3279200	0001	292490	BA	Planaltino	1	998	1	998	U S F PROF J M MAGALHAES NETO SEDE	1	998	3	3	1	1	1	2	6	2	998	998	998	998	998	998	998	998	998	998	998	998	1	4	3	2	998	998	998	2	1	1	2	2	2	2	2	2	2
0000207101	6303099	0005	292490	BA	Planaltino	1	998	1	998	U S F ANGELICA	1	998	1	998	1	2	1	2	1	2	998	998	998	998	998	998	998	998	998	998	998	998	1	4	3	2	998	998	998	2	2	2	2	2	2	2	2	2	2
[truncated: 17,947 more rows]
[truncated: 193 more columns]

## Sheet: Dicionário
MóduloVI–EntrevistacomProfissionaldaEquipedeSaúdeBucaleVerificaçãodeDocumentosnaUnidadedeSaúde
Equipe Saúde Bucal Brasil
Códigode variável	Pergunta	Descrição	Categorias
			Código	Descrição
Identificação
INE	Identificador Nacional de Equipe	-	-	-
CNES	Cadastro Nacional de Estabelecimentos de Saúde	-	-	-
ÁREA	Área	-	-	-
IBGE	Código IBGE do município	-	11	Rondônia
UF	Unidade da Federação	-	12	Acre
			13	Amazonas
			14	Roraima
			15	Pará
			16	Amapá
			17	Tocantins
			21	Maranhão
			22	Piauí
			23	Ceará
			24	Rio Grande do Norte
			25	Paraíba
			26	Pernambuco
			27	Alagoas
			28	Sergipe
			29	Bahia
			31	Minas Gerais
			32	Espírito Santo
			33	Rio de Janeiro
			35	São Paulo
			41	Paraná
			42	Santa Catarina
			43	Rio Grande do Sul
			50	Mato Grosso do Sul
			51	Mato Grosso
			52	Goiás
			53	Distrito Federal
			-	-
CIDADE	Nome do Município	-	-	-
AREA_contrat	Mesmo código de equipe na contratalização?	-	2	Não
			-	-
Nova_AREA	Área (digitado)	-	1	Sim
CNES_contrat	Mesmo código de CNES na contratalização?	-	2	Não
			-	-
Novo_CNES	CNES (digitado)	-	-	-
Nome_UBS	Nome da Unidade Básica de Saúde	-	-	-
Aplicação_AE	Será aplicada a avaliação externa nessa equipe?	-	2	Não
			1	A equipe recusou a avaliação externa
Motivo	Motivo para não aplicar	-	2	Não aderiu ao PMAQ
			3	Equipe não existe
			4	Não havia no momento da entrevista profissional de nível superior para responder a avaliação
			5	O gestor informou que não quer avaliação externa para essa equipe
			-	-
VI.1.1	Número do supervisor	-	-	-
VI.1.2	Número do entrevistador	-
VI_3FormaçãoequalificaçãodosprofissionaisdaequipedeSB
VI_2_1_1	Qual profissional entrevistado?		1	Dentista
			2	Técnico de Saúde bucal
			3	Auxiliar de Saúde bucal
VI_2_1_2	Por qual motivio o dentista não foi entrevistado? Se DENTISTA, PULAR A Q VI.2.1.2		1	Férias
			2	Atestado Médico
			3	Licença ( maternidade, prêmio, outros)
			998	Não se aplica
V_I_2_2	A equipe possui o termo de compromisso assinado pelo responsável da equipe?		1	Sim
			2	Não
VI_2_2_1	Existe documento que comprove?		1	Sim
			2	Não
VI_2_3	A equipe possui ata de reunião assinada pela gestão municipal e pela própria equipe?		1	Sim
			2	Não
VI_2_3_1	Existe documento que comprove?		1	Sim
			2	Não
VI_2_4	Quanto tempo o(a) senhor(a) atua nesta equipe de atenção básica?		1	0 ano
			2	1 ano
			3	2 anos
			4	3 anos
			5	4 anos
			6	5 anos
			7	6 anos
			8	7 anos
			9	8 anos
			10	9 anos
			11	10 anos
			12	11 anos ou mais
VI_3_1	O(a) senhor(a) possui ou está em formação complementar? Se NÃO, passe para a Q. VI.4.1		1	Sim
			2	Não
VI_3_2	Possui quais destes processos de formação?
VI_3_2_1ET	Especialização em Saúde da Família		1	Não possui
			2	Concluído
			3	Em curso
			998	Não se aplica
VI_3_2_2ET	Especialização em Saúde Pública/Saúde Coletiva		1	Não possui
			2	Concluído
			3	Em curso
			998	Não se aplica
VI_3_2_3	Possui outra especialização?		1	Sim
			2	Não
			998	Não se aplica
VI_3_2_4ET	Residência em Saúde da Família		1	Não possui
			2	Concluído
			3	Em curso
			998	Não se aplica
VI_3_2_5ET	Residência em Saúde Pública/Saúde Coletiva		1	Não possui
			2	Concluído
			3	Em curso
			998	Não se aplica
VI_3_2_6	Possui outra residência?		1	Não possui
			2	Concluído
			3	Em curso
			998	Não se aplica
VI_3_2_7ET	Mestrado em Saúde da Família		1	Não possui
			2	Concluído
			3	Em curso
			998	Não se aplica
VI_3_2_8ET	Mestrado em Saúde Pública/Saúde Coletiva		1	Não possui
			2	Concluído
			3	Em curso
			998	Não se aplica
VI_32_9	Possui outro mestrado?		1	Sim
			2	Não
			998	Não se aplica
VI_3_2_10ET	Doutorado em Saúde da Família		1	Não possui
			2	Concluído
			3	Em curso
			998	Não se aplica
VI_3_2_11ET	Doutorado em Saúde Pública/Saúde Coletiva		1	Não possui
			2	Concluído
			3	Em curso
			998	Não se aplica
VI_3_2_12	Possui outro doutorado?		1	Não possui
			2	Concluído
			3	Em curso
			998	Não se aplica
VI_4-Vínculo
VI_4_1	Qual é seu agente contratante?		1	Administração direta
			2	Consórcio intermunicipal de direito público
			3	Consórcio intermunicipal de direito privado
			4	Fundação pública de direito público
			5	Fundação pública de direito privado
			6	Organização social (OS)
			7	Organização da sociedade civil de interesse público (OSCIP)
			8	Entidade filantrópica
			9	Organização não governamental (ONG)
			10	Empresa
			11	Cooperativa
			12	Outro(s)
			999	Não sabe/não respondeu
VI_4_2ET	Qual é seu tipo de vínculo?		1	Servidor público estatutário
			2	Cargo comissionado
			3	Contrato temporário pela administração público regido por legislação especial(municipal/estadual/federal)
			4	Contrato temporário por prestação de serviço
			5	Empregado público CLT
			6	Contrato CLT
			7	Autônomo
			8	Outro(s)
			999	Não sabe/não respondeu
VI_4_3	Qual a forma de ingresso?		1	Concurso público
			2	Seleção pública
			3	Indicação
			4	Outra forma
VI_5Planodecarreira
VI_5_1	O(a) senhor(a) tem plano de carreira? Se NÃO ou NÃO SABE/NÃO RESPONDEU, passar para a questão II.5.5.		1	Sim
			2	Não
			999	Não sabe/não respondeu
VI_5_2GE	No plano, tem progressão por antiguidade?		1	Sim
			2	Não
			999	Não sabe/não respondeu
VI_5_3ET	NO plano, tem progressão segundo avaliação de desempenho e/ou desenvolvimento (mérito)?		1	Sim
			2	Não
			999	Não sabe/não respondeu
VI_5_4GE	No plano, tem progressão por titulação e formação profissional?		1	Sim
			2	Não
			999	Não sabe/não respondeu
VI_5_5GE	O(a) senhor(a) tem incentivo, gratificação, prêmio financeiro por desempenho?		1	Sim
			2	Não
			999	Não sabe/não respondeu
VI_6EducaçãoPermanentenoprocessodequalificaçãodasaçõesdesenvolvidas
VI_6_1	Qual(is) dessa(s) ação(ões ) de educação permanente a equipe de saúde bucal participa? Poderá ser marcada mais de uma opção.
VI_6_1_1	Seminários, Mostras, Oficinas, Grupos de discussão.		1	Sim
			2	Não
VI_6_1_2	Cursos presenciais		1	Sim
			2	Não
VI_6_1_3	Telessaúde		1	Sim
			2	Não
VI_6_1_4	RUTE – Rede Universitária de Telemedicina		1	Sim
			2	Não
VI_6_1_5	UNASUS		1	Sim
			2	Não
VI_6_1_6	Curso de Educação à Distância		1	Sim
			2	Não
VI_6_1_7	Troca de experiência		1	Sim
			2	Não
VI_6_1_8	Tutoria/preceptoria		1	Sim
			2	Não
VI_6_1_9	A unidade básica participa como espaço de formação de ensino aprendizagem com os alunos de graduação, especialização, residentes e entre outros.		1	Sim
			2	Não
VI_6_1_10	Outros		1	Sim
			2	Não
VI_6_1_11	Não participa de nenhuma ação de educação permanente.	Se for marcado SIM, pule para a Q. VI.6.5.1 e não Responder as questões VI.6.7 e VI.6.8.	1	Sim
			2	Não
VI_6_2	Quais profissionais da equipe de saúde bucal estão envolvidas nas ações de educação permanente?		1	Apenas para o cirurgião dentista
			2	Apenas para o auxiliar ou técnica em saúde bucal
			3	Para a equipe de saúde bucal completa
			998	Não se Aplica
VI_6_3ET	A equipe utiliza o Telessaúde para: Poderá ser marcada mais de uma opção. Apenas para quem marcou SIM na questão VI. 6.1.3.
VI_6_3_1	Segunda opinião formativa		1	Sim
			2	Não
			998	Não se Aplica
VI_6_3_2	Telediagnóstico		1	Sim
			2	Não
			998	Não se Aplica
VI_6_3_3	Teleconsultoria		1	Sim
			2	Não
			998	Não se Aplica
VI_6_3_4	Tele-educação		1	Sim
			2	Não
			998	Não se Aplica
VI6_4	De que forma é realizada a teleconsultoria?		1	Assíncrona (via plataforma com retorno em 72h)
			2	Síncrona (skype em tempo real)
VI_6_5	Por qual motivo a equipe não utiliza o telessaúde? Apenas para quem marcou NÃO na questão VI. 6.1.3.
VI_6_5_1	Dificuldade de acesso/conectividade		1	Sim
			2	Não
			998	Não se Aplica
VI_6_5_2	Não há possibilidade de acesso no horário de trabalho		1	Sim
			2	Não
			998	Não se Aplica
VI_6_5_3	Ninguém atende quando tento telefonar		1	Sim
			2	Não
			998	Não se Aplica
VI_6_5_4	Não obteve retorno		1	Sim
			2	Não
			998	Não se Aplica
VI_6_5_5	A equipe não tem necessidade de acessar		1	Sim
			2	Não
			998	Não se Aplica
VI_6_5_6	Não existe no município o programa		1	Sim
			2	Não
			998	Não se Aplica
VI_6_6GE	Essas ações de educação permanente contemplam as demandas e necessidades da equipe?		1	Sim
			2	Não
VI_6_7ET	A unidade recebe estudantes, professores e/ou pesquisadores em atividades de ensino, pesquisa e/ou extensão com qual frequência? Poderá marcar somente uma opção de resposta.		1	1 vez por semana
			2	2 vezes por semana
			3	3 vezes por semana
			4	4 vezes por semana
			5	5 vezes por semana
			6	Não recebe
			998	Não se aplica
VI_6_8	As atividades desenvolvidas pelos estudantes, professores e pesquisadores estão articuladas com o processo de trabalho da(s) equipe(s) da unidade? Poderá marcar somente uma opção de resposta.		1	Muito articuladas
			2	Razoavelmente articuladas
			3	Pouco articuladas
			999	Não sabe /não respondeu
			998	Não se aplica
VI_7-PlanejamentodaEquipedeSaúdeBucaleaçõesdagestãoparaorganizaçãodoprocessodetrabalhodaequipe
VI_7_1ET	A equipe realiza atividade de planejamento e programação de suas ações mensalmente?	Se NÃO, pular para a Q. VI.7.1/3	1	Sim. Somente com a equipe de saúde bucal
			2	Sim. Juntamente com a equipe de atenção básica
			3	Não
VI_7_1_2ET	Existe documento que comprove?		1	Sim
			2	Não
			998	Não se aplica
VI_7_1_3	A equipe realiza atividade de planejamento e programação de suas ações com qual periodicidade?	Se NÃO, pular para a Q. VI.7.2	1	Semanal
			2	Bimestral
			3	Trimestral
			4	Semestral
			5	Anual
			6	A equipe não realiza planejamento
VI_7_1_3_1	Existe documento que comprove?		1	Sim
			2	Não
			998	Não se aplica
VI_7_2ET	A Equipe de Saúde Bucal realiza monitoramento e analise dos indicadores e informações de saúde bucal?		1	Sim
			2	Não
VI_7_3	A Equipe de Saúde Bucal recebe apoio para o planejamento e organização do processo de trabalho?		1	Sim
			2	Não
VI_7_4GE	A gestão disponibiliza para a Equipe de Saúde Bucal informações que auxiliem na análise de situação de saúde?		1	Sim
			2	Não
VI_7_5ES	Foi realizado algum processo de autoavaliação pela Equipe de Saúde Bucal nos últimos seis meses?	Se NÃO, pular para a Q. VI.8	1	Sim
			2	Não
VI_7_5_2	Qual o instrumento/fonte utilizada?		1	AMAQ
			2	AMQ
			3	Instrumento desenvolvido pelo município/equipe
			4	Instrumento desenvolvido pelo Estado
			5	Outro(s)
			998	Não se aplica
VI_7_5_2_1	Existe documento que comprove?		1	Sim
			2	Não
			998	Não se aplica
VI_7_6	Os resultados da autoavaliação são/foram considerados na organização do processo de trabalho da Equipe de Saúde Bucal?		1	Sim
			2	Não
			998	Não se aplica
VI_7_7	A gestão apoia/apoiou o processo de autoavaliação da Equipe de Saúde Bucal?		1	Sim
			2	Não
			998	Não se aplica
VI_7_8GE	A gestão apoia/apoiou a organização do processo de trabalho em função da implantação ou qualificação dos padrões de acesso e qualidade do PMAQ?		1	Sim
			2	Não
			998	Não se aplica
VI_8-ApoioinstitucionaldagestãomunicipalparaasEquipesdeSaúdeBucal
VI_8_1	Sua Equipe recebe apoio institucional permanente de uma equipe ou pessoa da Secretaria Municipal de Saúde?	Se NÃO, pular para o bloco VI. 9	1	Sim
			2	Sim, desde a adesão ao PMAQ.
			3	Não
VI_8_2	Quais as atividades que o apoiador institucional realiza?
VI_8_2_1	Discussão sobre o processo de trabalho da equipe de saúde bucal e também do próprio apoio institucional		1	Sim
			2	Não
			998	Não se Aplica
VI_8_2_2	Apoio à autoavaliação		1	Sim
			2	Não
			998	Não se Aplica
VI_8_2_3	Apoio para monitoramento e avaliação de informação e indicadores de saúde bucal		1	Sim
			2	Não
			998	Não se Aplica
VI_8_2_4	Apoio ao planejamento e organização da equipe		1	Sim
			2	Não
			998	Não se Aplica
VI_8_2_5	Avaliação compartilhada com equipe de progressos e resultados		1	Sim
			2	Não
			998	Não se Aplica
VI_8_2_6	Oficina com objetivo especifico definido		1	Sim
			2	Não
			998	Não se Aplica
VI_8_2_7	Educação permanente		1	Sim
			2	Não
			998	Não se Aplica
VI_8_2_8	Participa das reuniões com a equipe		1	Sim
			2	Não
			998	Não se Aplica
VI_8_2_9	Outro(s)		1	Sim
			2	Não
			998	Não se Aplica
VI_8_3GE	Como a Equipe de saúde bucal avalia o contato que o apoiador mantém com a equipe?		1	Muito bom
			2	Bom
			3	Regular
			4	Ruim
			5	Muito ruim
			998	Não se Aplica
VI_8_4	A equipe recebe apoio para a discussão dos dados de monitoramento do sistema de informação?		1	Sim
			2	Não
			999	Não sabe/não recebeu
			998	Não se Aplica
VI_9-Reuniãodaequipe
VI_9_1	A Equipe de Saúde bucal participa das reuniões da equipe de atenção básica?		1	Sempre
			2	Às vezes
			3	Nunca
VI_9_2	A Equipe de Saúde Bucal planeja/programa suas atividades considerando :
VI_9_2_1	A construção de uma agenda de trabalho semanal, quinzenal ou mensal.		1	Sim
			2	Não
VI_9_2_2	As metas para a atenção básica pactuada pelo município		1	Sim
			2	Não
VI_9_2_3	As informações do sistema de informação da atenção básica		1	Sim
			2	Não
VI_9_2_4	As informações locais (estudo da demanda, cenário epidemiológico e outros)		1	Sim
			2	Não
VI_9_2_5	As questões relacionadas a riscos biológicos e vulnerabilidades individuais, familiares e sociais (violência, drogas e outras)		1	Sim
			2	Não
VI_9_2_6	As questões ambientais do território (incluindo acesso a terra)		1	Sim
			2	Não
VI_9_2_7	Os desafios apontados a partir da autoavaliação		1	Sim
			2	Não
VI_10-ApoiomatricialàEquipedeSaúdeBucal
VI_10_1ET	A Equipe de Saúde Bucal recebe apoio de outros núcleos profissionais para auxiliar ou apoiar na resolução de casos considerados complexos?
VI_10_1_1	Sim, do CEO.		1	Sim
			2	Não
			998	Não se Aplica
VI_10_1_2	Sim, do NASF.		1	Sim
			2	Não
			998	Não se Aplica
VI_10_1_3	Sim, do CAPS.		1	Sim
			2	Não
			998	Não se Aplica
VI_10_1_4	Sim, outros centros/policlínicas de especialidades (não CEO)		1	Sim
			2	Não
			998	Não se Aplica
VI_10_1_5	Sim, outros.		1	Sim
			2	Não
			998	Não se Aplica
VI_10_1_6	Não		1	Sim
			2	Não
			998	Não se Aplica
VI_10_2	Indique em qual(is) especialidade(s) a equipe de Saúde Bucal recebe apoio de profissionais que atuam no município realizando atividades para auxiliar ou a poiar na resolução de casos mais complexo
VI_10_2_1	Cirurgia Oral		1	Sim
			2	Não
			998	Não se Aplica
VI_10_2_2	Endodontia		1	Sim
			2	Não
			998	Não se Aplica
VI_10_2_3	Pacientes com necessidades especiais		1	Sim
			2	Não
			998	Não se Aplica
VI_10_2_4	Periodontia		1	Sim
			2	Não
			998	Não se Aplica
VI_10_2_5	Estomatologia		1	Sim
			2	Não
			998	Não se Aplica
VI_10_2_6	Radiologia		1	Sim
			2	Não
			998	Não se Aplica
VI_10_2_7	Ortodontia/ortopedia		1	Sim
			2	Não
			998	Não se Aplica
VI_10_2_8	Implantodontia		1	Sim
			2	Não
			998	Não se Aplica
VI_10_2_9	Odontopediatria		1	Sim
			2	Não
			998	Não se Aplica
VI_10_2_10	Outra(s)		1	Sim
			2	Não
			998	Não se Aplica
VI_10_2_11	Não recebeu		1	Sim
			2	Não
			998	Não se Aplica
VI_10_3	Com qual frequência a Equipe de Saúde Bucal recebe o apoio?		1	Semanal
			2	Quinzenal
			3	Mensal
			4	Trimestral
			5	Semestral
			6	Sem periodicidade definida
			998	Não se Aplica
VI_11-TerritorializaçãoepopulaçãodereferênciadaEquipedeSaúdeBucal
VI_11_1ET	A Equipe de Saúde Bucal atua em quantas Equipes de Saúde da Família?			(---) Quantidade
VI_11_2	Com qual frequência as pessoas residentes fora da área de abrangência da sua Equipe de saúde bucal são atendidas por esta equipe?		1	Todos os dias da semana
			2	Alguns dias da semana
			3	Nenhum dia da semana
VI_12-Organizaçãodosprontuáriosnaunidadedesaúde
VI_12_1ES	A ficha clínica odontológica fica armazenada no prontuário da família?		1	Sim
			2	Não
VI_12_1_1ES	Existe documento que comprove?		1	Sim
			2	Não
			998	Não se Aplica
VI_12_2ES	Os prontuários estão organizados por núcleos familiares?	Se SIM, pular para a Q. VI.12.4	1	Sim
			2	Não
VI_12_3	Os prontuários estão organizados de acordo com alguma das seguintes formas:		1	Individualmente pela ordem alfabética do nome
			2	Individualmente pelo número do prontuário do usuário
			3	Individualmente pela data de nascimento
			4	Individualmente por microárea
			5	Individualmente por rua
			6	Individualmente por bairro
			7	Individualmente por cores
			8	Outro(s)
VI_12_4ES	Existe um modelo padrão para preenchimento da ficha clínica odontológica?		1	Sim
			2	Não
VI_12_5	Observar em uma ficha odontológica os seguintes itens:
VI_12_5_1	Letra legível		1	Sim
			2	Não
VI_12_5_2	Identificação do usuário (nome, sexo, idade)		1	Sim
			2	Não
VI_12_5_3	Odontograma		1	Sim
			2	Não
VI_12_5_4	Evolução		1	Sim
			2	Não
VI_12_6_0	Qual o sistema de informação a equipe utiliza para registro das informações?		1	SIAB
			2	e-Sus/SIAB
			3	Sistema de informação próprio
			999	Não sabe /não respondeu
VI_12_6ET	Existe prontuário eletrônico implantado na Equipe?	Se NÃO, pule para a Q. VI.12.10	1	Sim
			2	Não
VI_12_6_1ET	Existe documento que comprove?		1	Sim
			2	Não
			998	Não se Aplica
VI_12_7	O prontuário eletrônico está integrado com os outros pontos da rede de atenção?		1	Sim
			2	Não
			998	Não se Aplica
VI_12_8	Qual o tipo de prontuário?		1	Prontuário Eletrônico do Cidadão (PEC)
			2	Prontuário Eletrônico Próprio
			998	Não se Aplica
VI_12_9	A equipe teve capacitação para utilização do sistema e-SUS AB (PEC)?		1	Sim
			2	Não
			998	Não se Aplica
VI_12_10	A equipe utiliza as fichas do e-SUS da Coleta de Dados Simplificada (CDS)?		1	Sim
			2	Não
			998	Não se Aplica
VI_12_10_1	Existe documentação que comprove?		1	Sim
			2	Não
			998	Não se Aplica
VI_12_11	A equipe teve capacitação para utilização do sistema e-SUS AB DA Coleta de dados simplificada (CDS)?		1	Sim
			2	Não
			998	Não se Aplica
VI_12_11_1	A equipe é responsável pela transmissão dos dados do e-SUS AB?		1	Sim
			2	Não
			998	Não se Aplica
VI_12_12	A equipe gerou a senha de acesso para a transmissão dos dados do e-SUS (Sistema do controle de uso do e-SUS AB)?		1	Sim
			2	Não
			998	Não se Aplica
VI_13-Organizaçãodaagenda
VI_13_1GE	A agenda de atendimento clínico da equipe garante: Só poderá marcar uma opção de resposta.		1	Apenas consultas odontológicas agendadas
			2	Apenas consultas odontológicas de demanda espontânea
			3	Consultas odontológicas de demanda espontânea e agenda
VI_13_2	Quantos pacientes, em média, são atendidos no consultório, por turno?		-	(__) Quantidade por turno
			999	Não sabe /não respondeu
VI_13_3	Do total de pacientes atendidos, por semana, quantos são agendados?		1	Todos
			2	Maior parte, os demais são de demanda espontânea.
			3	Metade, os demais são de demanda espontânea.
			4	Nenhum. Todos são de demanda espontânea
VI_13_4	A agenda da Equipe de Saúde Bucal é compartilhada com os profissionais da Equipe de Saúde da Família?		1	Sim
			2	Não
VI_13_5	A agenda da Equipe de Saúde Bucal está organizada para ofertar atividades de educação em saúde bucal no território?		1	Sim
			2	Não
VI_13_6	Como são agendadas as consultas odontológicas na Unidade de Saúde?		1	Em qualquer dia da semana, em qualquer horário.
			2	Em qualquer dia da semana, em horários específicos.
			3	Dias específicos fixos em até três dias na semana
			4	Dias específicos fixos em mais de três dias na semana
			5	Dia específico fixo uma vez por mês
VI_13_7GE	A Equipe de Saúde Bucal garante agendamento de retorno para a continuidade do tratamento de um usuário que iniciou seu tratamento?		1	Sim
			2	Não
VI_14-EquipedeSaúdeBucaldaatençãobásicacomocoordenadoradoscuidadosnaRededeAtençãoàSaúde
VI_14_1ET	A equipe de saúde bucal tem disponível, por parte da rede de saúde, oferta de consultas especializadas?	SE NÃO, pule para o Bloco VI.15	1	Sim
			2	Não
VI_14_2ET	Quando um usuário é atendido na Unidade de Saúde e necessita ser encaminhado para uma consulta especializada, quais são as formas possíveis: Só poderá ser marcada uma opção de resposta.
VI_14_2_1	O paciente sai da unidade de saúde com a consulta agendada		1	Sim
			2	Não
			998	Não se Aplica
VI_14_2_2	A consulta é marcada pela unidade de saúde e a data posteriormente informada ao paciente		1	Sim
			2	Não
			998	Não se Aplica
VI_14_2_3	A consulta é marcada pelo próprio paciente junto à central de marcação ou secretaria municipal de saúde		1	Sim
			2	Não
			998	Não se Aplica
VI_14_2_4	O paciente recebe uma ficha de encaminhamento e deve dirigir-se ao serviço especializado.		1	Sim
			2	Não
			998	Não se Aplica
VI_14_2_5	O paciente recebe uma ficha de encaminhamento, mas não tem um serviço ou um profissional determinado.		1	Sim
			2	Não
			998	Não se Aplica
VI_14_2_6	Outro(s)		1	Sim
			2	Não
			998	Não se Aplica
VI_14_2_7	Não há um percurso definido		1	Sim
			2	Não
			998	Não se Aplica
VI_14_3	Dentre as especialidades odontológicas listadas, qual (is) o município oferta na Rede de Atenção à Saúde?
VI_14_3_1	Cirurgia Oral		1	Sim
			2	Não
			998	Não se Aplica
VI_14_3_2	Endodontia		1	Sim
			2	Não
			998	Não se Aplica
[truncated: 249 more rows]
